# Supplementary material for: The concise bioinspired total synthesis of the 4-hydroxy-2-pyridone family of natural products
Source: Chem Sci. 2026 Jul 27. Online ahead of print. doi: 10.1039/d6sc04572c (PMC13431433; doi:10.1039/d6sc04572c)
Supplement: SC-OLF-D6SC04572C-s002 [file SC-OLF-D6SC04572C-s002.cif]

# Supplementary Information (SI) for Chemical Science.
# This journal is © The Royal Society of Chemistry 2026

####################################################################### 
# 
# This file contains crystal structure data downloaded from the 
# Cambridge Structural Database (CSD) hosted by the Cambridge 
# Crystallographic Data Centre (CCDC).
# 
# Full information about CCDC data access policies and citation 
# guidelines are available at http://www.ccdc.cam.ac.uk/access/V1 
# 
# Audit and citation data items may have been added by the CCDC. 
# Please retain this information to preserve the provenance of 
# this file and to allow appropriate attribution of the data. 
# 
#######################################################################

data_RLC-991
_database_code_depnum_ccdc_archive 'CCDC 2555677'
loop_
_audit_author_name
_audit_author_address
'John Bacsa'
;Emory University
United States of America
;
_audit_update_record             
;
2026-05-20 deposited with the CCDC.	2026-07-27 downloaded from the CCDC.
;
_audit_creation_date             2026-05-20
_audit_creation_method           
;
Olex2 1.5-dev
(compiled 2026.05.14 svn.r53859308 for OlexSys, GUI svn.r7565)
;
_chemical_formula_moiety         '2(C13 H11 Br I N O2)'
_chemical_formula_sum            'C26 H22 Br2 I2 N2 O4'
_chemical_formula_weight         840.091
_chemical_absolute_configuration .
_chemical_oxdiff_formula         'Br4  C52  I4  N4  O8  H1  '
_chemical_oxdiff_usercomment     'CSD: AFAGAQ'
loop_
_atom_type_symbol
_atom_type_scat_dispersion_real
_atom_type_scat_dispersion_imag
_atom_type_scat_source
_atom_type_scat_dispersion_source
Br -0.66955 1.28295 'NoSpherA2: Chem.Sci. 2021, DOI:10.1039/D0SC05526C'
'Brennan, Cowan, Rev. Sci. Instrum., 1992, 63, 850'
C 0.01788 0.00908 'NoSpherA2: Chem.Sci. 2021, DOI:10.1039/D0SC05526C'
'Brennan, Cowan, Rev. Sci. Instrum., 1992, 63, 850'
H 0.00000 0.00000 'NoSpherA2: Chem.Sci. 2021, DOI:10.1039/D0SC05526C'
'Brennan, Cowan, Rev. Sci. Instrum., 1992, 63, 850'
I -0.29566 6.85062 'NoSpherA2: Chem.Sci. 2021, DOI:10.1039/D0SC05526C'
'Brennan, Cowan, Rev. Sci. Instrum., 1992, 63, 850'
N 0.03110 0.01806 'NoSpherA2: Chem.Sci. 2021, DOI:10.1039/D0SC05526C'
'Brennan, Cowan, Rev. Sci. Instrum., 1992, 63, 850'
O 0.04960 0.03234 'NoSpherA2: Chem.Sci. 2021, DOI:10.1039/D0SC05526C'
'Brennan, Cowan, Rev. Sci. Instrum., 1992, 63, 850'

_space_group_crystal_system      monoclinic
_space_group_IT_number           7
_space_group_name_H-M_alt        'P 1 c 1'
_space_group_name_Hall           ' P -2yc'
loop_
_space_group_symop_id
_space_group_symop_operation_xyz
1 x,y,z
2 x,-y,z+1/2

_symmetry_Int_Tables_number      7
_cell_length_a                   16.36693(12)
_cell_length_b                   11.38024(11)
_cell_length_c                   7.37486(6)
_cell_angle_alpha                90
_cell_angle_beta                 98.7754(7)
_cell_angle_gamma                90
_cell_volume                     1357.56(2)
_cell_formula_units_Z            2
_cell_measurement_reflns_used    22664
_cell_measurement_temperature    101(1)
_cell_measurement_theta_max      77.0390
_cell_measurement_theta_min      4.7200
_cell_oxdiff_angle_alpha         89.973(6)
_cell_oxdiff_angle_beta          98.746(8)
_cell_oxdiff_angle_gamma         90.087(6)
_cell_oxdiff_length_a            7.3598(7)
_cell_oxdiff_length_b            11.3864(6)
_cell_oxdiff_length_c            16.3688(15)
_cell_oxdiff_measurement_reflns_used 1216
_cell_oxdiff_volume              1355.8(2)
_exptl_absorpt_coefficient_mu    21.939
_exptl_absorpt_correction_T_max  0.509
_exptl_absorpt_correction_T_min  0.088
_exptl_absorpt_correction_type   gaussian
_exptl_absorpt_process_details   
;
CrysAlisPro 1.171.44.57a (Rigaku Oxford Diffraction, 2024)
Numerical absorption correction based on gaussian integration over
a multifaceted crystal model
Empirical absorption correction using spherical harmonics,
implemented in SCALE3 ABSPACK scaling algorithm.
;
_exptl_crystal_colour            colourless
_exptl_crystal_colour_primary    colourless
_exptl_crystal_density_diffrn    2.055
_exptl_crystal_description       plate
_exptl_crystal_F_000             800.006
loop_
_exptl_crystal_face_index_h
_exptl_crystal_face_index_k
_exptl_crystal_face_index_l
_exptl_crystal_face_perp_dist
-1 0 0 0.0230
0 1 0 0.0814
0 0 1 0.0700
1 4 4 0.0940
10 -1 0 0.0223
-2 0 5 0.0691
7 0 -4 0.0633
-7 0 4 0.0633
-3 -7 0 0.0773
6 0 -4 0.0646
11 0 0 0.0207
-11 0 0 0.0207
1 1 -5 0.0657
10 1 0 0.0229
2 0 -5 0.0651
-8 -1 -2 0.0480
-9 0 -2 0.0435
-10 2 1 0.0462
-10 -1 0 0.0207
11 -1 0 0.0278
1 0 -5 0.0639
1 -7 -2 0.0835
-1 -7 0 0.0777
-1 -7 2 0.0903
3 -7 0 0.0737
10 1 1 0.0269
-10 -1 -1 0.0269
_exptl_crystal_size_max          0.162
_exptl_crystal_size_mid          0.134
_exptl_crystal_size_min          0.041
loop_
_exptl_oxdiff_crystal_face_indexfrac_h
_exptl_oxdiff_crystal_face_indexfrac_k
_exptl_oxdiff_crystal_face_indexfrac_l
_exptl_oxdiff_crystal_face_x
_exptl_oxdiff_crystal_face_y
_exptl_oxdiff_crystal_face_z
-0.9991 -0.0002 -0.0005 -0.0038 0.0946 0.0103
-0.0011 1.0003 0.0006 -0.0433 0.0123 -0.1277
-0.0019 -0.0003 1.0005 0.1991 -0.0169 -0.0691
0.6222 3.9630 3.9414 0.6148 -0.0781 -0.7848
10.4387 -0.5272 0.0887 0.0797 -0.9958 -0.0460
-1.6693 -0.0807 4.7870 0.9498 0.0751 -0.3036
6.7261 0.4805 -4.1118 -0.8138 -0.5603 0.1540
-6.7261 -0.4805 4.1118 0.8138 0.5603 -0.1540
-2.8078 -7.1063 -0.1455 0.2687 0.1818 0.9459
6.4893 -0.3327 -4.1863 -0.7943 -0.5465 0.2654
10.5499 0.3934 -0.2358 -0.0244 -0.9895 -0.1422
-10.5499 -0.3934 0.2358 0.0244 0.9895 0.1422
0.7068 0.8955 -4.7342 -0.9783 0.0250 0.2059
10.3246 0.6067 0.3316 0.0784 -0.9753 -0.2064
1.6840 0.1700 -4.7859 -0.9534 -0.0754 0.2920
-8.1394 -1.4446 -2.3359 -0.4327 0.7926 0.4295
-8.6087 -0.0760 -2.1786 -0.4625 0.8510 0.2488
-10.0964 2.2880 0.8068 0.0235 0.9694 -0.2442
-10.4558 -0.9128 0.1240 0.0251 0.9762 0.2153
10.5460 -0.8081 -0.4999 -0.0249 -0.9993 0.0294
0.6038 -0.1475 -4.7642 -0.9394 0.0226 0.3421
1.3479 -6.9540 -1.5751 -0.0068 -0.1851 0.9827
-0.8456 -7.3410 -0.3229 0.2509 -0.0037 0.9680
-1.0171 -6.7691 1.9096 0.6697 -0.0187 0.7424
3.1338 -7.0585 -0.2732 0.2635 -0.3777 0.8877
10.0124 0.6102 0.8419 0.1786 -0.9545 -0.2389
-10.0124 -0.6102 -0.8419 -0.1786 0.9545 0.2389

_diffrn_reflns_av_R_equivalents  0.0380
_diffrn_reflns_av_unetI/netI     0.0244
_diffrn_reflns_Laue_measured_fraction_full 0.9976
_diffrn_reflns_Laue_measured_fraction_max 0.9737
_diffrn_reflns_limit_h_max       19
_diffrn_reflns_limit_h_min       -20
_diffrn_reflns_limit_k_max       13
_diffrn_reflns_limit_k_min       -14
_diffrn_reflns_limit_l_max       9
_diffrn_reflns_limit_l_min       -9
_diffrn_reflns_number            28024
_diffrn_reflns_point_group_measured_fraction_full 0.9073
_diffrn_reflns_point_group_measured_fraction_max 0.8630
_diffrn_reflns_theta_full        67.6840
_diffrn_reflns_theta_max         77.15
_diffrn_reflns_theta_min         2.73
_diffrn_ambient_environment      N~2~
_diffrn_ambient_temperature      101(1)
_diffrn_detector                 'Hybrid Pixel Array Detector'
_diffrn_detector_area_resol_mean 10.0000
_diffrn_detector_type            HyPix
_diffrn_measured_fraction_theta_full 0.9976
_diffrn_measured_fraction_theta_max 0.9737
_diffrn_measurement_details      
;
List of Runs (angles in degrees, time in seconds):

  # Type    Start    End  Width  t~exp~   \w     \q     \k     \f   Frames
#--------------------------------------------------------------------------
  1  \w     34.00 124.00   1.00    1.00    --  107.75 -86.00-168.95   90
  2  \w     34.00 124.00   1.00    1.00    --  107.75 -88.00  -0.90   90
  3  \w     34.00 124.00   1.00    1.00    --  107.75 -85.00  58.75   90
  4  \w     38.00 136.00   1.00    1.00    --  107.75 -88.00 145.06   98
  5  \w    -24.00  66.00   1.00    1.00    --   48.52 -77.00  90.00   90
  6  \w     62.00 152.00   1.00    1.00    --  107.75   0.00 -30.00   90
  7  \w     25.00 115.00   1.00    1.00    --   48.52  77.00  60.00   90
  8  \w     25.00 118.00   1.00    1.00    --   48.52  77.00 -60.00   93
  9  \w     84.00 174.00   1.00    1.00    --  107.75  77.00-120.00   90
 10  \w     86.00 176.00   1.00    1.00    --  107.75  77.00-159.97   90
 11  \w     84.00 174.00   1.00    1.00    --  107.75  77.00 -90.00   90
 12  \w     84.00 174.00   1.00    1.00    --  107.75  77.00 -30.00   90
 13  \w     84.00 174.00   1.00    1.00    --  107.75  77.00 -60.00   90
 14  \w     84.00 174.00   1.00    1.00    --  107.75  77.00   0.00   90
 15  \w     84.00 174.00   1.00    1.00    --  107.75  77.00  30.00   90
 16  \w     86.00 176.00   1.00    1.00    --  107.75  77.00  90.00   90
 17  \w    -66.00  25.00   1.00    1.00    --  -48.52  77.00  30.00   91
 18  \w   -123.00 -32.00   1.00    1.00    --  -48.52  -9.00 -64.51   91
 19  \w   -117.00 -26.00   1.00    1.00    --  -48.52 -77.00 -30.00   91
 20  \w   -116.00 -25.00   1.00    1.00    --  -48.52 -77.00 -60.00   91
 21  \w   -153.00 -63.00   1.00    1.00    --  -86.25 -77.00 -30.00   90
 22  \w   -155.00 -64.00   1.00    1.00    --  -86.25 -77.00   0.00   91
 23  \w   -157.00-103.00   1.00    1.00    --  -86.25 -25.00  81.00   54
 24  \w   -125.00 -71.00   1.00    1.00    --  -86.25 -61.00 -60.00   54
 25  \w   -120.00 -67.00   1.00    1.00    --  -86.25 -70.00 -56.59   53
 26  \w   -122.00 -67.00   1.00    1.00    --  -86.25 -77.00 -60.00   55
 27  \w   -119.00 -66.00   1.00    1.00    --  -86.25 -69.00 -53.74   53
 28  \w   -147.00 -70.00   1.00    1.00    --  -86.25 -59.00 -37.37   77
 29  \w   -158.00 -66.00   1.00    1.00    --  -86.25 -69.00  12.42   92
 30  \w   -120.00 -67.00   1.00    1.00    --  -86.25 -66.00 -30.83   53
 31  \w   -119.00 -65.00   1.00    1.00    --  -86.25 -73.00  45.06   54
 32  \w   -122.00 -66.00   1.00    1.00    --  -86.25 -71.00   4.83   56
 33  \w   -119.00 -65.00   1.00    1.00    --  -86.25 -74.00  31.75   54
 34  \w     90.00 143.00   1.00    1.00    --  107.75  61.00  30.00   53
 35  \w     90.00 143.00   1.00    1.00    --  107.75  61.00 -60.00   53
 36  \w     90.00 143.00   1.00    1.00    --  107.75  61.00 -90.00   53
 37  \w     94.00 147.00   1.00    1.00    --  107.75  30.00   0.00   53
 38  \w     94.00 147.00   1.00    1.00    --  107.75  45.00   0.00   53
 39  \w    110.00 164.00   1.00    1.00    --  107.75 125.00  90.00   54
;
_diffrn_measurement_device       'four-circle diffractometer'
_diffrn_measurement_device_type  'XtaLAB Synergy, Dualflex, HyPix'
_diffrn_measurement_method       '\w scans'
_diffrn_orient_matrix_type       
'CrysAlisPro convention (1999,Acta A55,543-557)'
_diffrn_orient_matrix_UB_11      0.0037507000
_diffrn_orient_matrix_UB_12      -0.0433653000
_diffrn_orient_matrix_UB_13      0.1989953000
_diffrn_orient_matrix_UB_21      -0.0946315000
_diffrn_orient_matrix_UB_22      0.0121554000
_diffrn_orient_matrix_UB_23      -0.0171060000
_diffrn_orient_matrix_UB_31      -0.0102670000
_diffrn_orient_matrix_UB_32      -0.1276375000
_diffrn_orient_matrix_UB_33      -0.0691609000
_diffrn_oxdiff_digest_hkl        
;
01556be456e72305252964a0d78dd92b60d558
;
_diffrn_radiation_monochromator  mirror
_diffrn_radiation_probe          x-ray
_diffrn_radiation_type           'Cu K\a'
_diffrn_radiation_wavelength     1.54184
_diffrn_source                   'micro-focus sealed X-ray tube'
_diffrn_source_type              'PhotonJet (Cu) X-ray Source'
_reflns_Friedel_coverage         0.752
_reflns_limit_h_max              19
_reflns_limit_h_min              -20
_reflns_limit_k_max              14
_reflns_limit_k_min              -13
_reflns_limit_l_max              9
_reflns_limit_l_min              -9
_reflns_number_gt                4884
_reflns_number_total             4971
_reflns_threshold_expression     I>=2u(I)
_computing_cell_refinement       'CrysAlisPro 1.171.44.57a (Rigaku OD, 2024)'
_computing_data_collection       
'CrysAlisPro system (CCD 44.57a 64-bit (release 20-06-2024))'
_computing_data_reduction        'CrysAlisPro 1.171.44.57a (Rigaku OD, 2024)'
_computing_molecular_graphics    'Olex2 1.5-dev (Dolomanov et al., 2009)'
_computing_publication_material  'Olex2 1.5-dev (Dolomanov et al., 2009)'
_computing_structure_refinement  'olex2.refine 1.5-dev (Bourhis et al., 2015)'
_refine_diff_density_max         0.4328
_refine_diff_density_min         -0.8524
_refine_diff_density_rms         0.0905
_refine_ls_abs_structure_details 'Refined as an inversion twin.'
_refine_ls_abs_structure_Flack   0.371(5)
_refine_ls_d_res_high            0.7907
_refine_ls_d_res_low             16.1753
_refine_ls_goodness_of_fit_ref   1.0406
_refine_ls_hydrogen_treatment    constr
_refine_ls_matrix_type           full
_refine_ls_number_constraints    54
_refine_ls_number_parameters     344
_refine_ls_number_reflns         4971
_refine_ls_number_restraints     242
_refine_ls_R_factor_all          0.0347
_refine_ls_R_factor_gt           0.0343
_refine_ls_restrained_S_all      1.0146
_refine_ls_shift/su_max          -0.0011
_refine_ls_shift/su_mean         0.0000
_refine_ls_structure_factor_coef Fsqd
_refine_ls_weighting_details     
'w=1/[\s^2^(Fo^2^)+(0.0750P)^2^+0.0632P] where P=(Fo^2^+2Fc^2^)/3'
_refine_ls_weighting_scheme      calc
_refine_ls_wR_factor_gt          0.0907
_refine_ls_wR_factor_ref         0.0910
_olex2_refinement_description    
;
1. Twinned data refinement
 Scales: 0.629(5)
 0.371(5)
2. Fixed Uiso
 At 1.2 times of:
  All C(H) groups, All C(H,H) groups, All C(H,H,H) groups
3. Uiso/Uaniso restraints and constraints
Uanis(O2_4) = Uanis(O2_3)
Uanis(N1_4) = Uanis(N1_3)
Uanis(O1_4) = Uanis(O1_3)
Uanis(C1_3) = Uanis(C1_4)
Uanis(C2_3) = Uanis(C2_4)
Uanis(C3_3) = Uanis(C3_4)
Uanis(C4_3) = Uanis(C4_4)
Uanis(C5_3) = Uanis(C5_4)
Uanis(C6_3) = Uanis(C6_4)
Uanis(C7_3) = Uanis(C7_4)
Uanis(C8_3) = Uanis(C8_4)
Uanis(C9_3) = Uanis(C9_4)
Uanis(C10_3) = Uanis(C10_4)
Uanis(C11_3) = Uanis(C11_4)
Uanis(C12_3) = Uanis(C12_4)
Uanis(C13_3) = Uanis(C13_4)
4. Rigid body (RIGU) restrains
 I1_3, Br1_3, O1_3, O2_3, N1_3, C1_3, C2_3, C3_3, C4_3, C5_3, C6_3, C7_3, C8_3,
  C9_3, C10_3, C11_3, C12_3, C13_3
 I1_4, Br1_4, O1_4, O2_4, N1_4, C1_4, C2_4, C3_4, C4_4, C5_4, C6_4, C7_4, C8_4,
  C9_4, C10_4, C11_4, C12_4, C13_4
 with sigma for 1-2 distances of 0.002 and sigma for 1-3 distances of 0.003
5. Same fragment restrains
{I1_4, Br1_4, O1_4, O2_4, N1_4, C1_4, C2_4, C3_4, C4_4, C5_4, C6_4, C7_4, C8_4,
C9_4, C10_4, C11_4, C12_4, C13_4}
as
{I1_3, Br1_3, O1_3, O2_3, N1_3, C1_3, C2_3, C3_3, C4_3, C5_3, C6_3, C7_3, C8_3,
C9_3, C10_3, C11_3, C12_3, C13_3} sigma for 1-2: 0.002 1-3: 0.004
6.a Secondary CH2 refined with riding coordinates:
 C7(H7a,H7b), C7(H7a,H7b)
6.b Aromatic/amide H refined with riding coordinates and stretchable bonds:
 C5(H5), C9(H9), C10(H10), C11(H11), C12(H12), C13(H13), C5(H5), C9(H9),
 C10(H10), C11(H11), C12(H12), C13(H13)
6.c Idealised Me refined with riding coordinates and stretchable bonds:
 C6(H6a,H6b,H6c), C6(H6a,H6b,H6c)
;
_olex2_refine_details            
;
Refinement using NoSpherA2, an implementation of
NOn-SPHERical Atom-form-factors in Olex2.
Please cite:
F. Kleemiss et al. Chem. Sci. DOI 10.1039/D0SC05526C - 2021
NoSpherA2 implementation of HAR makes use of
tailor-made aspherical atomic form factors calculated
on-the-fly from a Hirshfeld-partitioned electron density (ED) - not from
spherical-atom form factors.

The ED is calculated from a gaussian basis set single determinant SCF
wavefunction - either Hartree-Fock or DFT using selected funtionals
- for a fragment of the crystal.
This fragment can be embedded in an electrostatic crystal field by employing cluster charges
or modelled using implicit solvation models, depending on the software used.
The following options were used:
   SOFTWARE:       X:\HXC450-WW-RLC\RLC-991.tscb
   PARTITIONING:   NoSpherA2
   INT ACCURACY:   Normal
   METHOD:         PBE
   BASIS SET:      x2c-SVP
   CHARGE:         0
   MULTIPLICITY:   1
   RELATIVISTIC:   DKH2
   DATE:           2026-05-20_10-52-59
;
loop_
_atom_site_label
_atom_site_type_symbol
_atom_site_fract_x
_atom_site_fract_y
_atom_site_fract_z
_atom_site_U_iso_or_equiv
_atom_site_adp_type
_atom_site_occupancy
_atom_site_refinement_flags_posn
_atom_site_refinement_flags_adp
I1_3 I 0.260254(16) 0.62365(7) 0.576074(17) 0.0301(4) Uani 1 D U
Br1_3 Br 0.27586(3) 1.14110(11) 0.54736(4) 0.0121(5) Uani 1 D U
O1_3 O 0.45044(19) 1.0782(3) 0.4824(4) 0.0239(4) Uani 1 D U
O2_3 O 0.20126(15) 0.8925(3) 0.5880(4) 0.0166(4) Uani 1 D U
N1_3 N 0.44481(19) 0.8788(2) 0.5008(5) 0.0178(5) Uani 1 D U
C1_3 C 0.40978(17) 0.9898(3) 0.5062(5) 0.0176(4) Uani 1 D U
C2_3 C 0.32491(16) 0.9909(2) 0.5384(5) 0.0165(4) Uani 1 D U
C3_3 C 0.28113(17) 0.8898(2) 0.5588(5) 0.0156(5) Uani 1 D U
C4_3 C 0.32240(16) 0.7803(2) 0.5507(5) 0.0172(4) Uani 1 D U
C5_3 C 0.40298(17) 0.7777(3) 0.5225(5) 0.0188(5) Uani 1 D U
H5_3 H 0.4339(16) 0.694(4) 0.5174(6) 0.0226(6) Uiso 1 GR .
C6_3 C 0.5308(2) 0.8734(4) 0.4660(7) 0.0253(6) Uani 1 D U
H6a_3 H 0.5675(12) 0.954(3) 0.535(2) 0.0304(8) Uiso 1 GR .
H6b_3 H 0.5613(10) 0.786(3) 0.527(2) 0.0304(8) Uiso 1 GR .
H6c_3 H 0.5319(2) 0.8760(4) 0.308(5) 0.0304(8) Uiso 1 GR .
C7_3 C 0.14305(18) 0.8942(4) 0.4181(4) 0.0196(5) Uani 1 D U
H7a_3 H 0.15009(18) 0.9759(4) 0.3430(4) 0.0235(6) Uiso 1 R .
H7b_3 H 0.15532(18) 0.8200(4) 0.3310(4) 0.0235(6) Uiso 1 R .
C8_3 C 0.05680(19) 0.8856(3) 0.4626(6) 0.0164(5) Uani 1 D U
C9_3 C 0.02051(19) 0.9806(3) 0.5376(5) 0.0188(5) Uani 1 D U
H9_3 H 0.0564(15) 1.063(3) 0.5679(13) 0.0226(6) Uiso 1 GR .
C10_3 C -0.0599(2) 0.9740(3) 0.5753(5) 0.0235(6) Uani 1 D U
H10_3 H -0.0877(12) 1.049(3) 0.633(3) 0.0283(7) Uiso 1 GR .
C11_3 C -0.1049(2) 0.8705(3) 0.5385(6) 0.0219(7) Uani 1 D U
H11_3 H -0.162(4) 0.8656(4) 0.5632(17) 0.0263(8) Uiso 1 GR .
C12_3 C -0.0686(2) 0.7739(3) 0.4668(5) 0.0205(6) Uani 1 D U
H12_3 H -0.1009(15) 0.697(3) 0.4421(12) 0.0246(7) Uiso 1 GR .
C13_3 C 0.01220(19) 0.7821(3) 0.4287(5) 0.0177(5) Uani 1 D U
H13_3 H 0.0415(11) 0.704(3) 0.370(2) 0.0213(7) Uiso 1 GR .
I1_4 I 0.722428(16) 0.12300(6) 0.401861(17) 0.0213(4) Uani 1 D U
Br1_4 Br 0.70652(3) 0.64108(11) 0.44346(4) 0.0130(5) Uani 1 D U
O1_4 O 0.53022(18) 0.5761(3) 0.4948(4) 0.0239(4) Uani 1 D U
O2_4 O 0.78301(15) 0.3944(3) 0.4044(3) 0.0166(4) Uani 1 D U
N1_4 N 0.53808(19) 0.3767(2) 0.4799(5) 0.0178(5) Uani 1 D U
C1_4 C 0.57238(17) 0.4884(3) 0.4757(5) 0.0176(4) Uani 1 D U
C2_4 C 0.65780(16) 0.4903(2) 0.4475(5) 0.0165(4) Uani 1 D U
C3_4 C 0.70235(17) 0.3897(2) 0.4274(5) 0.0156(5) Uani 1 D U
C4_4 C 0.66120(17) 0.2798(2) 0.4318(5) 0.0172(4) Uani 1 D U
C5_4 C 0.58031(17) 0.2764(3) 0.4570(5) 0.0188(5) Uani 1 D U
H5_4 H 0.5469(16) 0.186(4) 0.4589(6) 0.0226(6) Uiso 1 GR .
C6_4 C 0.4518(2) 0.3705(4) 0.5132(7) 0.0253(6) Uani 1 D U
H6a_4 H 0.4344(5) 0.281(3) 0.5244(8) 0.0304(8) Uiso 1 GR .
H6b_4 H 0.4460(3) 0.4154(13) 0.638(4) 0.0304(8) Uiso 1 GR .
H6c_4 H 0.4124(11) 0.4107(11) 0.402(3) 0.0304(8) Uiso 1 GR .
C7_4 C 0.83839(18) 0.3888(4) 0.5776(5) 0.0196(5) Uani 1 D U
H7a_4 H 0.82386(18) 0.3111(4) 0.6549(5) 0.0235(6) Uiso 1 R .
H7b_4 H 0.83001(18) 0.4671(4) 0.6598(5) 0.0235(6) Uiso 1 R .
C8_4 C 0.92627(18) 0.3823(3) 0.5435(5) 0.0164(5) Uani 1 D U
C9_4 C 0.98298(18) 0.4658(3) 0.6207(5) 0.0188(5) Uani 1 D U
H9_4 H 0.9615(9) 0.542(3) 0.701(3) 0.0226(6) Uiso 1 GR .
C10_4 C 1.06572(19) 0.4572(3) 0.6005(5) 0.0235(6) Uani 1 D U
H10_4 H 1.1095(18) 0.521(3) 0.663(3) 0.0283(7) Uiso 1 GR .
C11_4 C 1.0918(2) 0.3653(3) 0.4982(6) 0.0219(7) Uani 1 D U
H11_4 H 1.152(4) 0.3592(5) 0.4819(11) 0.0263(8) Uiso 1 GR .
C12_4 C 1.03511(19) 0.2820(3) 0.4186(5) 0.0205(6) Uani 1 D U
H12_4 H 1.0550(9) 0.212(3) 0.338(4) 0.0246(7) Uiso 1 GR .
C13_4 C 0.95250(18) 0.2899(3) 0.4436(5) 0.0177(5) Uani 1 D U
H13_4 H 0.9074(17) 0.222(3) 0.383(2) 0.0213(7) Uiso 1 GR .

loop_
_atom_site_anharm_GC_C_label
_atom_site_anharm_GC_C_111
_atom_site_anharm_GC_C_112
_atom_site_anharm_GC_C_113
_atom_site_anharm_GC_C_122
_atom_site_anharm_GC_C_123
_atom_site_anharm_GC_C_133
_atom_site_anharm_GC_C_222
_atom_site_anharm_GC_C_223
_atom_site_anharm_GC_C_233
_atom_site_anharm_GC_C_333
I1_3 0.00000047(5) 0.00000007(5) -0.00000021(6) -0.00000013(8) -0.00000003(7)
0.00000089(13) 0.0000000(2) 0.00000005(17) -0.0000000(3) -0.0000006(5)
Br1_3 0.00000041(5) 0.00000002(5) -0.00000003(5) -0.00000013(7) 0.00000003(7)
0.00000057(11) 0.00000034(18) 0.00000005(14) 0.0000003(2) 0.0000018(4)
I1_4 0.00000048(5) 0.00000003(5) -0.00000016(6) -0.00000017(8) 0.00000010(6)
0.00000062(12) 0.00000006(19) -0.00000010(16) 0.0000002(2) 0.0000024(5)
Br1_4 0.00000042(10) -0.00000007(4) -0.00000007(12) -0.00000005(12)
-0.00000001(5) 0.0000005(3) 0.00000045(15) 0.0000001(2) -0.00000000(19)
0.0000018(7)

loop_
_atom_site_anharm_GC_D_label
_atom_site_anharm_GC_D_1111
_atom_site_anharm_GC_D_1112
_atom_site_anharm_GC_D_1113
_atom_site_anharm_GC_D_1122
_atom_site_anharm_GC_D_1123
_atom_site_anharm_GC_D_1133
_atom_site_anharm_GC_D_1222
_atom_site_anharm_GC_D_1223
_atom_site_anharm_GC_D_1233
_atom_site_anharm_GC_D_1333
_atom_site_anharm_GC_D_2222
_atom_site_anharm_GC_D_2223
_atom_site_anharm_GC_D_2233
_atom_site_anharm_GC_D_2333
_atom_site_anharm_GC_D_3333
I1_3 0.000000009(5) 0.000000002(2) -0.000000011(4) -0.000000002(3)
-0.000000000(3) -0.000000022(6) 0.000000006(6) -0.000000001(4) 0.000000001(6)
-0.000000039(18) 0.000000014(18) 0.000000005(14) -0.000000003(15) 0.00000005(3)
-0.00000030(10)
Br1_3 -0.000000018(4) 0.000000000(2) -0.000000012(3) -0.000000005(2)
-0.000000006(3) -0.000000038(5) -0.000000008(6) -0.000000001(3) 0.000000003(6)
-0.000000048(16) -0.000000048(18) 0.000000014(13) -0.000000069(11)
0.00000001(2) -0.00000086(7)
I1_4 -0.000000004(5) 0.000000000(3) -0.000000011(4) -0.000000001(3)
-0.000000001(3) -0.000000014(6) 0.000000001(6) 0.000000001(4) -0.000000005(6)
0.000000006(18) 0.000000003(17) 0.000000003(13) -0.000000041(14) 0.00000003(3)
-0.00000048(9)
Br1_4 -0.000000001(4) 0.000000000(2) -0.000000021(3) -0.000000013(2)
-0.000000007(2) -0.000000041(4) -0.000000006(5) -0.000000003(3) 0.000000004(5)
-0.000000052(13) -0.000000052(13) 0.000000012(10) -0.000000063(10)
0.00000001(2) -0.00000063(6)

loop_
_atom_site_aniso_label
_atom_site_aniso_U_11
_atom_site_aniso_U_22
_atom_site_aniso_U_33
_atom_site_aniso_U_12
_atom_site_aniso_U_13
_atom_site_aniso_U_23
I1_3 0.0261(8) 0.0175(8) 0.0469(9) -0.0062(4) 0.0058(6) 0.0036(4)
Br1_3 0.0148(10) 0.0110(9) 0.0105(8) 0.0008(6) 0.0019(6) -0.0014(5)
O1_3 0.0184(7) 0.0135(9) 0.0398(11) -0.0001(14) 0.0049(6) -0.0017(13)
O2_3 0.0152(7) 0.0178(9) 0.0164(9) 0.0004(11) 0.0011(6) -0.0011(12)
N1_3 0.0145(10) 0.0131(12) 0.0254(12) -0.0002(14) 0.0018(8) 0.0022(13)
C1_3 0.0161(8) 0.0115(11) 0.0244(12) -0.0010(10) 0.0009(6) -0.0043(15)
C2_3 0.0159(8) 0.0124(10) 0.0202(11) 0.0000(8) -0.0005(6) -0.0007(10)
C3_3 0.0159(9) 0.0132(10) 0.0166(12) 0.0003(8) -0.0003(7) -0.0001(9)
C4_3 0.0156(9) 0.0119(10) 0.0238(12) -0.0000(9) 0.0017(6) -0.0006(10)
C5_3 0.0157(9) 0.0125(12) 0.0277(12) 0.0008(11) 0.0013(7) 0.0027(15)
C6_3 0.0159(12) 0.0189(15) 0.0416(18) -0.0036(17) 0.0056(11) -0.0033(19)
C7_3 0.0174(10) 0.0239(14) 0.0166(12) -0.0012(10) -0.0001(7) -0.0006(14)
C8_3 0.0156(10) 0.0140(11) 0.0189(14) -0.0010(8) 0.0006(7) -0.0013(9)
C9_3 0.0211(11) 0.0137(13) 0.0217(13) -0.0006(7) 0.0033(7) -0.0003(9)
C10_3 0.0194(11) 0.0248(15) 0.0266(15) -0.0007(7) 0.0038(7) -0.0024(9)
C11_3 0.0158(12) 0.0267(13) 0.0226(19) 0.0010(8) 0.0008(9) 0.0002(8)
C12_3 0.0189(10) 0.0201(14) 0.0224(13) -0.0013(7) 0.0026(8) 0.0016(8)
C13_3 0.0191(10) 0.0143(13) 0.0196(12) -0.0023(7) 0.0021(8) -0.0026(8)
I1_4 0.0199(7) 0.0124(7) 0.0319(7) 0.0014(4) 0.0046(5) 0.0011(3)
Br1_4 0.0171(10) 0.0090(8) 0.0124(9) -0.0033(6) 0.0004(6) -0.0015(6)
O1_4 0.0184(7) 0.0135(9) 0.0398(11) -0.0001(14) 0.0049(6) -0.0017(13)
O2_4 0.0152(7) 0.0178(9) 0.0164(9) 0.0004(11) 0.0011(6) -0.0011(12)
N1_4 0.0145(10) 0.0131(12) 0.0254(12) -0.0002(14) 0.0018(8) 0.0022(13)
C1_4 0.0161(8) 0.0115(11) 0.0244(12) -0.0010(10) 0.0009(6) -0.0043(15)
C2_4 0.0159(8) 0.0124(10) 0.0202(11) 0.0000(8) -0.0005(6) -0.0007(10)
C3_4 0.0159(9) 0.0132(10) 0.0166(12) 0.0003(8) -0.0003(7) -0.0001(9)
C4_4 0.0156(9) 0.0119(10) 0.0238(12) -0.0000(9) 0.0017(6) -0.0006(10)
C5_4 0.0157(9) 0.0125(12) 0.0277(12) 0.0008(11) 0.0013(7) 0.0027(15)
C6_4 0.0159(12) 0.0189(15) 0.0416(18) -0.0036(17) 0.0056(11) -0.0033(19)
C7_4 0.0174(10) 0.0239(14) 0.0166(12) -0.0012(10) -0.0001(7) -0.0006(14)
C8_4 0.0156(10) 0.0140(11) 0.0189(14) -0.0010(8) 0.0006(7) -0.0013(9)
C9_4 0.0211(11) 0.0137(13) 0.0217(13) -0.0006(7) 0.0033(7) -0.0003(9)
C10_4 0.0194(11) 0.0248(15) 0.0266(15) -0.0007(7) 0.0038(7) -0.0024(9)
C11_4 0.0158(12) 0.0267(13) 0.0226(19) 0.0010(8) 0.0008(9) 0.0002(8)
C12_4 0.0189(10) 0.0201(14) 0.0224(13) -0.0013(7) 0.0026(8) 0.0016(8)
C13_4 0.0191(10) 0.0143(13) 0.0196(12) -0.0023(7) 0.0021(8) -0.0026(8)

loop_
_geom_bond_atom_site_label_1
_geom_bond_atom_site_label_2
_geom_bond_distance
_geom_bond_site_symmetry_2
_geom_bond_publ_flag
I1_3 C4_3 2.075(2) . ?
Br1_3 C2_3 1.894(3) . ?
O1_3 C1_3 1.234(3) . ?
O2_3 C3_3 1.357(3) . ?
O2_3 C7_3 1.454(3) . ?
N1_3 C1_3 1.391(3) . ?
N1_3 C5_3 1.360(3) . ?
N1_3 C6_3 1.470(3) . ?
C1_3 C2_3 1.445(3) . ?
C2_3 C3_3 1.376(3) . ?
C3_3 C4_3 1.423(3) . ?
C4_3 C5_3 1.366(3) . ?
C5_3 H5_3 1.08(6) . ?
C6_3 H6a_3 1.17(4) . ?
C6_3 H6b_3 1.17(4) . ?
C6_3 H6c_3 1.17(4) . ?
C7_3 H7a_3 1.0980 . ?
C7_3 H7b_3 1.0980 . ?
C7_3 C8_3 1.501(3) . ?
C8_3 C9_3 1.389(3) . ?
C8_3 C13_3 1.388(3) . ?
C9_3 H9_3 1.11(4) . ?
C9_3 C10_3 1.389(3) . ?
C10_3 H10_3 1.09(5) . ?
C10_3 C11_3 1.393(3) . ?
C11_3 H11_3 0.99(6) . ?
C11_3 C12_3 1.391(3) . ?
C12_3 H12_3 1.02(5) . ?
C12_3 C13_3 1.396(3) . ?
C13_3 H13_3 1.13(4) . ?
I1_4 C4_4 2.075(2) . ?
Br1_4 C2_4 1.894(3) . ?
O1_4 C1_4 1.234(3) . ?
O2_4 C3_4 1.358(3) . ?
O2_4 C7_4 1.451(3) . ?
N1_4 C1_4 1.391(3) . ?
N1_4 C5_4 1.359(3) . ?
N1_4 C6_4 1.471(3) . ?
C1_4 C2_4 1.445(3) . ?
C2_4 C3_4 1.378(3) . ?
C3_4 C4_4 1.423(3) . ?
C4_4 C5_4 1.365(3) . ?
C5_4 H5_4 1.17(6) . ?
C6_4 H6a_4 1.07(3) . ?
C6_4 H6b_4 1.07(3) . ?
C6_4 H6c_4 1.07(3) . ?
C7_4 H7a_4 1.0980 . ?
C7_4 H7b_4 1.0980 . ?
C7_4 C8_4 1.499(3) . ?
C8_4 C9_4 1.389(3) . ?
C8_4 C13_4 1.388(3) . ?
C9_4 H9_4 1.13(4) . ?
C9_4 C10_4 1.388(3) . ?
C10_4 H10_4 1.07(4) . ?
C10_4 C11_4 1.394(3) . ?
C11_4 H11_4 1.01(6) . ?
C11_4 C12_4 1.392(3) . ?
C12_4 H12_4 1.08(5) . ?
C12_4 C13_4 1.395(3) . ?
C13_4 H13_4 1.12(4) . ?

loop_
_geom_angle_atom_site_label_1
_geom_angle_atom_site_label_2
_geom_angle_atom_site_label_3
_geom_angle
_geom_angle_site_symmetry_1
_geom_angle_site_symmetry_3
_geom_angle_publ_flag
C7_3 O2_3 C3_3 112.6(3) . . ?
C5_3 N1_3 C1_3 123.2(3) . . ?
C6_3 N1_3 C1_3 116.9(3) . . ?
C6_3 N1_3 C5_3 119.9(3) . . ?
N1_3 C1_3 O1_3 120.2(3) . . ?
C2_3 C1_3 O1_3 124.7(3) . . ?
C2_3 C1_3 N1_3 115.0(2) . . ?
C1_3 C2_3 Br1_3 115.89(18) . . ?
C3_3 C2_3 Br1_3 121.35(19) . . ?
C3_3 C2_3 C1_3 122.8(2) . . ?
C2_3 C3_3 O2_3 121.9(2) . . ?
C4_3 C3_3 O2_3 120.1(2) . . ?
C4_3 C3_3 C2_3 118.0(2) . . ?
C3_3 C4_3 I1_3 120.41(18) . . ?
C5_3 C4_3 I1_3 119.5(2) . . ?
C5_3 C4_3 C3_3 120.1(2) . . ?
C4_3 C5_3 N1_3 120.9(3) . . ?
H5_3 C5_3 N1_3 119.54(18) . . ?
H5_3 C5_3 C4_3 119.54(17) . . ?
H6a_3 C6_3 N1_3 109.5 . . ?
H6b_3 C6_3 N1_3 109.5 . . ?
H6b_3 C6_3 H6a_3 109.5 . . ?
H6c_3 C6_3 N1_3 109.5 . . ?
H6c_3 C6_3 H6a_3 109.5 . . ?
H6c_3 C6_3 H6b_3 109.5 . . ?
H7a_3 C7_3 O2_3 109.9(2) . . ?
H7b_3 C7_3 O2_3 109.9(2) . . ?
H7b_3 C7_3 H7a_3 108.3 . . ?
C8_3 C7_3 O2_3 109.0(3) . . ?
C8_3 C7_3 H7a_3 109.9(2) . . ?
C8_3 C7_3 H7b_3 109.9(2) . . ?
C9_3 C8_3 C7_3 120.7(3) . . ?
C13_3 C8_3 C7_3 120.1(3) . . ?
C13_3 C8_3 C9_3 119.2(3) . . ?
H9_3 C9_3 C8_3 119.56(17) . . ?
C10_3 C9_3 C8_3 120.9(3) . . ?
C10_3 C9_3 H9_3 119.56(19) . . ?
H10_3 C10_3 C9_3 120.15(19) . . ?
C11_3 C10_3 C9_3 119.7(3) . . ?
C11_3 C10_3 H10_3 120.15(19) . . ?
H11_3 C11_3 C10_3 120.05(19) . . ?
C12_3 C11_3 C10_3 119.9(3) . . ?
C12_3 C11_3 H11_3 120.05(18) . . ?
H12_3 C12_3 C11_3 120.12(18) . . ?
C13_3 C12_3 C11_3 119.8(3) . . ?
C13_3 C12_3 H12_3 120.12(19) . . ?
C12_3 C13_3 C8_3 120.5(3) . . ?
H13_3 C13_3 C8_3 119.73(17) . . ?
H13_3 C13_3 C12_3 119.73(19) . . ?
C7_4 O2_4 C3_4 112.1(3) . . ?
C5_4 N1_4 C1_4 123.4(3) . . ?
C6_4 N1_4 C1_4 116.7(3) . . ?
C6_4 N1_4 C5_4 119.9(3) . . ?
N1_4 C1_4 O1_4 120.1(3) . . ?
C2_4 C1_4 O1_4 125.1(3) . . ?
C2_4 C1_4 N1_4 114.8(2) . . ?
C1_4 C2_4 Br1_4 115.78(18) . . ?
C3_4 C2_4 Br1_4 121.35(19) . . ?
C3_4 C2_4 C1_4 122.9(2) . . ?
C2_4 C3_4 O2_4 121.4(2) . . ?
C4_4 C3_4 O2_4 120.7(2) . . ?
C4_4 C3_4 C2_4 117.9(2) . . ?
C3_4 C4_4 I1_4 121.03(18) . . ?
C5_4 C4_4 I1_4 118.9(2) . . ?
C5_4 C4_4 C3_4 120.0(2) . . ?
C4_4 C5_4 N1_4 121.0(3) . . ?
H5_4 C5_4 N1_4 119.50(18) . . ?
H5_4 C5_4 C4_4 119.50(17) . . ?
H6a_4 C6_4 N1_4 109.5 . . ?
H6b_4 C6_4 N1_4 109.5 . . ?
H6b_4 C6_4 H6a_4 109.5 . . ?
H6c_4 C6_4 N1_4 109.5 . . ?
H6c_4 C6_4 H6a_4 109.5 . . ?
H6c_4 C6_4 H6b_4 109.5 . . ?
H7a_4 C7_4 O2_4 109.7(2) . . ?
H7b_4 C7_4 O2_4 109.7(2) . . ?
H7b_4 C7_4 H7a_4 108.2 . . ?
C8_4 C7_4 O2_4 109.9(3) . . ?
C8_4 C7_4 H7a_4 109.7(2) . . ?
C8_4 C7_4 H7b_4 109.7(2) . . ?
C9_4 C8_4 C7_4 119.7(3) . . ?
C13_4 C8_4 C7_4 120.6(3) . . ?
C13_4 C8_4 C9_4 119.6(3) . . ?
H9_4 C9_4 C8_4 119.69(17) . . ?
C10_4 C9_4 C8_4 120.6(3) . . ?
C10_4 C9_4 H9_4 119.69(19) . . ?
H10_4 C10_4 C9_4 120.15(18) . . ?
C11_4 C10_4 C9_4 119.7(3) . . ?
C11_4 C10_4 H10_4 120.15(18) . . ?
H11_4 C11_4 C10_4 120.00(18) . . ?
C12_4 C11_4 C10_4 120.0(3) . . ?
C12_4 C11_4 H11_4 120.00(19) . . ?
H12_4 C12_4 C11_4 120.12(19) . . ?
C13_4 C12_4 C11_4 119.8(3) . . ?
C13_4 C12_4 H12_4 120.12(18) . . ?
C12_4 C13_4 C8_4 120.2(3) . . ?
H13_4 C13_4 C8_4 119.88(16) . . ?
H13_4 C13_4 C12_4 119.88(18) . . ?

loop_
_geom_torsion_atom_site_label_1
_geom_torsion_atom_site_label_2
_geom_torsion_atom_site_label_3
_geom_torsion_atom_site_label_4
_geom_torsion
_geom_torsion_site_symmetry_1
_geom_torsion_site_symmetry_2
_geom_torsion_site_symmetry_3
_geom_torsion_site_symmetry_4
_geom_torsion_publ_flag
I1_3 C4_3 C3_3 O2_3 1.7(3) . . . . ?
I1_3 C4_3 C3_3 C2_3 -179.0(3) . . . . ?
I1_3 C4_3 C5_3 N1_3 178.4(3) . . . . ?
Br1_3 C2_3 C1_3 O1_3 -1.1(3) . . . . ?
Br1_3 C2_3 C1_3 N1_3 179.8(3) . . . . ?
Br1_3 C2_3 C3_3 O2_3 -0.7(3) . . . . ?
Br1_3 C2_3 C3_3 C4_3 -179.9(3) . . . . ?
O1_3 C1_3 N1_3 C5_3 -178.7(4) . . . . ?
O1_3 C1_3 N1_3 C6_3 0.0(5) . . . . ?
O1_3 C1_3 C2_3 C3_3 178.0(4) . . . . ?
O2_3 C3_3 C2_3 C1_3 -179.7(3) . . . . ?
O2_3 C3_3 C4_3 C5_3 -179.6(4) . . . . ?
O2_3 C7_3 C8_3 C9_3 73.2(4) . . . . ?
O2_3 C7_3 C8_3 C13_3 -107.0(4) . . . . ?
N1_3 C1_3 C2_3 C3_3 -1.2(4) . . . . ?
N1_3 C5_3 C4_3 C3_3 -0.4(5) . . . . ?
C1_3 N1_3 C5_3 C4_3 0.3(5) . . . . ?
C1_3 C2_3 C3_3 C4_3 1.1(4) . . . . ?
C2_3 C1_3 N1_3 C5_3 0.5(4) . . . . ?
C2_3 C1_3 N1_3 C6_3 179.2(3) . . . . ?
C2_3 C3_3 O2_3 C7_3 88.3(4) . . . . ?
C2_3 C3_3 C4_3 C5_3 -0.3(4) . . . . ?
C3_3 O2_3 C7_3 C8_3 174.7(3) . . . . ?
C4_3 C3_3 O2_3 C7_3 -92.5(4) . . . . ?
C4_3 C5_3 N1_3 C6_3 -178.5(4) . . . . ?
C7_3 C8_3 C9_3 C10_3 178.6(3) . . . . ?
C7_3 C8_3 C13_3 C12_3 -178.9(3) . . . . ?
C8_3 C9_3 C10_3 C11_3 0.4(5) . . . . ?
C8_3 C13_3 C12_3 C11_3 0.3(5) . . . . ?
C9_3 C8_3 C13_3 C12_3 0.9(5) . . . . ?
C9_3 C10_3 C11_3 C12_3 0.9(5) . . . . ?
C10_3 C9_3 C8_3 C13_3 -1.3(4) . . . . ?
C10_3 C11_3 C12_3 C13_3 -1.3(5) . . . . ?
I1_4 C4_4 C3_4 O2_4 -0.3(3) . . . . ?
I1_4 C4_4 C3_4 C2_4 179.8(3) . . . . ?
I1_4 C4_4 C5_4 N1_4 179.0(3) . . . . ?
Br1_4 C2_4 C1_4 O1_4 0.8(4) . . . . ?
Br1_4 C2_4 C1_4 N1_4 -179.4(3) . . . . ?
Br1_4 C2_4 C3_4 O2_4 0.1(3) . . . . ?
Br1_4 C2_4 C3_4 C4_4 -179.9(3) . . . . ?
O1_4 C1_4 N1_4 C5_4 178.9(4) . . . . ?
O1_4 C1_4 N1_4 C6_4 -1.8(5) . . . . ?
O1_4 C1_4 C2_4 C3_4 179.8(4) . . . . ?
O2_4 C3_4 C2_4 C1_4 -178.8(3) . . . . ?
O2_4 C3_4 C4_4 C5_4 179.3(4) . . . . ?
O2_4 C7_4 C8_4 C9_4 123.5(3) . . . . ?
O2_4 C7_4 C8_4 C13_4 -60.0(4) . . . . ?
N1_4 C1_4 C2_4 C3_4 -0.4(4) . . . . ?
N1_4 C5_4 C4_4 C3_4 -0.6(5) . . . . ?
C1_4 N1_4 C5_4 C4_4 1.4(5) . . . . ?
C1_4 C2_4 C3_4 C4_4 1.1(4) . . . . ?
C2_4 C1_4 N1_4 C5_4 -0.9(4) . . . . ?
C2_4 C1_4 N1_4 C6_4 178.4(4) . . . . ?
C2_4 C3_4 O2_4 C7_4 91.1(4) . . . . ?
C2_4 C3_4 C4_4 C5_4 -0.6(5) . . . . ?
C3_4 O2_4 C7_4 C8_4 174.4(3) . . . . ?
C4_4 C3_4 O2_4 C7_4 -88.8(4) . . . . ?
C4_4 C5_4 N1_4 C6_4 -177.9(4) . . . . ?
C7_4 C8_4 C9_4 C10_4 175.9(4) . . . . ?
C7_4 C8_4 C13_4 C12_4 -177.4(4) . . . . ?
C8_4 C9_4 C10_4 C11_4 1.5(4) . . . . ?
C8_4 C13_4 C12_4 C11_4 1.7(5) . . . . ?
C9_4 C8_4 C13_4 C12_4 -1.0(5) . . . . ?
C9_4 C10_4 C11_4 C12_4 -0.7(5) . . . . ?
C10_4 C9_4 C8_4 C13_4 -0.6(4) . . . . ?
C10_4 C11_4 C12_4 C13_4 -0.8(5) . . . . ?

loop_
_diffrn_refln_index_h
_diffrn_refln_index_k
_diffrn_refln_index_l
_diffrn_refln_intensity_net
_diffrn_refln_intensity_u
_diffrn_refln_scale_group_code
-20 0 0 12036.3 378.941 9
-20 0 3 8.0255 23.9505 9
-20 0 3 18.4111 39.6374 6
-20 -1 0 9080.77 303.268 6
-20 1 0 9887.94 316.102 9
-20 1 1 22725.3 632.212 9
-20 1 2 14773.1 463.791 6
-20 1 3 4607.62 197.014 6
-20 1 3 4297.6 174.009 9
-20 2 0 88.0157 44.8733 6
-20 2 0 78.5064 45.1262 9
-20 -2 0 86.3732 35.4327 9
-20 2 1 14507.2 434.643 6
-20 -2 1 13760.8 401.711 9
-20 2 1 13903.8 411.304 9
-20 -2 2 40.3849 33.186 6
-20 2 2 18.7006 47.5272 6
-20 2 3 247.833 43.6636 9
-20 2 3 315.926 56.9285 6
-20 3 1 14525.1 422.905 6
-20 3 1 14204.4 408.028 9
-20 3 2 16630.3 463.972 9
-19 0 -2 10434.4 324.106 6
-19 0 -2 10689.2 330.188 9
-19 0 -1 16.2271 43.3863 6
-19 0 -1 33.6264 52.1736 9
-19 0 0 2664.33 151.756 36
-19 0 0 2560.81 178.007 6
-19 0 0 2677.12 179.173 9
-19 0 1 44.4428 54.8604 6
-19 0 2 14122.4 480.219 9
-19 0 3 34.7484 62.2975 6
-19 0 3 22.3952 43.9676 9
-19 0 4 1104.72 107.871 6
-19 0 4 820.134 65.9124 9
-19 1 -2 7552.26 261.812 6
-19 -1 -2 7369.77 258.616 9
-19 1 -1 7844.39 314.341 6
-19 -1 -1 7889.7 305.909 9
-19 1 -1 7810.96 297.775 9
-19 1 0 1081.35 101.019 36
-19 -1 0 918.603 106.703 6
-19 1 0 1125.9 117.291 9
-19 1 1 1212.14 106.049 36
-19 -1 1 1213.76 124.784 6
-19 1 1 1316.26 137.426 6
-19 1 1 1381.88 129.795 9
-19 -1 1 1404.53 127.328 9
-19 1 2 11067.5 434.539 6
-19 1 2 10959.3 404.252 9
-19 -1 2 10518.6 417.928 6
-19 -1 2 11599.6 403.871 9
-19 1 3 25175.3 689.769 9
-19 1 3 24803.1 726.587 6
-19 -1 3 25050.9 665.207 9
-19 1 4 25050.3 663.781 6
-19 -1 4 21169.5 582.443 10
-19 -2 -2 180.809 44.9426 9
-19 2 -1 2954.49 156.097 9
-19 2 0 390.267 69.5983 36
-19 -2 0 404.425 68.4018 6
-19 -2 0 414.513 74.7248 9
-19 2 0 330.206 81.7179 6
-19 2 0 412.133 83.4345 9
-19 2 1 7645.77 301.963 36
-19 2 1 8220.67 345.948 6
-19 -2 1 7463.47 317.315 6
-19 2 1 7514.97 314.982 9
-19 -2 1 7830.87 312.906 9
-19 2 2 239.106 54.2703 36
-19 -2 2 150.105 50.5628 9
-19 2 2 188.415 74.2441 6
-19 -2 2 189.796 60.7517 6
-19 -2 2 197.264 51.9628 10
-19 -2 3 9350.28 358.158 6
-19 2 3 10376.6 376.589 6
-19 2 3 9492.57 343.89 9
-19 -2 3 9075.33 314.421 10
-19 2 4 80.1192 51.3956 6
-19 -2 4 141.757 43.6483 10
-19 3 -1 10591.2 352.776 6
-19 3 -1 9452.8 306.563 11
-19 3 0 214.176 53.0076 36
-19 3 0 157.015 63.0087 9
-19 -3 0 170.439 55.1702 9
-19 3 0 221.228 71.6469 6
-19 3 1 63.3324 42.7132 36
-19 3 1 55.1287 75.5036 6
-19 -3 1 87.3421 40.6279 6
-19 -3 1 78.9451 43.1089 9
-19 3 1 90.9701 61.4329 9
-19 -3 1 81.1224 44.9294 10
-19 3 2 17762.1 531.765 36
-19 3 2 18017.5 547.634 9
-19 3 2 19025.6 574.33 6
-19 -3 2 17014.5 514.41 10
-19 3 3 9434.5 333.887 6
-19 -3 3 8943.44 308.395 10
-19 -3 4 28730.8 760.347 6
-19 3 4 29953.9 756.127 9
-19 -3 4 29212 747.718 10
-19 4 -1 556.143 61.9382 36
-19 4 -1 709.181 73.6453 6
-19 4 -1 531.539 53.6769 11
-19 4 0 1424.85 97.3503 9
-19 -4 0 1549.01 102.212 9
-19 4 1 1025.11 92.1025 36
-19 4 1 1138.88 104.505 6
-19 -4 1 1051.02 86.5112 10
-19 4 1 1025.92 94.3678 9
-19 4 2 8025.95 290.304 9
-19 4 2 7926.97 285.851 6
-19 -4 2 7827.01 279.043 10
-19 4 3 504.029 55.6189 36
-19 4 3 676.294 72.2088 9
-19 -4 3 561.648 66.0716 10
-19 5 0 3999.84 169.922 36
-19 5 1 2804.67 124.448 11
-19 5 2 3684.69 160.227 9
-19 -5 2 4096.99 169.046 10
-18 0 -2 22714.1 680.63 6
-18 0 -2 22244.7 666.527 9
-18 0 -1 -39.4634 64.4319 36
-18 0 -1 33.0565 65.3299 21
-18 0 -1 75.7135 71.0256 9
-18 0 -1 -24.2357 67.3975 6
-18 0 -1 -18.7554 48.454 11
-18 0 0 33912.5 977.729 36
-18 0 0 34507 1039.77 6
-18 0 0 35368.5 1020.2 9
-18 0 1 -9.93514 48.0959 36
-18 0 2 -8.4787 27.228 36
-18 0 2 1759.22 158.25 9
-18 0 3 42.0624 51.92 9
-18 0 3 13.8275 68.9218 6
-18 0 3 45.2956 45.064 10
-18 0 4 3302.11 179.147 9
-18 0 4 3127.12 215.221 6
-18 0 4 3099.44 170.952 10
-18 0 5 49.6074 56.0439 6
-18 0 5 45.0544 41.9875 10
-18 1 -3 49.815 34.4438 6
-18 -1 -3 45.2235 48.9605 9
-18 1 -3 25.8383 32.1727 11
-18 1 -2 5286.24 246.277 36
-18 -1 -2 5080.29 233.93 6
-18 1 -2 5131.88 254.822 6
-18 1 -2 4890.64 233.493 9
-18 1 -2 5150.16 228.63 11
-18 -1 -2 5164.65 248.806 9
-18 -1 -1 12613.7 439.943 36
-18 1 -1 12959.5 467.277 36
-18 -1 -1 12703.6 488.459 21
-18 1 -1 12611.6 467.051 21
-18 1 -1 12599.4 436.527 11
-18 -1 -1 13693.9 486.716 9
-18 1 -1 13362.2 475.817 9
-18 1 -1 13025.2 501.973 6
-18 -1 -1 12368.3 474.521 6
-18 1 0 26423.3 795.566 9
-18 1 0 24188.6 723.85 11
-18 -1 0 25521 808.454 6
-18 -1 0 24057.7 728.423 36
-18 1 0 26121.2 778.437 36
-18 -1 1 26685.2 822.263 9
-18 -1 1 25685.7 847.166 6
-18 1 1 26295.9 866.948 6
-18 1 1 26723.9 826.309 9
-18 1 1 25600 791.958 36
-18 -1 2 15279.2 510.818 10
-18 -1 2 16438 564.532 9
-18 1 2 16163.1 612.03 6
-18 -1 2 16370.7 603.589 6
-18 1 2 15994.7 534.873 36
-18 -1 3 1350.27 120.622 10
-18 1 3 1217.02 146.905 6
-18 1 3 1297.96 129.016 9
-18 -1 3 1056.93 111.713 9
-18 -1 4 607.295 85.8408 10
-18 1 4 537.17 66.1276 10
-18 1 4 462.809 73.9076 9
-18 1 4 627.639 106.006 6
-18 -1 5 13583.9 418.455 10
-18 -1 5 13672.6 462.326 6
-18 1 5 14456.9 456.966 6
-18 2 -3 5922.01 210.448 11
-18 -2 -3 5809.14 216.406 9
-18 2 -3 6182.04 225.7 6
-18 2 -2 27.8334 41.2605 11
-18 2 -2 28.7401 48.6894 36
-18 2 -2 47.4222 59.9225 9
-18 -2 -2 16.4948 55.613 9
-18 2 -1 29971.6 868.974 26
-18 2 -1 28626.7 816.721 11
-18 2 -1 28852.7 832.429 9
-18 -2 -1 28108 828.903 6
-18 2 -1 28970.2 881.853 6
-18 2 -1 29244.3 849.251 36
-18 2 0 120.977 57.2748 11
-18 2 0 110.794 63.5076 36
-18 2 0 172.196 82.2531 6
-18 -2 0 29.4673 59.3478 6
-18 2 0 87.8195 72.5154 9
-18 -2 0 167.832 66.8142 9
-18 2 1 7293.22 352.214 26
-18 -2 1 6886.97 325.412 9
-18 -2 1 6646.34 288.988 10
-18 2 1 6742.76 285.778 11
-18 2 1 7107.57 362.371 6
-18 2 1 6853.9 330.502 9
-18 -2 1 6872 343.406 6
-18 2 1 6780.63 316.773 36
-18 -2 2 658.273 96.2889 9
-18 -2 2 628.542 95.1181 10
-18 2 2 692.12 122.271 6
-18 -2 2 543.84 103.697 6
-18 2 2 625.384 92.2557 36
-18 -2 3 3865.5 215.694 10
-18 -2 3 3879.87 200.636 9
-18 2 3 3918.03 226.64 9
-18 2 3 4143.73 254.569 6
-18 -2 3 3935.74 245.33 6
-18 2 3 3840.57 204.549 36
-18 -2 4 918.857 113.265 6
-18 2 4 1006.75 100.59 9
-18 2 4 885.795 119.445 6
-18 -2 4 820.33 101.064 10
-18 2 5 4093.9 171.987 9
-18 2 5 4572.19 197.422 6
-18 -2 5 4429.88 191.155 10
-18 3 -2 8006.57 315.351 6
-18 3 -2 7592.53 284.878 11
-18 3 -1 9445.96 385.58 6
-18 3 -1 8871.96 364.297 26
-18 3 -1 8832.71 340.77 11
-18 3 -1 9002.37 337.604 9
-18 -3 -1 9397.14 367.233 9
-18 3 0 28677.4 859.163 26
-18 3 0 27846.3 801.096 11
-18 3 0 27764.1 818.617 9
-18 -3 0 27100 774.99 10
-18 -3 0 28922.6 836.443 9
-18 3 0 29119.9 838.11 36
-18 -3 0 26441.7 804.972 6
-18 3 0 30428.8 883.581 6
-18 3 1 24948.5 767.029 26
-18 -3 1 24661.4 714.2 10
-18 3 1 23406 696.443 11
-18 -3 1 23301.7 722.924 9
-18 -3 1 23529.2 740.178 6
-18 3 1 25120.1 786.199 6
-18 3 1 23417 737.161 9
-18 3 1 23207 733.99 36
-18 -3 2 14401.7 477.311 10
-18 -3 2 13877.5 453.703 9
-18 3 2 14426.6 494.527 9
-18 3 2 14281.8 522.065 6
-18 -3 2 14731.2 507.237 6
-18 3 2 14610.4 483.532 36
-18 -3 3 2114.73 157.065 10
-18 -3 3 2028.39 164.842 6
-18 3 3 2060.2 169.491 6
-18 3 3 2020.11 144.154 36
-18 -3 4 1403.35 120.978 10
-18 -3 4 1281.82 121.582 6
-18 3 4 1232.09 123.721 6
-18 3 4 1189.14 108.16 9
-18 -3 5 8972.87 293.513 10
-18 -3 5 8665.59 305.383 6
-18 3 5 8598.11 276.889 9
-18 4 -2 22814.7 630.119 6
-18 4 -2 21460 615.805 36
-18 4 -1 66.1554 50.0945 11
-18 4 -1 118.31 62.5981 36
-18 4 -1 127.556 80.1382 6
-18 4 -1 48.5357 49.4889 9
-18 -4 -1 35.7356 51.8854 9
-18 4 0 27917.5 799.843 6
-18 4 0 26020.3 784.092 26
-18 -4 0 25982.9 756.357 9
-18 4 0 25781.2 747.193 11
-18 4 0 26049.2 747.294 9
-18 4 1 929.494 115.636 26
-18 -4 1 1024.39 111.555 10
-18 -4 1 825.414 92.3723 9
-18 4 1 792.834 92.3093 11
-18 4 1 789.221 102.325 36
-18 4 1 1095.79 129.84 6
-18 4 1 1069.61 115.087 9
-18 4 2 1358.9 125.939 26
-18 4 2 1359.35 124.705 36
-18 -4 2 1292.15 118.81 6
-18 4 2 1515.64 140.795 6
-18 4 2 1379.17 130.699 9
-18 -4 2 1414.75 129.986 10
-18 4 2 1358 109.639 11
-18 4 3 2280.57 149.913 36
-18 4 3 2363.47 154.731 6
-18 4 3 2098.95 153.312 9
-18 -4 3 2035.53 148.496 6
-18 -4 3 2363.56 158.885 10
-18 -4 4 1830.76 128.121 10
-18 5 -1 13456.9 426.104 36
-18 5 -1 12923.5 412.203 6
-18 5 0 13179 390.315 36
-18 5 0 13019.2 376.165 6
-18 5 0 13323.5 368.975 11
-18 5 0 12040.4 328.937 9
-18 -5 0 12018.5 339.76 9
-18 5 1 15927.2 508.534 6
-18 5 1 16131.8 507.766 9
-18 -5 1 17813.7 532.967 10
-18 5 1 16426.1 505.958 11
-18 5 2 16724 516.198 9
-18 5 2 15542.7 482.814 6
-18 -5 2 17495.8 530.229 10
-18 5 2 16270.5 487.934 11
-18 5 3 105.409 42.0542 36
-18 5 3 115.406 56.9423 9
-18 -5 3 221.408 57.8261 10
-18 5 4 715.706 65.625 36
-18 5 4 836.515 75.9867 9
-18 -5 4 747.451 72.6227 10
-18 6 0 275.815 43.1173 35
-18 6 0 388.376 64.9319 36
-18 6 1 3469.18 151.907 35
-18 6 1 3729.29 185.346 36
-18 -6 1 3841.01 185.325 10
-18 6 2 1916.06 127.112 36
-18 6 2 1706.88 111.355 9
-18 -6 2 1892.38 125.385 10
-18 6 3 5010.31 198.628 9
-18 -6 3 5365.09 211.076 10
-18 7 1 10111 303.013 11
-17 0 -3 26.8413 63.2342 21
-17 0 -3 34.7087 68.242 9
-17 0 -3 -4.39865 54.8744 6
-17 0 -3 77.3807 48.2685 11
-17 0 -2 14327.3 531.256 36
-17 0 -2 15631.5 577.947 21
-17 0 -2 14719.6 551.815 6
-17 0 -2 14523.9 531.353 9
-17 0 -2 14901.6 510.01 11
-17 0 -1 -13.1051 53.8318 36
-17 0 -1 -43.6216 75.8123 21
-17 0 -1 23.7698 65.9904 6
-17 0 -1 6.91076 71.4396 9
-17 0 -1 43.1006 51.1082 11
-17 0 0 10641.6 446.312 36
-17 0 0 10162.2 453.456 21
-17 0 0 10611.6 493.878 6
-17 0 0 10487.7 468.317 9
-17 0 0 10242.5 404.944 11
-17 0 1 12.872 53.604 36
-17 0 2 27713.5 824.579 36
-17 0 2 27504.1 882.909 9
-17 0 2 25780.1 797.63 10
-17 0 3 -4.59534 19.8976 36
-17 0 3 -35.1381 102.061 6
-17 0 3 39.8327 63.63 9
-17 0 3 -27.0339 61.9389 10
-17 0 4 1927.76 193.676 6
-17 0 4 1861.07 153.296 9
-17 0 4 1780.29 154.852 10
-17 0 5 18.1693 65.8206 6
-17 0 5 -8.48191 57.4846 10
-17 0 6 1199.08 111.706 6
-17 0 6 1235.89 94.8945 10
-17 1 -4 1732.33 99.1156 11
-17 -1 -3 5999.29 267.543 9
-17 -1 -3 5288.54 235.339 11
-17 1 -3 5742.83 253.9 11
-17 1 -3 5131.7 231.21 9
-17 -1 -3 5557.77 284.129 21
-17 1 -3 5762.38 282.498 21
-17 1 -3 5552.55 264.766 6
-17 -1 -3 5307.17 236.717 6
-17 1 -2 4473.08 257.676 36
-17 -1 -2 4338.23 241.757 36
-17 1 -2 4557.41 272.481 28
-17 -1 -2 4245.63 253.431 9
-17 1 -2 4302.42 238.365 11
-17 -1 -2 3972.74 218.931 11
-17 1 -2 4436.96 248.917 9
-17 1 -2 4322.9 266.397 21
-17 -1 -2 4428.39 279.132 21
-17 -1 -2 4144.04 245.87 6
-17 1 -2 4696.89 275.303 6
-17 1 -1 1966.58 178.584 36
-17 -1 -1 1936.62 167.553 36
-17 1 -1 1909.43 187.463 26
-17 1 -1 1954.11 186.02 21
-17 -1 -1 2102.58 201.894 21
-17 -1 -1 1863.96 181.497 6
-17 1 -1 1882.79 163.365 11
-17 -1 -1 1929.01 151.14 11
-17 1 -1 2167.94 191.872 9
-17 -1 -1 1932.55 185.256 9
-17 1 0 681.871 113.088 36
-17 -1 0 760.998 108.905 36
-17 1 0 650.876 105.085 11
-17 1 0 803.822 134.915 9
-17 -1 0 857.014 135.888 21
-17 1 0 748.17 124.035 21
-17 -1 0 834.408 138.124 6
-17 1 1 13172 557.222 26
-17 1 1 12664.4 473.96 11
-17 -1 1 12947.3 481.098 10
-17 1 1 13639.8 592.208 6
-17 -1 1 13354.9 573.854 6
-17 -1 1 14288.8 552.435 9
-17 1 1 13570.2 551.919 9
-17 1 1 12989.2 521.629 36
-17 -1 1 13139.8 484.35 36
-17 -1 2 23763.4 765.211 10
-17 -1 2 25325.4 815.371 9
-17 1 2 24266.2 820.839 9
-17 1 2 25736.2 885.177 6
-17 -1 2 24490.1 864.187 6
-17 1 2 24931.5 790.636 36
-17 -1 3 46931.2 1293.18 10
-17 1 3 50212.3 1413.25 6
-17 1 3 49991.6 1344.7 9
-17 -1 3 48570.1 1308.23 9
-17 1 3 47540.6 1277.47 36
-17 -1 4 24186.7 740.948 10
-17 1 4 25215.3 751.592 9
-17 -1 4 23072.5 696.825 9
-17 1 4 24920.7 813.278 6
-17 1 5 15952.6 503.623 10
-17 -1 5 16604.9 531.796 10
-17 1 5 16962.2 573.845 6
-17 1 5 15461.3 493.108 9
-17 1 6 497.253 59.9479 10
-17 -1 6 563.524 70.0467 10
-17 1 6 469.776 73.1565 6
-17 -1 6 528.179 78.7532 6
-17 2 -3 17007.1 540.43 11
-17 -2 -3 17478.1 554.739 9
-17 2 -3 18833.1 577.652 6
-17 2 -2 501.934 99.1889 28
-17 2 -2 478.022 86.9985 26
-17 2 -2 426.65 80.2407 11
-17 2 -2 496.577 100.803 21
-17 -2 -2 411.865 99.6315 21
-17 -2 -2 455.702 96.2696 9
-17 2 -2 357.948 85.2568 9
-17 -2 -2 428.762 80.9385 6
-17 -2 -1 261.185 64.9839 36
-17 2 -1 320.567 85.1584 36
-17 2 -1 317.725 90.876 28
-17 2 -1 215.265 82.8789 21
-17 -2 -1 431.128 107.993 21
-17 2 -1 273.974 75.6997 11
-17 -2 -1 517.016 99.6862 6
-17 2 -1 305.203 88.3993 9
-17 2 -1 426.686 109.545 6
-17 2 0 113.72 66.1544 11
-17 -2 0 216.246 70.9265 10
-17 2 0 205.343 76.4118 36
-17 -2 0 92.6407 42.3531 36
-17 2 0 263.147 93.9229 9
-17 -2 0 145.485 68.8299 6
-17 2 0 182.207 92.8455 6
-17 -2 0 143.612 74.9506 9
-17 2 1 19416.1 643.97 11
-17 -2 1 19329.9 648.111 10
-17 -2 1 20145.6 690.353 9
-17 2 1 19716.2 688.668 36
-17 -2 1 18918.4 715.362 6
-17 2 1 18917 689.295 9
-17 2 1 20813.6 757.219 6
-17 2 1 19978.1 714.92 26
-17 2 2 54.011 52.9477 11
-17 -2 2 67.5009 72.2859 10
-17 2 2 40.0851 55.6525 36
-17 -2 2 31.978 61.3081 9
-17 2 2 34.9807 93.5266 6
-17 -2 2 58.7785 73.626 6
-17 2 2 42.8777 70.5676 26
-17 -2 3 9834.78 414.362 10
-17 2 3 10679.5 479.292 6
-17 -2 3 9568.68 457.367 6
-17 -2 3 9614.22 388.663 9
-17 2 3 9442.37 423.956 9
-17 2 3 9511.93 402.896 36
-17 -2 4 295.598 82.7996 10
-17 2 4 253.323 59.7346 10
-17 -2 4 261.36 86.8479 6
-17 2 4 234.221 92.5944 6
-17 2 4 278.561 79.9656 9
-17 2 4 226.808 60.1684 36
-17 -2 5 379.196 76.5461 10
-17 2 5 264.539 59.0436 10
-17 2 5 362.726 94.2239 6
-17 2 5 478.436 73.244 9
-17 -2 6 610.428 67.6563 10
-17 -3 -3 3882.61 201.518 9
-17 3 -3 3925.98 208.07 6
-17 3 -2 5363.02 273.868 36
-17 3 -2 4998.84 261.782 28
-17 3 -2 4832.97 226.002 9
-17 3 -2 5224.47 257.935 11
-17 3 -2 5005.12 254.678 26
-17 3 -2 5171.92 267.224 24
-17 3 -2 5002.54 259.569 21
-17 3 -2 5242.96 283.823 6
-17 3 -1 3693.88 198.618 35
-17 3 -1 3938.29 241.386 28
-17 3 -1 3877.31 251.113 24
-17 3 -1 3694.59 241.668 26
-17 -3 -1 3733.65 220.126 6
-17 3 -1 4091.78 269.679 6
-17 3 -1 3779.5 226.584 21
-17 3 -1 3839.26 231.314 9
-17 3 -1 3667.49 228.016 11
-17 -3 -1 4335.6 256.112 9
-17 3 0 1486.73 164.428 25
-17 3 0 1552.59 166.912 24
-17 3 0 1684.1 171.819 26
-17 3 0 1593.96 161.358 36
-17 3 0 1574.87 130.004 35
-17 3 0 1626.49 153.879 11
-17 -3 0 1223.98 145.685 9
-17 -3 0 1451.27 142.142 10
-17 3 0 1541.75 158.337 9
-17 -3 0 1354.66 147.49 6
-17 3 0 1368.92 168.142 6
-17 3 1 5876.75 327.342 26
-17 3 1 6127.89 323.253 36
-17 -3 1 5746.29 307.384 9
-17 -3 1 6272.24 313.149 10
-17 3 1 5911.39 297.067 11
-17 3 1 6404.37 359.569 6
-17 3 1 5840.7 319.701 9
-17 -3 1 5470.13 319.365 6
-17 3 2 30739.4 941.068 26
-17 3 2 30411.2 935.708 36
-17 3 2 30050.2 941.982 9
-17 3 2 32560.4 999.651 6
-17 -3 2 30075.1 967.548 6
-17 3 2 30345.5 887.243 11
-17 -3 2 31628.1 933.525 10
-17 -3 2 30033.3 897.749 9
-17 3 3 33604.2 630.721 36
-17 3 3 35014.8 711.308 6
-17 -3 3 33637.7 708.846 6
-17 -3 3 35271.1 656.864 10
-17 3 4 26648.5 790.558 36
-17 -3 4 28291.9 826.384 10
-17 -3 4 27103.4 858.024 6
-17 3 4 27670.5 837.638 6
-17 3 4 27199.4 820.995 9
-17 -3 5 15006 478.443 10
-17 -3 5 14384.3 504.138 6
-17 3 5 13946.7 453.558 6
-17 3 5 14644.9 464.463 9
-17 -3 6 930.105 82.1441 6
-17 4 -3 215.989 55.205 11
-17 4 -3 274.728 66.3822 6
-17 4 -2 6590.13 293.821 24
-17 4 -2 6717.45 296.89 25
-17 4 -2 6346.48 280.003 26
-17 4 -2 6571.51 297.341 36
-17 4 -2 6314.76 254.59 35
-17 -4 -2 6859.05 299.836 9
-17 4 -2 6595.45 308.351 6
-17 4 -1 390.574 82.7567 28
-17 4 -1 502.558 93.406 24
-17 4 -1 290.35 85.1875 25
-17 4 -1 442.59 87.0434 26
-17 4 -1 401.115 91.5503 36
-17 4 -1 329.984 67.1636 35
-17 4 -1 386.371 84.4678 11
-17 4 -1 465.002 83.918 9
-17 4 -1 462.828 101.526 6
-17 -4 -1 446.647 88.6234 9
-17 4 0 11921.3 479.283 24
-17 4 0 12600.4 491.72 26
-17 4 0 13043.8 498.393 25
-17 4 0 11868.6 433.075 35
-17 -4 0 12245.7 461.912 10
-17 4 0 12309.7 465.172 11
-17 -4 0 11670.7 460.541 9
-17 4 0 11930 496.554 6
-17 4 0 12190.1 463.307 9
-17 -4 1 352.94 89.6529 10
-17 4 1 340.851 80.2154 11
-17 -4 1 293.219 78.1975 6
-17 4 1 479.695 102.091 9
-17 4 1 403.371 101.891 6
-17 -4 1 338.21 76.3901 9
-17 4 1 302.307 89.6832 26
-17 4 1 196.823 82.8432 25
-17 4 2 23261.1 740.663 26
-17 4 2 24094.6 719.689 11
-17 -4 2 21189.8 676.964 9
-17 -4 2 24321 757.426 10
-17 -4 2 22773.6 753.495 6
-17 4 2 24250 760.522 9
-17 4 2 23891.3 772.581 6
-17 4 2 23910.1 756.874 36
-17 4 3 90.8042 49.2894 11
-17 -4 3 68.6678 60.2004 10
-17 -4 3 54.4505 52.8941 3
-17 4 3 11.2985 70.4849 6
-17 -4 3 74.4128 61.2442 6
-17 4 3 64.1733 72.3488 9
-17 4 3 67.6672 54.0663 36
-17 -4 4 1514 135.801 10
-17 -4 4 1382.7 114.643 3
-17 4 4 1192.56 115.295 6
-17 -4 4 1300.55 132.238 6
-17 4 4 1403.6 121.979 36
-17 -4 5 633.23 73.2347 3
-17 4 5 858.211 83.7811 9
-17 5 -2 6959.55 284.529 36
-17 -5 -2 6766.37 279.504 9
-17 5 -2 6806.35 281.317 11
-17 5 -2 7724 295.794 6
-17 5 -1 617.663 95.1886 27
-17 5 -1 591.339 88.5101 26
-17 5 -1 636.908 96.3511 24
-17 5 -1 612.304 92.925 25
-17 5 -1 688.246 98.4808 36
-17 5 -1 612.732 81.611 35
-17 5 -1 665.322 104.041 6
-17 -5 -1 492.08 82.437 9
-17 5 0 427.046 94.841 25
-17 5 0 536.148 95.7575 24
-17 5 0 447.257 92.17 26
-17 5 0 482.49 78.1193 35
-17 5 0 585.139 101.394 36
-17 -5 0 529.422 81.6812 9
-17 -5 0 450.345 90.5733 10
-17 5 0 488.655 88.5392 11
-17 5 0 442.732 97.3543 6
-17 5 0 425.616 82.0615 9
-17 5 1 15383.2 498.809 26
-17 5 1 14980.1 486.786 25
-17 5 1 15232.5 508.261 36
-17 5 1 15373.6 496.641 6
-17 5 1 15012.8 481.722 9
-17 5 1 14792.4 477.927 11
-17 -5 1 15633.5 503.962 10
-17 5 2 10931.6 415.803 26
-17 -5 2 10000.2 385.192 3
-17 5 2 11364.9 412.011 11
-17 -5 2 11325 437.8 10
-17 5 2 10881 413.298 6
-17 5 2 11929.3 437.719 9
-17 5 3 38283.4 1037.16 11
-17 -5 3 41534.8 1099.73 10
-17 -5 3 38266.3 1046.15 3
-17 5 3 39910.2 1088.72 9
-17 5 3 39939.1 1088.98 36
-17 5 4 16353.9 455.445 9
-17 5 4 15320.8 438.769 36
-17 5 5 10109.9 311.716 36
-17 6 -2 745.973 73.7289 36
-17 6 -2 726.466 66.4268 35
-17 6 -2 829.917 82.9622 11
-17 6 -1 888.001 87.9243 35
-17 6 -1 1229.19 114.303 36
-17 6 -1 914.164 99.7512 11
-17 6 -1 1079.17 103.776 6
-17 6 0 1402.55 130.204 26
-17 6 0 1330.56 122.604 24
-17 6 0 1409.15 126.269 25
-17 6 0 1477.48 131.266 36
-17 6 0 1294.97 112.306 35
-17 6 0 1331.9 114.956 6
-17 6 1 18873.5 587.447 11
-17 -6 1 20250 615.169 10
-17 6 1 19610.6 612.649 36
-17 6 1 18381.1 593.2 26
-17 -6 1 17548.6 548.049 3
-17 6 1 18609 564.262 9
-17 -6 2 176.213 66.0151 10
-17 6 2 166.823 59.2441 11
-17 6 2 224.424 69.8909 36
-17 -6 2 262.669 65.0524 3
-17 6 2 190.552 69.6153 9
-17 -6 3 7720.89 304.696 3
-17 6 3 8019.79 295.817 11
-17 6 3 8495.71 322.514 9
-17 -6 4 1263.75 97.6252 3
-17 6 4 1527.47 111.89 9
-17 7 -1 8078.31 275.914 11
-17 7 -1 7655.08 264.764 35
-17 7 0 772.843 86.9381 11
-17 7 0 765.935 85.2553 36
-17 -7 1 80.3322 53.4059 3
-17 -7 1 69.9026 48.7734 10
-17 7 1 134.029 56.108 36
-17 7 1 77.4538 42.5556 35
-17 7 2 19252.5 548.94 11
-17 7 2 19876.4 567.163 36
-17 7 2 17712.6 513.037 9
-17 -7 2 18108.1 534.067 3
-17 -7 3 10680.1 353.169 3
-17 7 3 11556.3 353.442 9
-17 8 1 445.787 53.6571 35
-17 8 1 507.168 59.525 11
-16 0 -4 6864 263.95 9
-16 0 -4 7464.63 294.115 11
-16 0 -3 49.7035 60.1544 36
-16 0 -3 -16.5537 58.0345 11
-16 0 -3 63.6493 76.248 21
-16 0 -3 93.7571 71.6406 9
-16 0 -3 -38.311 60.5729 6
-16 0 -2 92267.6 2362.69 36
-16 0 -2 94718.1 2408.86 28
-16 0 -2 88450.4 2313.42 11
-16 0 -2 90939.7 2351.4 9
-16 0 -2 96489.5 2408.8 21
-16 0 -2 88010.3 2382.97 6
-16 0 -1 31.3166 66.9469 36
-16 0 -1 8.54987 74.9606 26
-16 0 -1 -35.0212 92.0823 28
-16 0 -1 75.9578 88.0082 21
-16 0 -1 18.8218 79.4335 6
-16 0 -1 -24.3354 85.3147 9
-16 0 -1 53.3526 66.4794 11
-16 0 0 71094.7 1883.66 36
-16 0 0 67939.7 1814.77 11
-16 0 0 72598.8 1900.24 21
-16 0 0 68582 1959.57 6
-16 0 0 68839.6 1905.77 9
-16 0 1 14.9746 57.9944 36
-16 0 1 -11.1049 52.1221 11
-16 0 1 40.9251 56.0373 10
-16 0 1 54.5931 77.8037 26
-16 0 2 895.021 129.547 10
-16 0 2 952.638 151.581 9
-16 0 2 1019.59 133.117 36
-16 0 3 6.90208 70.0879 10
-16 0 3 31.2569 70.162 9
-16 0 3 17.9639 49.8736 36
-16 0 4 8925.38 402.588 9
-16 0 4 9409.28 421.164 10
-16 0 5 -21.7711 49.5236 9
-16 0 5 18.1331 63.5703 10
-16 0 6 1263.14 124.122 10
-16 1 -4 354.585 71.03 6
-16 -1 -4 452.649 81.5044 9
-16 -1 -4 358.628 66.8575 11
-16 1 -3 850.266 126.187 28
-16 1 -3 762.616 109.41 9
-16 -1 -3 666.239 100.719 11
-16 1 -3 689.55 108.004 11
-16 -1 -3 812.383 119.613 9
-16 1 -3 724.929 122.436 21
-16 -1 -3 798.533 131.727 21
-16 1 -3 836.202 121.34 6
-16 -1 -3 795.397 109.141 6
-16 -1 -2 5833.51 318.574 36
-16 1 -2 5407.27 318.891 36
-16 1 -2 5914.52 341.728 28
-16 1 -2 5437.95 309.044 9
-16 -1 -2 5171.02 315.652 9
-16 1 -2 5348.55 300.474 11
-16 -1 -2 5167.77 283.724 11
-16 1 -2 5443.95 313.599 26
-16 1 -2 5683.22 326.642 24
-16 -1 -2 5904.7 349.245 21
-16 1 -2 5791.82 336.365 21
-16 -1 -2 5597.05 323.577 6
-16 1 -2 5590.78 337.505 6
-16 -1 -1 23765.2 805.479 36
-16 1 -1 24812.5 832.475 36
-16 1 -1 25024.7 847.004 28
-16 1 -1 24481.2 797.201 11
-16 -1 -1 21946.9 747.161 11
-16 -1 -1 24471 839.382 9
-16 1 -1 24299.1 825.627 9
-16 1 -1 24052.7 838.045 26
-16 1 -1 25211.5 838.971 21
-16 -1 -1 25436.5 860.565 21
-16 -1 -1 22852.7 842.586 6
-16 1 0 16891.5 638.498 36
-16 -1 0 16324.5 604.742 36
-16 1 0 17000.4 641.952 28
-16 1 0 16565.6 660.636 24
-16 1 0 16483.5 663.709 25
-16 -1 0 15452.5 562.024 10
-16 -1 0 15132.4 547.505 11
-16 1 0 16235.9 596.982 11
-16 -1 0 16371.9 644.33 21
-16 1 0 16447.7 616.912 21
-16 -1 0 15376.6 657.731 6
-16 1 0 16703.7 645.462 9
-16 -1 1 27506.6 877.826 36
-16 1 1 29202.1 934.222 36
-16 1 1 28329.5 956.723 26
-16 -1 1 28069.9 881.457 10
-16 1 1 28267.9 878.532 11
-16 -1 1 28318.4 915.818 21
-16 -1 1 28688.3 995.416 6
-16 -1 1 28902.2 950.143 9
-16 1 1 29128.7 1016.5 6
-16 1 1 28522.1 951.495 9
-16 1 2 1569.01 148.22 10
-16 1 2 1528.84 140.4 11
-16 -1 2 1595.21 170.536 10
-16 1 2 1725.89 174.112 36
-16 -1 2 1574.12 144.678 36
-16 -1 2 1639.62 180.342 9
-16 -1 2 1686.36 200.865 6
-16 1 2 1734.42 213.015 6
-16 1 2 1560.96 182.407 9
-16 1 2 1960.79 197.606 26
-16 1 3 143.961 77.713 10
-16 -1 3 199.094 87.5325 10
-16 1 3 196.957 88.5707 9
-16 1 3 102.815 101.597 6
-16 -1 3 171.141 75.7393 9
-16 1 3 242.436 73.5773 36
-16 -1 4 14588.8 565.963 10
-16 1 4 14231.8 535.292 10
-16 1 4 14935.6 563.615 9
-16 -1 4 13790.2 512.052 9
-16 1 4 14527.8 517.477 36
-16 1 5 22756 729.327 10
-16 -1 5 24118.7 760.17 10
-16 1 5 23188.3 713.03 9
-16 -1 6 25154.2 728.864 10
-16 1 6 24773.8 715.532 10
-16 1 6 24555.7 747.182 6
-16 2 -4 372.035 68.9342 6
-16 -2 -4 401.567 75.5404 9
-16 2 -3 19864.7 659.041 28
-16 -2 -3 18566.7 593.656 11
-16 -2 -3 19393.3 645.64 9
-16 2 -3 17534.3 573.617 9
-16 2 -3 20323.2 663.484 21
-16 2 -3 19553.5 651.078 36
-16 2 -2 -4.96262 51.7538 35
-16 -2 -2 -12.4909 54.7608 36
-16 2 -2 163.374 82.6082 28
-16 -2 -2 46.8781 52.4132 11
-16 2 -2 13.2404 64.1001 11
-16 2 -2 6.87292 67.8644 26
-16 2 -2 29.3656 56.8674 24
-16 2 -2 67.1589 65.4265 25
-16 2 -2 58.0169 70.2178 21
-16 -2 -2 41.7876 77.6158 21
-16 2 -2 73.6981 77.9861 9
-16 -2 -2 40.1763 60.8205 6
-16 -2 -2 7.32179 77.658 9
-16 2 -1 40365.1 1187.88 36
-16 2 -1 37866.8 1084.07 35
-16 -2 -1 38691.2 1126.59 36
-16 2 -1 39229.3 1174.06 28
-16 2 -1 40390.8 1198.4 27
-16 2 -1 40667.1 1196.96 26
-16 2 -1 39688.8 1160.08 9
-16 2 -1 38984.6 1149.46 11
-16 -2 -1 37701.7 1088.86 10
-16 -2 -1 35046.6 1058.35 11
-16 2 -1 40247.2 1170.06 21
-16 -2 -1 42384.4 1229.91 21
-16 -2 -1 37924.4 1177.36 6
-16 2 -1 40767.7 1243.8 6
-16 -2 0 154.945 65.8735 36
-16 2 0 197.713 67.1217 35
-16 2 0 165.05 84.6666 36
-16 2 0 242.541 101.427 26
-16 2 0 173.995 91.598 25
-16 2 0 148.999 78.4701 28
-16 2 0 146.266 88.2626 24
-16 2 0 211.2 100.932 27
-16 -2 0 233.083 84.2109 10
-16 2 0 187.069 82.5356 11
-16 -2 0 301.124 104.793 21
-16 2 0 150.936 76.437 21
-16 -2 0 190.005 91.2955 9
-16 -2 0 179.971 87.2284 6
-16 2 0 300.127 120.276 6
-16 2 0 240.506 101.293 9
-16 2 1 3852.03 253.287 11
-16 -2 1 4113.7 269.208 10
-16 -2 1 4011.69 278.069 9
-16 2 1 4262.61 287.481 36
-16 2 1 4344.5 332.387 6
-16 -2 1 4267.23 308.431 6
-16 2 1 4087.41 289.062 9
-16 2 1 4436.75 296.341 24
-16 2 1 4215.93 296.18 25
-16 2 1 4046.69 290.089 26
-16 2 2 465.644 91.4693 11
-16 -2 2 524.731 107.684 10
-16 2 2 510.911 107.131 36
-16 2 2 559.33 141.081 6
-16 -2 2 530.322 104.442 9
-16 -2 2 407.582 123.02 6
-16 2 2 534.934 113.641 26
-16 -2 3 6334.74 348.367 10
-16 2 3 5977.07 282.919 11
-16 2 3 5966.16 348.618 9
-16 2 3 6618.25 394.212 6
-16 -2 3 5994.19 312.324 9
-16 2 3 5757.22 325.816 36
-16 -2 4 229.7 91.2861 10
-16 2 4 163.917 74.9844 10
-16 2 4 310.177 104.314 6
-16 -2 4 221.114 58.3717 9
-16 2 4 262.688 90.0624 9
-16 2 5 2442.48 175.28 10
-16 -2 5 2477.77 194.603 10
-16 2 5 2760.56 187.387 9
-16 2 5 2839.57 218.779 6
-16 -2 6 28.3623 48.0493 10
-16 2 6 22.8575 60.486 10
-16 2 6 37.0036 71.2966 6
-16 3 -4 592.825 77.8161 11
-16 3 -3 188.78 57.6679 35
-16 3 -3 126.841 74.5018 36
-16 3 -3 281.86 83.3581 28
-16 3 -3 166.255 61.4732 24
-16 3 -3 273.464 79.7295 21
-16 -3 -3 193.652 81.3626 9
-16 3 -3 203.056 88.4749 6
-16 3 -2 8403.08 301.857 35
-16 3 -2 8669.33 356.489 36
-16 3 -2 8399.08 345.161 28
-16 3 -2 8003.49 300.441 9
-16 3 -2 8052.39 329.92 26
-16 3 -2 8583.32 353.904 27
-16 3 -2 8799.59 354.235 25
-16 3 -2 8664.59 353.459 24
-16 -3 -2 8736.49 387.161 21
-16 3 -2 8384.01 340.747 21
-16 3 -2 7869.48 366.227 6
-16 -3 -1 9350.64 394.743 36
-16 3 -1 10705.7 427.503 35
-16 3 -1 10638.1 458.768 28
-16 -3 -1 10266.2 427.797 10
-16 -3 -1 10929.2 481.106 9
-16 3 -1 10618.7 455.197 11
-16 3 -1 10263.4 444.767 9
-16 3 -1 10686.2 477.204 27
-16 3 -1 10730 476.189 26
-16 3 -1 10797.6 483.698 24
-16 -3 -1 10409.5 493.225 21
-16 3 -1 11056.6 457.198 21
-16 3 -1 10587.8 502.331 6
-16 -3 -1 9941.85 443.548 6
-16 3 0 21732.6 743.164 28
-16 3 0 22159.5 787.409 27
-16 3 0 22859.2 801.316 25
-16 3 0 23201.6 802.643 24
-16 3 0 23974.2 812.142 26
-16 -3 0 23653.7 764.995 10
-16 -3 0 23686.6 795.915 9
-16 3 0 23346.9 772.857 11
-16 3 0 21686.1 727.469 21
-16 -3 0 21663 780.513 6
-16 3 0 22164.7 776.301 9
-16 3 0 23218.8 841.464 6
-16 -3 1 20015.8 703.81 10
-16 3 1 19094.7 683.198 11
-16 -3 1 19431.3 697.218 9
-16 3 1 19617.9 718.606 36
-16 -3 1 19332.2 730.042 6
-16 3 1 19398 761.918 6
-16 3 1 19303.4 716.056 9
-16 3 1 20370 728.626 26
-16 3 1 19805.9 715.435 24
-16 3 1 19757.2 716.532 25
-16 -3 2 1832.06 170.802 9
-16 -3 2 2329.75 205.998 10
-16 3 2 2095.08 179.273 11
-16 3 2 2055.44 197.251 36
-16 3 2 2193.94 223.721 6
-16 -3 2 1961.93 208.44 6
-16 3 2 1975.43 201.585 9
-16 3 2 1990.82 191.29 26
-16 3 3 176.345 81.8433 26
-16 3 3 159.374 66.6299 11
-16 -3 3 104.735 80.0371 10
-16 -3 3 42.4512 55.8585 9
-16 3 3 86.3629 86.9279 6
-16 -3 4 19142.3 666.084 10
-16 3 4 17995.9 657.971 9
-16 3 4 18969.8 682.355 6
-16 3 5 15361.7 500.122 10
-16 -3 5 17326.7 575.702 10
-16 3 5 16980.3 566.038 6
-16 3 5 16768.2 562.116 9
-16 4 -4 1370.61 99.3534 11
-16 4 -4 1501.74 107.996 6
-16 -4 -3 6.80294 37.2629 4
-16 4 -3 41.5498 42.652 35
-16 4 -3 9.37157 64.1611 36
-16 4 -3 -18.8854 55.9875 28
-16 4 -3 8.96992 57.9358 11
-16 4 -3 58.1938 44.6249 24
-16 4 -3 60.6793 59.2705 21
-16 4 -3 21.3767 62.522 6
-16 4 -2 43207.4 1179.1 36
-16 4 -2 40219.2 1121.06 35
-16 4 -2 40763.8 1151.19 28
-16 -4 -2 42433.6 1182.37 9
-16 4 -2 40842.2 1164.45 25
-16 4 -2 40661.9 1147.38 26
-16 4 -2 40577.3 1163.52 24
-16 4 -2 40111.3 1143.11 21
-16 4 -2 40469.5 1192.79 6
-16 4 -1 116.302 88.5496 36
-16 4 -1 177.943 69.5014 35
-16 4 -1 153.817 80.4598 28
-16 4 -1 194.094 91.8929 27
-16 4 -1 150.018 68.5825 26
-16 4 -1 72.8974 69.2643 25
-16 4 -1 144.377 81.0013 24
-16 4 -1 260.97 104.228 6
-16 4 -1 259.562 84.0188 9
-16 -4 -1 135.231 79.8664 9
-16 4 -1 246.958 84.9134 21
-16 4 -1 152.592 81.8509 11
-16 -4 -1 324.43 87.5934 10
-16 4 0 33935.2 1045.14 26
-16 4 0 32872.5 1034.87 25
-16 4 0 33701.3 1036.98 24
-16 4 0 33322 1029.51 27
-16 -4 0 33632.1 1024.55 9
-16 -4 0 35482.9 1027.98 10
-16 4 0 33562 1019.68 11
-16 4 0 33423.6 1044.91 36
-16 4 0 34338.9 1076.95 6
-16 -4 0 31092.5 985.653 6
-16 4 0 34169.3 1014.7 9
-16 4 1 446.775 103.278 24
-16 4 1 467.019 106.91 25
-16 4 1 507.239 108.714 26
-16 4 1 449.834 104.429 27
-16 4 1 394.324 100.725 11
-16 -4 1 577.646 115.487 10
-16 -4 1 459.608 98.4761 3
-16 4 1 532.267 126.476 6
-16 -4 1 405.623 93.4209 9
-16 4 1 569.699 117.284 9
-16 -4 1 365.606 92.5223 6
-16 4 2 434.948 104.122 36
-16 4 2 530.298 112.912 26
-16 -4 2 303.585 100.142 3
-16 -4 2 416.238 105.016 6
-16 4 2 487.131 121.159 6
-16 4 2 504.572 118.377 9
-16 -4 2 407.324 84.72 9
-16 -4 2 545.86 114.694 10
-16 4 2 420.882 99.0122 11
-16 -4 3 654.311 112.389 3
-16 -4 3 713.892 122.245 10
-16 4 3 612.468 121.128 9
-16 -4 3 636.465 117.243 6
-16 4 3 866.845 133.231 6
-16 -4 4 10091.2 428.838 10
-16 4 4 10330.7 418.359 6
-16 4 5 207.774 67.8955 9
-16 4 6 825.244 71.116 9
-16 -5 -3 5698.85 256.778 9
-16 5 -3 5683.78 245.975 11
-16 5 -3 5305.07 238.835 36
-16 5 -3 6057.68 263.348 6
-16 5 -2 319.498 82.7007 36
-16 5 -2 257.122 71.9586 35
-16 5 -2 235.051 72.1926 28
-16 5 -2 194.709 76.7615 11
-16 5 -2 337.768 73.2901 26
-16 5 -2 275.116 72.2342 25
-16 5 -2 207.542 70.1084 21
-16 -5 -2 263.337 77.9275 9
-16 5 -2 309.841 87.8847 6
-16 5 -1 23006.9 749.407 36
-16 5 -1 22872.1 722.179 35
-16 5 -1 22479.8 701.987 28
-16 5 -1 23579.8 755.76 25
-16 5 -1 23241.1 749.729 24
-16 5 -1 22707.1 746.24 27
-16 5 -1 23745 771.124 6
-16 5 -1 22171 692.316 21
-16 -5 -1 23536.7 744.511 9
-16 5 -1 21341.9 666.904 9
-16 5 0 14074.3 544.137 36
-16 5 0 13608.5 533.161 26
-16 5 0 14020.7 536.059 25
-16 5 0 13165.9 519.324 27
-16 5 0 13770.3 528.419 24
-16 -5 0 14724.9 539.179 10
-16 5 0 13510.1 524.508 11
-16 -5 0 12669.3 501.955 9
-16 -5 0 12910.5 475.951 3
-16 5 0 13342.3 498.183 9
-16 5 0 13387.7 540.078 6
-16 5 1 16468.1 493.677 36
-16 5 1 14107.3 417.216 27
-16 5 1 14217.3 426.67 24
-16 5 1 14661.3 452.668 26
-16 5 1 14150.7 431.207 25
-16 5 1 15049.6 450.281 11
-16 -5 1 13639.4 393.69 9
-16 -5 1 16033.3 477.94 10
-16 -5 1 14483.7 418.03 3
-16 5 1 14335.6 456.781 6
-16 5 1 14588.6 440.366 9
-16 5 2 6318.99 313.937 26
-16 -5 2 6491.4 324.209 3
-16 -5 2 5668.49 303.769 6
-16 5 2 6213.87 322.783 6
-16 5 2 6219.62 329.334 9
-16 5 2 6150.68 315.375 11
-16 -5 2 6660.88 342.931 10
-16 -5 3 1600.4 162.822 3
-16 5 3 1672.16 166.826 9
-16 -5 3 1698.42 160.188 6
-16 5 3 1920.85 162.666 6
-16 -5 3 1855.72 170.024 10
-16 -5 4 4330.5 244.1 3
-16 -5 4 3811.07 233.062 6
-16 5 4 4231.01 248.252 9
-16 -5 5 22126.8 653.308 10
-16 -5 5 22942.8 666.824 3
-16 6 -3 20505.5 555.47 35
-16 6 -3 19713 549.016 11
-16 6 -2 143.225 63.2414 24
-16 6 -2 160.485 65.5977 27
-16 6 -2 228.591 73.4462 11
-16 6 -2 151.574 75.7991 36
-16 6 -2 196.363 62.5217 35
-16 6 -2 184.022 82.4043 6
-16 -6 -2 282.552 67.9326 9
-16 6 -1 32348.6 882.658 25
-16 6 -1 32563.4 879.474 27
-16 6 -1 31959.4 876.772 24
-16 6 -1 33996.8 881.305 11
-16 -6 -1 31058 849.652 9
-16 6 -1 32869.7 878.996 36
-16 6 -1 33780.2 873.037 35
-16 6 -1 33016 868.584 6
-16 6 0 730.256 115.59 36
-16 6 0 777.776 113.377 24
-16 6 0 801.082 118.06 25
-16 6 0 991.544 123.44 26
-16 6 0 803.514 116.31 27
-16 -6 0 683.365 92.9555 9
-16 6 0 319.268 61.0168 13
-16 -6 0 883.486 124.106 10
-16 -6 0 931.037 112.873 3
-16 6 0 839.983 114.758 6
-16 6 0 701.164 94.0517 9
-16 6 1 1779.08 168.71 36
-16 6 1 1718.27 146.337 24
-16 6 1 1580.69 139.016 27
-16 6 1 1853.39 163.23 26
-16 6 1 1508.69 144.681 25
-16 -6 1 1760.01 167.877 10
-16 6 1 1513.18 150.18 11
-16 -6 1 1799.74 159.899 3
-16 6 1 1867.63 156.161 6
-16 6 1 1621.02 145.931 9
-16 6 2 2880.62 210.508 36
-16 6 2 2885.75 188.263 26
-16 6 2 2721.78 194.508 11
-16 -6 2 2899.32 211.568 10
-16 6 2 2684.69 195.893 9
-16 -6 2 2886.66 206.283 3
-16 6 3 8793.31 375.448 9
-16 -6 3 8870.97 377.786 3
-16 -6 4 2543.77 164.402 10
-16 6 4 2670.86 179.575 9
-16 -6 4 2684.08 181.772 3
-16 6 5 4132.4 187.592 9
-16 -6 5 3388.52 174.637 3
-16 7 -2 11744.6 372.606 11
-16 7 -1 6310.55 279.042 25
-16 7 -1 6581.95 277.665 11
-16 7 -1 5825.28 227.72 13
-16 -7 -1 5868.24 239.383 3
-16 7 -1 6380.43 272.977 35
-16 7 -1 6407.24 267.775 36
-16 7 0 21161.6 652.827 27
-16 7 0 21450.7 655.509 24
-16 7 0 21686.8 673.252 26
-16 7 0 21971.9 667.243 25
-16 7 0 20594.3 608.561 13
-16 7 0 22870.6 676.381 11
-16 -7 0 21900.5 654.324 3
-16 7 0 22242.4 674.531 35
-16 7 0 22212.2 673.931 36
-16 7 1 19802.8 616.173 36
-16 7 1 18372.8 590.578 26
-16 -7 1 18636.7 598.524 3
-16 -7 1 19450.2 616.165 10
-16 7 2 2254.29 171.426 36
-16 -7 2 2192.61 169.634 3
-16 7 2 2168.7 152.713 9
-16 7 2 2428.4 170.154 11
-16 7 3 2403.72 166.474 36
-16 -7 3 2354.29 169.7 3
-16 7 3 2218.23 157.534 9
-16 -7 3 2102.49 148.359 10
-16 7 3 2171.86 149.893 11
-16 7 4 12901.1 422.596 36
-16 -7 4 12396.6 415.258 3
-16 7 4 13147.9 416.328 9
-16 8 -1 1752.5 113.65 11
-16 8 0 18093.1 507.22 13
-16 8 0 19899.4 560.161 11
-16 -8 0 18596.3 544.459 3
-16 8 0 18094.3 526.722 36
-16 8 1 4705.24 222.675 11
-16 -8 1 4446.18 220.068 3
-16 8 1 4593.44 213.995 36
-16 -8 2 1184.71 103.271 10
-16 -8 2 1202.48 113.985 3
-16 8 2 1151.68 106.156 36
-16 -8 3 2929.1 161.334 3
-16 8 3 3120.43 159.245 36
-16 9 1 10727 326.344 11
-16 9 2 2910.07 132.505 11
-15 0 -4 36749.4 1058.78 11
-15 0 -4 36376.3 1029 9
-15 0 -4 39241.9 1095.16 28
-15 0 -4 39082.3 1108.16 21
-15 0 -4 37331.5 1064.4 6
-15 0 -3 15.7113 69.7079 36
-15 0 -3 -21.0328 71.1922 11
-15 0 -3 58.7367 88.2494 21
-15 0 -3 -24.8011 69.7775 6
-15 0 -3 -14.0916 78.3749 9
-15 0 -2 321.155 98.3213 36
-15 0 -2 318.236 92.4704 26
-15 0 -2 428.443 120.57 28
-15 0 -2 246.309 96.9229 24
-15 0 -2 260.493 97.6036 11
-15 0 -2 487.105 125.459 21
-15 0 -2 498.958 125.197 6
-15 0 -2 419.494 115.719 9
-15 0 -1 -8.69246 74.3278 36
-15 0 -1 30.1954 66.1834 11
-15 0 -1 -9.24772 72.7392 24
-15 0 -1 9.07303 65.7368 26
-15 0 -1 -9.4609 70.9528 25
-15 0 -1 37.6558 92.95 28
-15 0 -1 18.1396 55.5381 20
-15 0 -1 45.3112 83.2372 21
-15 0 -1 -31.2783 88.0014 6
-15 0 -1 62.2993 83.543 9
-15 0 0 63584.2 1766.33 36
-15 0 0 64737.4 1795.99 28
-15 0 0 64010.5 1801.19 24
-15 0 0 63270.6 1789.1 9
-15 0 0 64234.9 1856.06 6
-15 0 0 61495.9 1741.09 5
-15 0 0 66261.1 1780.26 21
-15 0 0 62835 1706.94 11
-15 0 1 25.0411 54.2137 11
-15 0 1 -13.2901 67.4776 10
-15 0 1 24.1749 67.1161 36
-15 0 1 -27.9815 90.3054 26
-15 0 1 -18.5533 72.9672 20
-15 0 1 61.1352 72.4941 21
-15 0 1 49.9968 64.5428 5
-15 0 2 72534.5 1964.54 26
-15 0 2 69645.1 1929.84 5
-15 0 2 71140.2 1955.66 9
-15 0 2 72610.8 1905.61 36
-15 0 2 69210.1 1888.77 10
-15 0 3 56.616 61.2897 36
-15 0 3 16.573 76.1155 10
-15 0 3 62.2935 77.0674 5
-15 0 3 -17.4581 73.6814 9
-15 0 3 52.3705 74.524 17
-15 0 4 5693.38 325.625 9
-15 0 4 5861.98 356.602 10
-15 0 5 -5.6216 52.7702 9
-15 0 5 -24.1869 87.6203 10
-15 0 6 978.268 126.65 10
-15 0 7 10.0063 42.3526 10
-15 1 -5 810.071 76.2679 6
-15 1 -5 773.695 83.5423 11
-15 1 -4 4902.8 270.541 28
-15 -1 -4 4596.55 252.178 11
-15 -1 -4 4631.79 254.354 9
-15 1 -4 4355.76 218.715 9
-15 -1 -4 4875.1 282.111 21
-15 1 -4 5239.93 282.158 21
-15 -1 -4 4698.11 242.063 6
-15 1 -4 4655.12 267.068 6
-15 1 -3 6414.79 298.683 35
-15 -1 -3 6758.89 358.213 36
-15 -1 -3 6801.98 371.895 28
-15 -1 -3 6491.2 350.912 9
-15 -1 -3 6264.94 332.132 11
-15 1 -3 6195.54 326.296 9
-15 1 -3 6485.08 343.107 11
-15 1 -3 6460.11 320.31 26
-15 1 -3 6317.15 333.92 24
-15 1 -3 7227.43 380.226 21
-15 -1 -3 6375.16 344.732 6
-15 1 -3 6504.34 368.502 6
-15 -1 -2 3955.25 274.931 36
-15 1 -2 3170.27 213.832 35
-15 1 -2 3593.18 271.213 36
-15 -1 -2 3893.96 294.265 28
-15 1 -2 3823.07 285.48 28
-15 1 -2 3560.4 260.124 11
-15 1 -2 3611.09 266.713 9
-15 -1 -2 3925.1 285.903 9
-15 -1 -2 3301.4 240.212 11
-15 1 -2 3510.63 267.372 25
-15 1 -2 3326.47 253.423 26
-15 1 -2 3249.75 259.902 27
-15 1 -2 3251.97 257.762 24
-15 1 -2 3832.51 284.554 21
-15 -1 -2 3437.84 279.574 21
-15 1 -2 3431.72 284.541 6
-15 -1 -2 3432.71 270.428 6
-15 1 -1 1679.24 155.189 35
-15 -1 -1 1723.89 182.564 36
-15 1 -1 1908.82 199.844 36
-15 1 -1 2094.98 213.958 28
-15 -1 -1 2044.17 218.221 28
-15 1 -1 1892.98 202.396 9
-15 -1 -1 1570.56 164.288 11
-15 -1 -1 1717.54 199.612 9
-15 1 -1 1877.08 187.588 11
-15 -1 -1 1787.29 198.054 26
-15 1 -1 1654.66 188.184 26
-15 -1 -1 1626.01 197.148 21
-15 1 -1 1858.6 200.362 21
-15 1 -1 1750.72 193.606 20
-15 -1 -1 1927.72 215.186 6
-15 -1 0 8653.91 419.717 36
-15 1 0 9023.19 450.346 36
-15 1 0 9361.58 452.654 28
-15 1 0 8999.34 461.764 24
-15 1 0 9165.22 461.781 27
-15 1 0 9218.31 465.818 25
-15 -1 0 8342.55 382.191 11
-15 -1 0 8476.04 397.409 10
-15 1 0 8573.64 417.157 11
-15 -1 0 9154.96 456.864 21
-15 1 0 9340.44 436.213 21
-15 -1 0 8710.26 474.162 6
-15 1 0 8608.94 446.389 9
-15 -1 0 8575.65 437.347 5
-15 1 0 8100.95 406.778 5
-15 -1 1 15554.5 594.116 36
-15 1 1 15535 630.657 36
-15 1 1 15906.4 648.84 24
-15 1 1 16570.1 655.926 25
-15 -1 1 15932.3 666.637 26
-15 1 1 15900.5 649.573 26
-15 1 1 15943.4 597.989 11
-15 -1 1 15509 595.187 10
-15 -1 1 16404.6 632.028 21
-15 1 1 15181.4 639.4 20
-15 -1 1 14626.2 621.067 17
-15 -1 1 15653.5 687.601 6
-15 -1 1 16307.6 641.593 5
-15 1 1 15937.7 652.414 9
-15 1 1 15940.5 706.214 6
-15 1 1 15491.1 607.22 5
-15 -1 1 15942.6 643.735 9
-15 -1 2 44684.1 1279.77 36
-15 1 2 47018.7 1361.67 36
-15 1 2 45188.8 1281.64 11
-15 -1 2 45735.3 1337.22 10
-15 1 2 45422.2 1293.56 10
-15 -1 2 43311.4 1389.38 17
-15 1 2 44456.9 1361.48 20
-15 -1 2 47980.6 1378.77 5
-15 1 2 47514.6 1397.59 9
-15 1 2 45876.3 1346.22 5
-15 -1 2 46310.6 1359.46 9
-15 1 2 48529 1473.71 6
-15 1 2 46103.5 1366.97 26
-15 -1 3 41308.4 1263.22 10
-15 1 3 41051.4 1227.72 10
-15 1 3 44048.3 1303.21 9
-15 -1 3 40520.4 1231.71 9
-15 1 3 42273.9 1267.82 5
-15 -1 3 42854.1 1281.14 5
-15 -1 3 40700.8 1323.61 17
-15 1 4 19538.5 721.774 10
-15 -1 4 20466.8 754.484 10
-15 1 4 20769.7 743.337 9
-15 -1 4 19380.8 677.564 9
-15 1 5 5943.81 311.927 10
-15 -1 5 6281.92 327.32 10
-15 1 5 5692.08 275.346 9
-15 -1 6 773.742 115.611 10
-15 1 6 898.544 122.584 10
-15 1 7 5225.52 215.732 10
-15 -1 7 4925.45 212.632 10
-15 1 7 4509.72 198.531 6
-15 2 -5 29242.7 765.513 11
-15 2 -5 30648.3 774.349 6
-15 2 -4 195.457 60.2754 35
-15 2 -4 248.206 72.5974 28
-15 -2 -4 184.379 65.5545 11
-15 2 -4 265.375 78.8425 11
-15 -2 -4 178.889 67.7419 21
-15 2 -4 273.875 79.2035 6
-15 -2 -4 197.735 80.4378 9
-15 2 -3 17954.8 599.43 35
-15 2 -3 17674.8 657.912 36
-15 2 -3 19255.7 675.9 28
-15 2 -3 17384.2 598.33 9
-15 -2 -3 17698.2 653.347 9
-15 -2 -3 17308.8 608.673 11
-15 2 -3 16979.4 625.948 24
-15 2 -3 18065.1 637.791 25
-15 2 -3 16832.5 595.96 26
-15 2 -3 17826.4 660.235 21
-15 -2 -3 17264.6 614.777 6
-15 2 -2 71.2705 60.208 35
-15 -2 -2 155.732 75.42 36
-15 2 -2 95.3177 88.8136 28
-15 -2 -2 46.3488 59.4894 11
-15 2 -2 148.637 84.3702 11
-15 2 -2 118.632 81.2461 25
-15 2 -2 219.745 89.6651 24
-15 2 -2 136.412 82.5736 27
-15 2 -2 63.3308 65.9685 26
-15 2 -2 161.716 91.0461 21
-15 -2 -2 94.5005 88.7336 21
-15 -2 -2 69.5926 89.1602 9
-15 -2 -2 33.1468 63.2112 6
-15 2 -2 95.5455 88.3321 9
-15 -2 -1 6747.45 362.163 36
-15 2 -1 6799.01 343.483 35
-15 2 -1 7552.35 401.192 28
-15 -2 -1 6085.98 324.072 11
-15 -2 -1 7763.71 364.235 10
-15 2 -1 7350.72 383.861 11
-15 2 -1 6937.51 394.496 27
-15 2 -1 7325.71 399.169 26
-15 2 -1 7248.74 387.247 21
-15 -2 -1 7155.39 418.345 21
-15 2 -1 6448.02 410.629 6
-15 -2 -1 6748.98 393.441 6
-15 2 -1 6772.44 376.818 9
-15 2 0 622.7 122.88 36
-15 -2 0 425.615 91.3406 36
-15 2 0 622.735 121.359 28
-15 2 0 466.421 110.724 11
-15 -2 0 611.138 114.212 10
-15 2 0 558.988 130.914 26
-15 2 0 500.428 121.347 24
-15 2 0 567.025 126.215 27
-15 2 0 466.593 120.066 25
-15 -2 0 537.675 127.083 21
-15 2 0 521.68 121.41 20
-15 2 0 541.084 110.96 21
-15 -2 0 495.622 118.277 9
-15 2 0 402.642 108.492 9
-15 -2 0 439.044 118.893 6
-15 2 0 519.206 146.332 6
-15 -2 0 669.13 129.785 5
-15 2 1 49016.7 1433.55 36
-15 -2 1 46210.1 1322.89 36
-15 2 1 48073.2 1367.03 28
-15 2 1 49429.6 1435.43 26
-15 2 1 48080.7 1413.3 27
-15 2 1 49789.9 1429.94 25
-15 2 1 49896.7 1433.12 24
-15 2 1 49420.8 1446.09 9
-15 -2 1 49418.1 1425.38 9
-15 -2 1 47779.6 1430.29 5
-15 2 1 45894.1 1356.49 5
-15 -2 1 46797.3 1473.7 6
-15 2 1 48093.5 1503.5 6
-15 -2 1 48878.9 1423.67 21
-15 2 1 47913.2 1428.31 20
-15 2 1 50122.2 1398.71 11
-15 -2 1 49998.2 1399.71 10
-15 -2 2 217.467 95.1652 10
-15 2 2 147.821 81.001 11
-15 -2 2 179.118 85.1281 17
-15 2 2 125.93 86.8243 26
-15 2 2 33.6162 70.9808 20
-15 2 2 147.706 67.3701 5
-15 -2 2 44.6256 72.3433 5
-15 -2 2 111.178 76.9299 9
-15 2 2 77.5301 102.887 6
-15 -2 3 16225.1 601.987 9
-15 2 3 17135.6 717.987 6
-15 2 3 16514.4 675.22 9
-15 -2 3 16657.8 656.456 10
-15 2 3 15020.3 584.212 10
-15 2 3 16433.4 622.044 26
-15 -2 4 235.614 104.89 10
-15 2 4 133.118 84.7728 10
-15 2 4 188.745 100.776 9
-15 -2 4 83.4032 59.047 9
-15 2 5 534.986 112.026 10
-15 -2 5 560.975 123.32 10
-15 2 5 551.421 108.488 9
-15 2 6 404.253 87.7253 10
-15 2 6 261.103 62.5882 9
-15 2 7 678.723 75.0927 10
-15 3 -4 4909.24 249.546 11
-15 -3 -4 4583.79 224.963 11
-15 -3 -4 4943.38 261.65 9
-15 3 -4 4837.52 229.423 35
-15 3 -3 3942.44 263.997 36
-15 3 -3 3531.43 222.967 35
-15 3 -3 3601.37 247.501 28
-15 -3 -3 3753.7 260.972 9
-15 -3 -3 3324.06 212.926 11
-15 3 -3 3687.11 248.515 11
-15 3 -3 3371.48 215.165 26
-15 3 -3 3681.36 242.126 27
-15 3 -3 3656.97 238.494 24
-15 3 -3 3652.33 238.003 25
-15 3 -3 3985.59 259.272 21
-15 -3 -3 3890.99 272.342 21
-15 3 -3 3522.26 263.339 6
-15 3 -2 1887.44 175.172 35
-15 3 -2 2207.51 210.603 36
-15 3 -2 1824.32 192.326 28
-15 -3 -2 1695.35 154.465 11
-15 3 -2 1968.15 183.528 9
-15 3 -2 1784.26 143.775 13
-15 3 -2 1665.99 181.15 24
-15 3 -2 2095.79 202.331 27
-15 3 -2 1981.47 196.418 25
-15 3 -2 1833.36 186.083 26
-15 3 -2 1882.79 191.909 21
-15 -3 -2 1878.95 209.37 21
-15 3 -2 2086.4 217.737 6
-15 -3 -2 2103.05 186.815 6
-15 3 -1 3238.19 265.096 36
-15 -3 -1 3478.89 238.344 36
-15 3 -1 3688.45 250.849 35
-15 3 -1 3699.28 267.669 28
-15 -3 -1 3998.27 291.163 9
-15 3 -1 3871.77 274.921 11
-15 -3 -1 3580.17 252.323 10
-15 3 -1 3710.94 282.906 24
-15 3 -1 3864.47 285.658 27
-15 3 -1 3623.76 275.276 26
-15 -3 -1 3825.46 303.139 21
-15 3 -1 3868.69 269.854 21
-15 3 -1 3803.2 305.291 6
-15 -3 -1 3537.57 259.988 6
-15 3 -1 3569.52 263.393 9
-15 3 0 9239.32 434.126 28
-15 3 0 9411.78 467.775 24
-15 3 0 9973.58 482.514 26
-15 3 0 9480.15 467.421 27
-15 3 0 9862.88 476.198 25
-15 3 0 9777.4 503.992 6
-15 -3 0 9274.85 462.919 6
-15 3 0 9275.39 453.49 9
-15 3 0 9177.75 420.331 21
-15 -3 0 9905.18 496.471 21
-15 3 0 9277.64 468.501 20
-15 3 0 9826.04 459.835 11
-15 -3 0 9678.98 448.569 10
-15 -3 0 9607.91 469.581 9
-15 3 1 7293.33 384.77 11
-15 -3 1 7263.43 386.997 9
-15 -3 1 7436.97 388.789 10
-15 3 1 7345.46 405.085 36
-15 3 1 7266.64 385.669 27
-15 3 1 7155.7 386.154 24
-15 3 1 7087.89 387.344 25
-15 3 1 7189.41 395.534 26
-15 3 1 7559.47 403.909 20
-15 3 1 7652.6 409.646 9
-15 3 1 6935.24 423.723 6
-15 -3 1 6952.41 399.596 5
-15 -3 1 7247.12 413.913 6
-15 -3 2 46960.8 1364.92 10
-15 3 2 45828.3 1418.15 6
-15 3 2 45227.5 1384.6 9
-15 -3 2 43954.6 1305.46 9
-15 3 2 47599.4 1349.48 26
-15 3 2 47521.3 1339.8 25
-15 3 2 45241.6 1325.14 24
-15 3 2 44632.1 1334.85 20
-15 -3 2 44797.5 1389.58 17
-15 -3 2 47089.4 1321.55 3
-15 3 3 30351.5 941.045 26
-15 -3 3 27973 894.476 9
-15 3 3 31161.8 1037.33 6
-15 -3 3 31706.8 1004.82 10
-15 3 4 22200.4 800.62 6
-15 3 4 22342.2 802.513 9
-15 -3 4 22275.2 782.769 10
-15 3 4 20822.6 707.397 10
-15 3 5 5725.68 319.456 6
-15 3 5 5680.98 317.216 9
-15 3 5 5694.25 294.821 10
-15 3 6 431.179 80.4101 6
-15 3 6 590.54 82.363 9
-15 3 6 658.658 94.1398 10
-15 4 -4 24019.8 683.415 35
-15 4 -4 24794 699.658 11
-15 -4 -4 25378 725.953 9
-15 4 -4 25631.8 735.013 6
-15 4 -3 3348.75 227.356 36
-15 4 -3 3061.47 206.507 35
-15 4 -3 3395.33 228.349 28
-15 4 -3 3012.77 174.077 13
-15 4 -3 3331.22 222.469 11
-15 4 -3 2745.12 185.832 26
-15 4 -3 3445.72 219.76 25
-15 4 -3 3124.11 210.939 24
-15 4 -3 3111.09 211.764 27
-15 4 -3 3443.07 227.936 21
-15 4 -3 3176.93 237.696 6
-15 4 -2 1996.85 178.689 35
-15 4 -2 2012.35 196.59 36
-15 4 -2 2188.5 195.577 28
-15 4 -2 1988.53 165.986 9
-15 -4 -2 1874.95 191.914 9
-15 4 -2 1890.83 188.004 11
-15 4 -2 1706.02 145.935 13
-15 4 -2 1923.11 189.298 24
-15 4 -2 1857.54 183.908 25
-15 4 -2 1978.66 184.293 26
-15 4 -2 1986.49 187.848 21
-15 4 -2 1956.03 205.41 6
-15 4 -1 1832.78 194.126 36
-15 4 -1 1396.36 159.298 35
-15 4 -1 1618.39 170.81 28
-15 4 -1 1278.75 129.002 13
-15 -4 -1 1504.71 169.841 10
-15 -4 -1 1605.48 184.189 9
-15 4 -1 1593.77 186.578 25
-15 4 -1 1590.4 184.151 27
-15 4 -1 1707.57 183.867 26
-15 4 -1 1793.69 196.173 24
-15 4 -1 1539.53 166.615 21
-15 4 -1 1334.93 189.098 6
-15 -4 -1 1466.62 150.192 6
-15 4 -1 1544.2 166.577 9
-15 -4 0 33475.8 1023.42 3
-15 4 0 35962.3 1109.99 36
-15 4 0 33498.6 1020.7 28
-15 4 0 35176.2 1092.59 24
-15 4 0 36597.8 1115.5 26
-15 4 0 35077.3 1095.03 25
-15 4 0 34828.1 1089.35 27
-15 -4 0 35255.5 1078.11 10
-15 4 0 35285.6 1084.05 11
-15 -4 0 34041.4 1083.81 9
-15 4 0 33573.2 1008.78 21
-15 4 0 34534.2 1130.89 6
-15 4 0 34858.2 1068.07 9
-15 -4 0 32028.4 1049.83 6
-15 4 1 166.131 78.0943 11
-15 -4 1 306.398 100.874 10
-15 -4 1 139.024 74.9049 9
-15 4 1 144.782 104.154 6
-15 -4 1 165.042 85.0493 6
-15 4 1 178.251 101.413 9
-15 -4 1 131.447 76.9261 3
-15 4 1 198.794 84.5158 27
-15 4 1 287.583 100.392 26
-15 4 1 231.903 91.7111 25
-15 4 1 282.439 94.3637 24
-15 -4 2 38442.1 1171.16 10
-15 -4 2 35670.1 1092.96 9
-15 4 2 38422.2 1188.06 9
-15 4 2 38103.9 1194.52 6
-15 -4 2 36694.6 1186.53 6
-15 -4 2 39345.7 1154.5 3
-15 4 2 37852.8 1134.92 26
-15 4 2 37396.2 1112.33 24
-15 4 2 38555.5 1118.92 25
-15 4 3 151.59 101.357 6
-15 4 3 267.192 118.489 9
-15 -4 3 361.169 101.945 10
-15 4 3 270.036 82.2365 26
-15 4 4 1279.89 157.892 6
-15 -4 5 983.129 122.665 10
-15 4 5 907.183 130.476 9
-15 -4 6 2262.44 150.072 10
-15 4 6 2071.29 126.163 10
-15 4 6 2536.9 157.654 9
-15 5 -4 8896.08 299.838 11
-15 5 -4 10186.4 334.748 6
-15 -5 -3 498.89 77.6535 4
-15 5 -3 606.177 98.6791 35
-15 5 -3 607.728 103.674 36
-15 5 -3 623.552 101.688 28
-15 5 -3 557.274 78.9522 13
-15 5 -3 671.631 104.759 11
-15 5 -3 564.029 90.8227 24
-15 5 -3 588.248 92.509 25
-15 5 -3 551.512 82.9847 26
-15 5 -3 551.459 90.4719 27
-15 5 -3 582.348 99.9778 21
-15 5 -3 710.571 115.872 6
-15 5 -2 14976.2 559.541 36
-15 5 -2 15526.7 554.188 35
-15 5 -2 14467.7 543.077 28
-15 5 -2 14668.2 553.302 11
-15 -5 -2 14851.7 573.485 9
-15 5 -2 13862.7 491.962 13
-15 5 -2 14368 543.68 26
-15 5 -2 14404.5 555.172 25
-15 5 -2 14636.4 544.032 21
-15 5 -2 14502 575.374 6
-15 -5 -1 2825.43 209.118 3
-15 5 -1 2951.55 235.634 36
-15 5 -1 3161.97 231.185 35
-15 5 -1 2995.66 216.972 28
-15 5 -1 2823.98 230.973 24
-15 5 -1 3059.05 238.679 27
-15 5 -1 3151.02 245.402 25
-15 5 -1 3093.31 251.624 6
-15 5 -1 2689.56 211.688 21
-15 5 -1 2722.11 199.099 9
-15 -5 -1 3196.73 238.216 10
-15 5 -1 2563.87 185.725 13
-15 5 -1 2937.61 232.602 11
-15 -5 -1 3052.67 240.094 9
-15 5 0 556.218 121.269 36
-15 5 0 429.035 106.769 24
-15 5 0 519.41 118.647 27
-15 5 0 432.278 110.834 26
-15 5 0 439.036 115.611 25
-15 -5 0 467.488 113.215 10
-15 -5 0 465.965 106.96 3
-15 5 0 431.31 121.559 6
-15 -5 0 368.766 96.3844 9
-15 5 0 532.009 117.467 9
-15 5 1 39007.2 1192.68 36
-15 5 1 38694.8 1146.56 25
-15 5 1 38373.8 1133.5 27
-15 5 1 39712.8 1143.33 24
-15 5 1 38491.6 1165.92 26
-15 5 1 39176.7 1178.99 11
-15 -5 1 40058.4 1182.65 10
-15 -5 1 36893.8 1121.22 9
-15 -5 1 39756.9 1159.18 3
-15 5 1 38435.1 1182.09 6
-15 -5 1 35830 1115.32 6
-15 5 1 37903.5 1154.39 9
-15 5 2 13942.8 539.912 26
-15 5 2 13324 506.736 24
-15 5 2 13330.4 511.771 25
-15 -5 2 13721.1 563.869 3
-15 -5 2 14474.8 576.122 10
-15 5 2 13400.5 554.7 6
-15 5 2 13535.6 569.101 9
-15 -5 2 13234 547.37 6
-15 5 3 44872.6 1322.28 9
-15 5 3 44028.6 1258.67 6
-15 -5 4 11349.4 468.541 10
-15 5 4 11786.7 504.4 9
-15 -5 5 2434.03 172.792 10
-15 6 -3 13328.9 445.053 11
-15 -6 -3 13727.4 469.335 9
-15 6 -3 12295 420.842 36
-15 6 -3 13288.7 451.86 35
-15 6 -3 13950.1 462.267 6
-15 -6 -2 2342.83 159.4 3
-15 6 -2 2557.77 188.278 35
-15 6 -2 2681.2 190.613 36
-15 6 -2 2583.3 180.149 28
-15 6 -2 2386.34 179.458 26
-15 6 -2 2648.42 195.302 24
-15 6 -2 2442.49 188.595 27
-15 6 -2 2833.61 204.696 6
-15 6 -2 2525.59 181.482 21
-15 6 -2 2451.69 185.878 11
-15 -6 -2 2434.88 188.744 9
-15 6 -2 2411.53 161.855 13
-15 -6 -1 6872.14 332.803 3
-15 -6 -1 7251.58 351.774 9
-15 6 -1 7217.93 353.745 11
-15 6 -1 7005.66 316.86 13
-15 6 -1 7032.5 347.329 35
-15 6 -1 6989.68 350.442 36
-15 6 -1 6936.96 353.111 27
-15 6 -1 6989.91 353.47 24
-15 6 -1 7011.64 354.538 25
-15 6 -1 6709.34 313.223 21
-15 6 -1 6964.24 355.509 6
-15 6 0 1999.29 190.891 36
-15 6 0 2202.4 191.787 24
-15 6 0 1873.05 185.868 25
-15 6 0 2148.57 199.039 26
-15 6 0 2094.19 190.122 27
-15 -6 0 2439.32 210.861 10
-15 -6 0 2017.09 177.699 9
-15 6 0 2003.82 191.697 11
-15 -6 0 1983.79 183.578 3
-15 -6 0 2030.28 196.226 2
-15 6 0 1990.78 191.906 6
-15 6 0 2171.09 173.28 9
-15 6 1 39698.2 1167.92 36
-15 6 1 38492.3 1103.38 24
-15 6 1 38622.1 1136.16 26
-15 6 1 37447.7 1108.29 25
-15 6 1 36965.1 1090.61 27
-15 -6 1 39353.4 1161.7 10
-15 6 1 37748.1 1119.88 6
-15 6 1 38001.4 1112.42 9
-15 -6 1 39175.9 1149.35 3
-15 6 2 352.552 89.5921 26
-15 6 2 354.371 104.148 9
-15 -6 2 333.289 107.567 3
-15 -6 3 8526.85 395.925 10
-15 6 3 9338.66 426.999 9
-15 -6 3 8827.21 417.049 3
-15 6 4 1076.83 139.164 9
-15 -6 4 913.346 112.469 10
-15 6 5 1534.03 142.032 9
-15 -6 5 1282.96 110.521 10
-15 6 6 2106.53 114.661 9
-15 -6 6 2003.43 120.136 3
-15 7 -3 6771.03 230.589 13
-15 7 -3 6456.5 233.776 11
-15 7 -2 1475.26 119.644 36
-15 7 -2 1383.46 123.144 26
-15 7 -2 1473.92 132.705 24
-15 7 -2 1361.32 131.334 27
-15 7 -2 1380.42 113.155 13
-15 7 -2 1529.74 133.089 11
-15 -7 -2 1387.92 115.427 3
-15 7 -2 1533.92 120.3 6
-15 7 -1 11105.3 421.666 36
-15 7 -1 10879.6 434.893 24
-15 7 -1 11338.1 440.286 27
-15 7 -1 11780.1 448.697 25
-15 7 -1 11357.4 433.798 11
-15 -7 -1 10125 402.937 9
-15 7 -1 10891.8 401.764 13
-15 -7 -1 11017 423.039 3
-15 7 -1 10679.4 399.805 6
-15 7 0 10506 444.561 26
-15 7 0 10491.4 427.409 27
-15 7 0 10696.1 437.063 25
-15 7 0 10900.4 432.555 24
-15 -7 0 11599.7 464.369 10
-15 7 0 11211.4 450.435 11
-15 -7 0 10356.6 439.374 3
-15 -7 0 9933.54 440.263 2
-15 7 0 10944.4 441.386 36
-15 7 1 829.98 121.498 36
-15 7 1 757.683 110.717 25
-15 7 1 845.563 118.398 26
-15 7 1 848.153 105.892 24
-15 7 1 864.361 104.815 27
-15 -7 1 922.994 130.545 3
-15 7 1 900.572 113.737 9
-15 7 2 42892.8 1199.68 36
-15 7 2 39034.3 1120.34 26
-15 -7 2 42779.6 1205.54 3
-15 7 2 41877.7 1157.55 9
-15 -7 2 42327.5 1185.8 10
-15 -7 3 18008.5 617.584 3
-15 7 3 17564 594.802 9
-15 -7 3 16235.3 574.085 10
-15 -7 4 19886.5 622.725 3
-15 7 4 19554.4 616.927 9
-15 -7 5 4541.2 205.541 3
-15 7 5 4574.44 205.324 9
-15 8 -2 448.716 63.1482 11
-15 8 -2 443.886 69.8493 35
-15 8 -1 850.8 104.128 26
-15 8 -1 922.72 109.029 25
-15 8 -1 841.08 91.7751 13
-15 8 -1 872.311 107.691 11
-15 -8 -1 828.875 108.738 3
-15 8 -1 702.639 83.2633 36
-15 8 0 26697 786.953 25
-15 8 0 27490.9 804.343 26
-15 8 0 28413.8 801.839 11
-15 -8 0 27762.7 811.717 3
-15 -8 0 25368.8 782.171 2
-15 8 0 26204.5 768.505 36
-15 8 1 110.302 61.6214 26
-15 -8 1 73.2211 73.5866 3
-15 8 1 53.4643 61.738 36
-15 -8 1 43.3998 58.5119 10
-15 8 1 96.1728 67.0699 11
-15 8 2 24985 738.423 36
-15 -8 2 24983.3 757.524 3
-15 8 2 23384.2 678.301 9
-15 -8 2 24341.4 736.132 10
-15 8 3 1821.61 148.798 36
-15 -8 3 1730.2 148.807 3
-15 8 3 1770.7 134.029 9
-15 -8 3 1435.98 120.296 10
-15 8 4 546.221 75.5967 36
-15 -8 4 562.085 77.2574 3
-15 8 4 573.759 75.8038 9
-15 -8 4 403.035 53.5061 10
-15 -9 -1 1386.22 102.891 3
-15 9 -1 1538.62 107.977 35
-15 9 -1 1399.39 91.2032 13
-15 -9 0 194.709 65.4849 3
-15 9 0 275.42 61.621 35
-15 9 0 258.227 62.7246 11
-15 -9 1 17611.5 532.307 3
-15 9 1 18131.3 519.715 11
-15 -9 2 8415.18 322.65 3
-15 9 2 7934.58 286.121 36
-15 9 3 19145.4 533.519 36
-15 -9 3 20124.4 569.34 3
-14 0 -5 8.61184 40.8475 6
-14 0 -4 17092.9 619.119 28
-14 0 -4 16398.3 580.865 9
-14 0 -4 17311 609.567 11
-14 0 -4 17493.9 630.952 21
-14 0 -4 16867.2 611.939 22
-14 0 -4 17063.6 620.846 6
-14 0 -3 -5.89431 48.4245 35
-14 0 -3 -9.2943 73.1057 36
-14 0 -3 16.5954 81.9287 11
-14 0 -3 38.4769 56.7426 24
-14 0 -3 -16.0278 71.9543 22
-14 0 -3 8.39187 94.7522 9
-14 0 -3 79.6632 85.1484 6
-14 0 -2 84988.4 2263.06 35
-14 0 -2 91228.4 2415.09 36
-14 0 -2 93787.1 2433.42 28
-14 0 -2 92888.8 2412.77 9
-14 0 -2 91491.6 2374.67 11
-14 0 -2 90926.6 2392.31 25
-14 0 -2 93083.7 2392.58 24
-14 0 -2 90137.3 2373.38 26
-14 0 -2 84252.1 2354.45 20
-14 0 -2 93129.5 2426.93 21
-14 0 -2 89510.3 2456.47 6
-14 0 -1 -9.15813 76.2756 36
-14 0 -1 -9.56552 87.8602 28
-14 0 -1 16.0332 66.7682 11
-14 0 -1 -27.9087 79.5479 24
-14 0 -1 54.7292 79.9719 26
-14 0 -1 9.45321 80.8331 25
-14 0 -1 45.4676 60.9983 20
-14 0 -1 36.7674 77.5841 21
-14 0 -1 -10.932 80.6077 6
-14 0 -1 -9.34196 83.8783 9
-14 0 -1 32.4884 64.8467 5
-14 0 0 28750.7 956.74 36
-14 0 0 29732.1 980.453 28
-14 0 0 30118.4 995.303 25
-14 0 0 28308 974.121 24
-14 0 0 27767.3 967.094 27
-14 0 0 28223.5 909.214 11
-14 0 0 30353.3 966.273 21
-14 0 0 28732 941.757 5
-14 0 0 29192.3 985.133 9
-14 0 0 27889.8 1022.68 6
-14 0 1 8.27978 67.0777 36
-14 0 1 102.323 86.3906 25
-14 0 1 -9.15644 85.9569 26
-14 0 1 74.1489 87.0099 24
-14 0 1 21.3201 74.7496 10
-14 0 1 92.2058 67.4915 11
-14 0 1 54.5181 65.8409 20
-14 0 1 54.5161 71.5406 21
-14 0 1 57.7651 66.854 5
-14 0 2 20986.5 783.508 26
-14 0 2 21703.3 756.568 36
-14 0 2 21884.3 798.272 9
-14 0 2 21049.5 771.476 5
-14 0 2 20011.7 748.176 10
-14 0 3 56.393 65.6331 9
-14 0 3 18.9843 77.9926 5
-14 0 3 114.254 87.4625 10
-14 0 4 55068.1 1622.96 10
-14 0 4 55785.4 1564.7 9
-14 0 4 53867.7 1593.61 5
-14 0 4 52313.7 1639.62 17
-14 0 5 30.6793 96.0096 10
-14 0 5 95.8788 66.3275 9
-14 0 6 9512.88 455.941 10
-14 0 7 49.6548 60.4397 10
-14 -1 -5 1495.55 134.504 11
-14 1 -5 1644.84 142.349 11
-14 1 -5 1406.73 132.929 6
-14 1 -4 367.428 82.9404 35
-14 1 -4 398.737 97.1071 28
-14 -1 -4 525.302 109.563 11
-14 -1 -4 435.283 102.471 28
-14 1 -4 506.373 110.367 22
-14 1 -4 379.373 99.0227 21
-14 -1 -4 492.001 112.558 21
-14 -1 -4 497.942 112.872 9
-14 -1 -4 452.547 97.5866 6
-14 1 -4 365.499 101.77 6
-14 1 -4 365.435 101.205 9
-14 1 -3 6070.73 321.12 35
-14 -1 -3 6110.05 368.429 36
-14 -1 -3 6526.46 382.844 28
-14 -1 -3 6160.63 351.686 11
-14 1 -3 6138.39 357.202 11
-14 -1 -3 6673.95 378.55 9
-14 1 -3 6412.99 354.802 9
-14 1 -3 6008.04 344.003 25
-14 1 -3 5859.33 322.814 26
-14 1 -3 5535.6 335.065 27
-14 1 -3 6119.82 344.058 24
-14 1 -3 6162.82 371.92 21
-14 1 -3 5810.7 333.782 22
-14 1 -3 6408.73 393.264 6
-14 -1 -3 5585.96 356.667 6
-14 1 -2 5957.74 323.713 35
-14 -1 -2 6514.11 386.102 36
-14 1 -2 6142.52 376.416 36
-14 1 -2 6682.54 395.872 28
-14 1 -2 6182.34 363.288 11
-14 -1 -2 6313.95 385.845 9
-14 1 -2 6289.44 370.967 9
-14 -1 -2 6165.63 356.037 11
-14 1 -2 6419.4 373.624 25
-14 1 -2 5964.34 365.303 27
-14 -1 -2 5863.84 355.899 26
-14 1 -2 6402.82 374.654 24
-14 1 -2 6098.73 356.7 26
-14 1 -2 5821.39 351.42 20
-14 -1 -2 6349.4 392.077 21
-14 1 -2 6264.71 383.511 21
-14 -1 -2 6170.98 387.461 6
-14 1 -2 6220.18 403.1 6
-14 1 -1 26851.7 934.002 36
-14 1 -1 25429.1 845.353 35
-14 -1 -1 26313 916.793 36
-14 -1 -1 28166.2 959.701 28
-14 1 -1 28373.9 949.11 28
-14 -1 -1 25601.5 871.762 11
-14 -1 -1 27281.2 855.343 10
-14 1 -1 26241.9 899.493 11
-14 -1 -1 27478.9 945.839 9
-14 -1 -1 26619.1 935.269 24
-14 1 -1 27967.2 937.835 26
-14 -1 -1 25702.2 924.451 26
-14 1 -1 28196.7 931.257 21
-14 1 -1 26182.3 920.423 20
-14 -1 -1 28257.5 953.74 21
-14 1 -1 27684.4 935.245 9
-14 -1 -1 26328 963.152 6
-14 -1 -1 26968.7 917.025 5
-14 -1 0 22064 782.131 36
-14 1 0 22502.2 809.626 36
-14 -1 0 22510.6 826.365 28
-14 1 0 22917.7 805.875 28
-14 -1 0 21152.7 749.252 10
-14 -1 0 21282.4 730.425 11
-14 1 0 22747.6 779.501 11
-14 1 0 22557.7 814.567 27
-14 1 0 22279 816.764 24
-14 1 0 22447 818.041 25
-14 1 0 22726.1 783.532 21
-14 -1 0 22721.1 811.774 21
-14 -1 0 22472.9 798.998 5
-14 1 0 20776.5 751.59 5
-14 1 0 22157.1 815.506 9
-14 -1 0 23008.1 860.252 6
-14 1 1 13121.8 564.274 36
-14 -1 1 12338.1 519.944 36
-14 1 1 12648.2 539.19 28
-14 1 1 12855.1 564.82 24
-14 1 1 12545.9 551.4 27
-14 1 1 13385.5 572.142 25
-14 1 1 13376.2 572.316 26
-14 -1 1 13652.8 595.592 26
-14 -1 1 12836.4 614.989 6
-14 1 1 12642.3 570.96 9
-14 1 1 12746.4 615.619 6
-14 1 1 12787.8 533.439 5
-14 -1 1 13073.5 558.222 5
-14 -1 1 12314.4 559.441 9
-14 -1 1 12263.4 556.679 17
-14 1 1 13574.6 528.266 21
-14 -1 1 13030.6 558.103 21
-14 1 1 12479 559.425 20
-14 -1 1 12675.1 531.532 10
-14 1 1 12964.4 527.441 11
-14 -1 2 296.72 94.4323 9
-14 1 2 269.589 98.9135 9
-14 -1 2 409.686 110.046 5
-14 1 2 381.342 103.765 5
-14 1 2 386.815 103.121 10
-14 1 2 396.939 94.9373 11
-14 -1 2 405.099 115.91 10
-14 -1 2 257.911 77.9544 36
-14 1 2 504.057 113.174 26
-14 1 2 535.483 114.327 20
-14 -1 2 277.454 97.8129 17
-14 1 3 8812.81 453.972 10
-14 -1 3 9488.54 486.564 10
-14 -1 3 9012.65 505.437 17
-14 -1 3 9496.73 453.307 9
-14 1 3 10210.4 494.917 5
-14 1 3 9812.36 498.802 9
-14 -1 3 8981.67 465.64 5
-14 1 3 8836.55 445.105 26
-14 1 4 27601.9 969.626 10
-14 -1 4 28943.8 997.588 10
-14 1 4 27512.8 962.209 9
-14 -1 4 27003.8 884.502 9
-14 -1 4 27243.8 949.991 5
-14 1 5 42440.3 1322.9 10
-14 -1 5 45243 1341.83 10
-14 -1 5 40166.6 1154.65 9
-14 1 5 43096.8 1260.36 9
-14 -1 6 28306 902.283 10
-14 1 6 27897.4 906.811 10
-14 1 6 25564.8 782.181 9
-14 1 7 15660.3 527.899 10
-14 2 -5 3483.22 204.007 11
-14 -2 -5 3303.07 195.276 11
-14 2 -5 3914.7 216.913 6
-14 2 -4 1567.48 143.798 35
-14 2 -4 1414.44 165.28 36
-14 2 -4 1537.87 160.862 28
-14 2 -4 1245.28 147.913 11
-14 -2 -4 1338.24 147.159 11
-14 -2 -4 1263.3 150.291 9
-14 2 -4 1217.48 122.562 24
-14 -2 -4 1329.34 154.724 21
-14 2 -4 1426.83 143.833 22
-14 2 -4 1096.1 150.599 6
-14 2 -3 52591.7 1484.76 35
-14 2 -3 54821.5 1564.96 36
-14 -2 -3 55778.9 1565.59 28
-14 2 -3 54492.3 1562.67 28
-14 -2 -3 54589 1511.13 11
-14 2 -3 50620.9 1405.36 13
-14 2 -3 52619.6 1478.99 9
-14 -2 -3 53979.2 1560.2 9
-14 2 -3 54850.4 1527.31 27
-14 2 -3 52220.1 1473.2 26
-14 2 -3 55396.6 1523.17 24
-14 2 -3 54907.8 1518.96 25
-14 2 -3 56221 1566.2 21
-14 -2 -3 52660.1 1514.51 6
-14 2 -2 273.445 90.2629 35
-14 -2 -2 253.997 93.1363 36
-14 2 -2 211.327 101.199 28
-14 -2 -2 281.283 89.7042 11
-14 2 -2 233.557 102.059 11
-14 2 -2 249.387 74.5838 13
-14 2 -2 267.77 102.1 24
-14 2 -2 240.346 89.7045 26
-14 2 -2 311.373 104.328 25
-14 2 -2 214.16 93.8744 27
-14 2 -2 275.555 87.6409 20
-14 -2 -2 323.804 128.622 21
-14 2 -2 395.521 118.326 21
-14 2 -2 237.966 100.667 9
-14 -2 -2 255.76 114.441 9
-14 -2 -2 274.973 98.1961 6
-14 -2 -1 52738.3 1522.73 36
-14 2 -1 51254.6 1475.72 35
-14 -2 -1 53504 1580.74 28
-14 2 -1 55706 1555.95 28
-14 2 -1 54461.5 1535.67 11
-14 -2 -1 51476.8 1467.48 11
-14 -2 -1 52489.9 1481.63 10
-14 2 -1 53825 1553.63 26
-14 2 -1 53058.2 1558.67 27
-14 2 -1 52848.1 1546.17 20
-14 -2 -1 53794.3 1577.23 21
-14 2 -1 54996.1 1540.53 21
-14 2 -1 52278.5 1526.5 9
-14 -2 -1 55100 1568.48 5
-14 2 -1 52527.5 1607.18 6
-14 -2 -1 49069.6 1544.41 6
-14 -2 0 53.2481 56.0943 36
-14 2 0 56.021 72.3223 36
-14 2 0 24.8808 70.0058 28
-14 2 0 92.66 87.9029 25
-14 2 0 9.30998 78.5842 26
-14 2 0 -9.15117 82.1682 27
-14 2 0 -9.22522 79.8915 24
-14 2 0 18.0665 86.5832 9
-14 -2 0 9.34754 63.9988 9
-14 2 0 110.963 94.8853 6
-14 -2 0 27.6531 67.9709 5
-14 -2 0 31.0324 76.2761 6
-14 2 0 -9.2408 64.5209 20
-14 2 0 15.5064 64.5781 21
-14 -2 0 29.2118 79.9984 21
-14 2 0 67.8497 70.6412 11
-14 -2 0 124.738 85.4006 10
-14 2 1 526.095 102.1 5
-14 -2 1 473.455 111.27 9
-14 2 1 426.354 130.856 6
-14 -2 1 405.161 121.421 6
-14 2 1 527.892 132.569 9
-14 -2 1 452.261 108.574 5
-14 2 1 502.099 112.265 11
-14 -2 1 724.395 129.51 10
-14 -2 1 388.24 89.1248 36
-14 2 1 650.709 129.632 36
-14 2 1 383.538 110.631 25
-14 2 1 689.159 128.6 24
-14 2 1 444.719 99.5768 28
-14 2 1 553.297 123.937 26
-14 2 1 509.52 116.256 27
-14 -2 1 614.304 132.164 21
-14 2 1 637.882 119.405 20
-14 -2 1 531.998 120.426 17
-14 -2 2 231.906 98.5362 10
-14 -2 2 191.537 88.7071 17
-14 2 2 210.201 87.7595 24
-14 2 2 193.636 89.3727 26
-14 2 2 181.545 92.5643 25
-14 2 2 67.141 64.095 20
-14 2 2 196.385 101.352 6
-14 -2 2 188.199 81.654 9
-14 2 2 149.096 74.4687 5
-14 -2 2 216.716 90.9357 5
-14 2 3 15853.1 623.631 26
-14 -2 3 17296.4 687.035 10
-14 2 3 15035.4 618.845 10
-14 -2 3 14671.7 592.487 9
-14 2 3 16616 704.141 9
-14 2 3 17386.5 673.89 5
-14 -2 3 16208.6 722.248 17
-14 2 3 15863.5 621.887 20
-14 -2 4 374.436 124.962 10
-14 2 4 370.287 112.866 10
-14 -2 4 350.081 82.4873 9
-14 2 4 333.069 119.78 9
-14 -2 5 4421.52 315.572 10
-14 2 5 4156.09 306.273 10
-14 2 5 4308.11 301.298 9
-14 2 6 68.0238 88.4356 10
-14 2 6 74.158 57.9483 9
-14 2 7 259.655 75.8443 10
-14 -2 7 131.164 53.6798 10
-14 3 -5 1809.38 134.857 11
-14 3 -4 1939.5 176.324 11
-14 -3 -4 2212.36 197.489 9
-14 3 -4 1799.6 141.493 13
-14 -3 -4 1970.03 165.304 11
-14 3 -4 1813.42 154.242 27
-14 3 -4 1777.59 148.804 24
-14 3 -4 1769.75 148.004 25
-14 -3 -4 1799.96 180.892 21
-14 3 -4 2021.13 184.489 36
-14 3 -4 1867.82 162.538 35
-14 3 -3 288.765 95.0183 35
-14 3 -3 263.597 112.454 36
-14 3 -3 334.595 109.119 28
-14 3 -3 326.295 80.741 13
-14 -3 -3 256.981 90.9359 11
-14 3 -3 296.295 105.876 11
-14 3 -3 181.133 73.1796 26
-14 3 -3 288.47 90.8327 25
-14 3 -3 395.612 104.256 24
-14 3 -3 298.137 95.6886 27
-14 3 -3 279.51 105.207 21
-14 -3 -3 310.831 114.076 21
-14 3 -3 234.845 111.471 6
-14 -3 -3 403.775 119.281 9
-14 -3 -3 209.209 79.8127 6
-14 3 -2 19206.5 730.674 36
-14 3 -2 18146.8 683.957 35
-14 -3 -2 19137.4 707.453 36
-14 3 -2 19027.4 730.273 28
-14 3 -2 17774.5 668.541 9
-14 3 -2 17320.1 624.906 13
-14 -3 -2 17375.8 658.005 11
-14 3 -2 19570.6 715.582 26
-14 3 -2 19384 735.349 27
-14 3 -2 19449.1 732.879 24
-14 3 -2 20531.6 744.679 25
-14 3 -2 19739.1 736.218 21
-14 -3 -2 20500.6 784.612 21
-14 3 -2 18169.2 758.183 6
-14 -3 -2 17418.2 686.797 6
-14 -3 -1 15455 616.813 36
-14 3 -1 17398.4 682.015 36
-14 3 -1 16243.7 650.972 28
-14 3 -1 15408.9 569.758 13
-14 -3 -1 15123.4 578.176 11
-14 3 -1 15717 642.652 11
-14 -3 -1 16642 638.932 10
-14 -3 -1 15956.2 675.656 9
-14 3 -1 17315.5 681.114 26
-14 3 -1 17148 684.189 24
-14 3 -1 17528.6 693.038 27
-14 -3 -1 17588.4 716.452 21
-14 3 -1 15755.6 644.081 19
-14 3 -1 16982.7 674.523 20
-14 3 -1 16834.4 652.629 21
-14 -3 -1 15632.5 671.255 5
-14 -3 -1 15785 649.916 6
-14 3 -1 16161 705.485 6
-14 3 -1 16134.5 636.909 9
-14 -3 0 20208.7 729.282 36
-14 3 0 22190.9 770.483 28
-14 3 0 22750.3 826.022 26
-14 3 0 22363 815.583 25
-14 3 0 22300.2 812.38 24
-14 3 0 22356.1 812.363 27
-14 -3 0 21195.7 810.765 6
-14 3 0 22053.9 853.629 6
-14 3 0 22475 799.381 9
-14 -3 0 22319.7 825.722 5
-14 -3 0 22212.8 844.749 21
-14 3 0 21888.2 758.927 21
-14 3 0 22792.6 827.141 20
-14 3 0 22122 797.842 11
-14 -3 0 21985 812.102 9
-14 -3 0 22647.1 788.979 10
-14 -3 1 16036 646.174 10
-14 -3 1 16706.3 654.452 9
-14 3 1 17433.9 688.655 9
-14 3 1 16522.5 709.744 6
-14 -3 1 16336.7 667.895 5
-14 -3 1 16604.8 693.252 6
-14 3 1 17507.8 664.086 25
-14 3 1 16328.8 643.18 27
-14 3 1 17056.3 658.533 24
-14 3 1 16362.3 660.78 26
-14 -3 1 15304.8 653.866 17
-14 3 1 15920.5 654.426 20
-14 -3 1 17017.5 633.501 3
-14 -3 2 435.686 114.152 17
-14 -3 2 362.991 106.774 10
-14 3 2 518.789 111.633 20
-14 3 2 423.339 104.144 5
-14 3 2 695.13 148.912 9
-14 -3 2 665.221 116.469 9
-14 3 2 389.749 126.3 6
-14 3 2 438.038 113.174 26
-14 3 2 682.235 125.316 24
-14 3 2 558.999 107.64 27
-14 3 2 556.978 118.704 25
-14 -3 3 1853.56 206.619 10
-14 -3 3 1506.23 202.262 17
-14 3 3 1688.97 172.73 26
-14 3 3 1474.25 199.257 6
-14 3 3 1707.46 188.416 5
-14 -3 3 1237.38 160.873 5
-14 -3 3 1472.26 154.671 9
-14 3 4 34485.6 1139.75 9
-14 3 4 32030.8 1042.36 10
-14 -3 4 32385.5 1077.63 10
-14 3 5 20565.1 765.32 9
-14 3 5 19725.3 732.721 10
-14 3 6 25733.4 806.431 9
-14 -3 6 26310.3 817.663 10
-14 3 6 26223.2 829.688 10
-14 3 7 7970.44 299.767 10
-14 4 -5 720.962 87.3662 6
-14 -4 -5 541.269 58.8712 11
-14 4 -5 605.503 71.3901 11
-14 4 -4 7515.52 349.12 28
-14 4 -4 7534.86 339.668 11
-14 -4 -4 7460.39 360.674 9
-14 4 -4 7575.77 303.415 13
-14 -4 -4 6895.37 307.784 11
-14 4 -4 7100.74 314.141 27
-14 4 -4 7099.12 305.827 25
-14 4 -4 7639.87 320.529 24
-14 4 -4 7480.36 334.856 35
-14 4 -4 7921.84 373.3 6
-14 4 -3 529.629 108.445 35
-14 4 -3 505.874 120.356 36
-14 4 -3 527.924 116.418 28
-14 -4 -3 526.052 95.2039 11
-14 4 -3 694.237 128.992 11
-14 4 -3 592.842 95.3309 13
-14 4 -3 674.777 116.924 27
-14 4 -3 530.71 104.711 24
-14 4 -3 596.579 102.163 26
-14 4 -3 563.513 107.323 25
-14 -4 -3 540.832 121.617 21
-14 4 -3 632.254 122.543 21
-14 4 -3 671.322 142.217 6
-14 4 -2 68540.6 1863.94 35
-14 4 -2 69920.4 1900.73 36
-14 4 -2 70572.6 1897.16 28
-14 -4 -2 64930.9 1778.13 11
-14 4 -2 67041.6 1797.93 13
-14 -4 -2 70270.9 1943.24 9
-14 4 -2 65423.7 1790.82 9
-14 4 -2 71315 1885.31 11
-14 4 -2 71128.6 1912.41 25
-14 4 -2 70489.1 1887.92 26
-14 4 -2 70643.9 1901.66 21
-14 4 -2 72015.6 1967.74 6
-14 -4 -1 7583.44 452.207 2
-14 -4 -1 7163.55 366.578 3
-14 4 -1 7424.52 417.076 36
-14 4 -1 6887.75 382.85 28
-14 -4 -1 7635.15 428.908 9
-14 -4 -1 6983.45 390.366 10
-14 4 -1 7685.45 423.933 24
-14 4 -1 7507.01 420.182 27
-14 4 -1 7621.77 426.557 25
-14 4 -1 7053.29 407.616 26
-14 4 -1 7033.86 407.392 20
-14 4 -1 6912.58 383.807 19
-14 4 -1 7477.57 398.121 21
-14 -4 -1 7614.94 453.59 21
-14 -4 -1 7510.08 438.466 5
-14 -4 -1 6798.73 369.09 6
-14 4 -1 7467.41 443.687 6
-14 4 -1 7429.88 381.318 9
-14 -4 0 28168.2 944.408 3
-14 4 0 29395.7 997.34 36
-14 4 0 29213.1 927.335 28
-14 4 0 29484.1 992.112 24
-14 4 0 31206.7 1009.69 25
-14 4 0 30315.4 1013.51 26
-14 4 0 29932.3 994.674 27
-14 -4 0 30252.8 1027.93 5
-14 4 0 29414.6 967.32 9
-14 4 0 29009.2 1030.85 6
-14 -4 0 27476.4 954.847 6
-14 4 0 29118.7 920.759 21
-14 4 0 29260.9 1004.96 20
-14 -4 0 29602.5 1001.06 9
-14 -4 0 30306.9 980.906 10
-14 4 0 29836.9 987.911 11
-14 -4 1 11109.1 508.132 9
-14 -4 1 11276.5 517.566 10
-14 -4 1 11064.7 527.851 6
-14 4 1 10953.1 542.555 6
-14 4 1 11538 533.02 9
-14 4 1 11525.2 526.53 26
-14 4 1 11533.1 513.445 25
-14 4 1 11250.7 501.109 27
-14 4 1 10742.2 496.688 24
-14 4 1 11300.6 521.325 20
-14 -4 1 11753.3 519.048 3
-14 -4 2 6271.13 403.583 17
-14 4 2 6481.99 357.085 26
-14 4 2 6199.53 339.657 25
-14 4 2 6228.47 341.171 24
-14 4 2 6027.14 327.973 27
-14 -4 2 7087.19 393.614 10
-14 -4 2 5893.92 334.816 9
-14 4 2 6291.83 354.985 20
-14 -4 2 6182.53 369.018 5
-14 4 2 6729.26 396.227 6
-14 4 2 6154.37 394.953 9
-14 -4 3 4750.07 321.469 10
-14 -4 3 4711.78 358.393 17
-14 4 3 4968.14 358.395 9
-14 4 3 5303.21 341.198 6
-14 4 3 4696.33 284.747 26
-14 4 4 23801.6 829.287 6
-14 -4 5 581.707 110.639 10
-14 4 5 524.116 111.453 10
-14 4 5 522.492 108.748 6
-14 4 6 3020.65 196.201 10
-14 -4 6 2760.53 186.949 10
-14 4 6 2991.03 204.49 9
-14 -4 7 212.486 39.2258 10
-14 -5 -4 285.148 70.8141 4
-14 5 -4 266.317 73.6903 35
-14 5 -4 346.168 80.631 28
-14 5 -4 298.25 65.4994 13
-14 5 -4 258.31 85.0778 11
-14 5 -4 301.686 77.6247 21
-14 5 -4 383.293 99.6657 6
-14 5 -3 1835.78 172.551 35
-14 5 -3 1811.49 174.168 36
-14 5 -3 1735.07 175.602 28
-14 5 -3 1774.71 152.553 13
-14 5 -3 1697.17 170.247 11
-14 5 -3 1694.6 166.755 24
-14 5 -3 1576.85 160.014 25
-14 5 -3 1772.38 172.128 27
-14 5 -3 1557.98 148.827 26
-14 5 -3 1797.82 179.036 21
-14 5 -3 1754.42 191.154 6
-14 -5 -2 13340.2 518.762 3
-14 5 -2 13513.7 552.974 35
-14 5 -2 13326.7 553.355 36
-14 5 -2 13405.9 551.776 28
-14 -5 -2 13562.5 593.461 9
-14 5 -2 13815.4 556.758 11
-14 5 -2 12898 507.145 13
-14 5 -2 13488 566.344 25
-14 5 -2 13252.6 549.894 26
-14 5 -2 13446.3 553.19 21
-14 5 -2 14152.5 604.194 6
-14 -5 -1 14592.7 581.979 3
-14 -5 -1 14630.6 662.866 2
-14 5 -1 14206.6 600.788 36
-14 5 -1 14082.6 569.782 28
-14 5 -1 15051.3 606.414 11
-14 -5 -1 15495.6 613.635 10
-14 -5 -1 16057.2 646.702 9
-14 5 -1 14541.6 622.016 25
-14 5 -1 14615 615.249 24
-14 5 -1 14482.1 617.805 27
-14 5 -1 14871.8 584.266 21
-14 5 -1 14078.3 541.816 9
-14 5 -1 14278.2 630.558 6
-14 -5 0 30201.5 1025.96 2
-14 -5 0 29324 958.934 3
-14 5 0 29132.6 986.745 36
-14 5 0 28263.3 893.626 28
-14 5 0 29229.9 977.325 27
-14 5 0 28768.7 978.797 25
-14 5 0 29973.1 1005.17 26
-14 5 0 30321.2 982.659 24
-14 -5 0 29599.3 982.118 10
-14 -5 0 29926.9 989.028 9
-14 5 0 28836.8 899.073 21
-14 5 0 29830.4 1020.37 6
-14 5 0 28584.5 934.115 9
-14 -5 1 6260.64 384.885 5
-14 5 1 7002.53 387.566 9
-14 5 1 6342.42 384.188 6
-14 -5 1 6005.63 346.25 6
-14 5 1 6441.71 356.204 24
-14 5 1 6395.39 361.574 25
-14 5 1 6984.66 365.617 27
-14 5 1 6324.39 374.098 26
-14 -5 1 6448.55 363.409 9
-14 -5 1 6532.45 381.766 10
-14 5 1 6841.03 383.705 20
-14 -5 1 7032.02 386.92 3
-14 5 2 3654.58 274.916 6
-14 5 2 3531.67 287.752 9
-14 -5 2 3638.38 278.492 10
-14 5 2 3555.69 238.51 24
-14 5 2 3316.6 250.58 26
-14 5 2 3396.12 235.894 25
-14 5 3 11111.3 489.916 6
-14 5 3 10941 548.143 9
-14 -5 4 9788.62 448.754 10
-14 -5 5 38494.7 1106.48 10
-14 -5 6 11663.7 411.064 10
-14 5 6 12766.6 455.634 9
-14 6 -4 433.263 70.7808 11
-14 6 -4 528.18 84.4207 6
-14 -6 -4 376.455 53.336 4
-14 -6 -3 42189.1 1137.84 3
-14 6 -3 40552.5 1164.31 36
-14 6 -3 44048.9 1208.77 28
-14 6 -3 43302.7 1164.05 13
-14 -6 -3 46160.5 1252.63 9
-14 6 -3 43872 1184.83 11
-14 6 -3 42572.5 1167.83 26
-14 6 -3 43572.7 1208.7 27
-14 6 -3 43300 1200.99 25
-14 6 -3 43432.8 1206.28 24
-14 6 -3 44003.7 1209.45 21
-14 6 -3 45408.2 1235.57 6
-14 -6 -2 1067.1 136.449 3
-14 6 -2 1040.34 142.215 35
-14 6 -2 1157.6 143.821 36
-14 6 -2 887.299 129.23 28
-14 6 -2 1040.84 141.594 11
-14 6 -2 881.341 123.881 13
-14 -6 -2 947.559 142.11 9
-14 6 -2 984.523 144.71 27
-14 6 -2 1048.14 136.899 26
-14 6 -2 1137.64 149.706 24
-14 6 -2 1027.98 144.144 21
-14 6 -2 1079.09 154.084 6
-14 -6 -1 39837.2 1280.72 2
-14 -6 -1 40393.3 1189.54 3
-14 6 -1 39313 1192.21 36
-14 6 -1 38833.4 1147.97 28
-14 6 -1 41108.5 1230.54 25
-14 6 -1 40242.7 1219.64 24
-14 6 -1 39140.6 1214.94 27
-14 6 -1 41265.5 1241.44 6
-14 6 -1 39477.1 1166.78 21
-14 -6 -1 39800.4 1224.47 9
-14 -6 -1 41866.2 1226.97 10
-14 6 -1 40302.1 1204.59 11
-14 6 0 2573.93 232.61 36
-14 6 0 2447.63 220.007 27
-14 6 0 2260.29 211.151 24
-14 6 0 2268.5 228.582 26
-14 6 0 2223.63 220.692 25
-14 6 0 2615.8 233.426 11
-14 -6 0 2376.48 225.357 10
-14 -6 0 2420.88 217.121 9
-14 -6 0 2295.16 240.719 2
-14 -6 0 2282.92 215.327 3
-14 6 0 2313.46 220.603 6
-14 6 0 2183.77 190.534 9
-14 6 1 389.014 116.446 36
-14 6 1 263.166 85.234 27
-14 6 1 381.975 112.935 26
-14 6 1 328.123 98.9276 24
-14 6 1 451.99 110.387 25
-14 -6 1 243.444 101.992 10
-14 6 1 381.11 107.818 9
-14 -6 1 325.225 84.3052 9
-14 6 1 320.405 106.389 6
-14 -6 1 359.788 112.966 3
-14 6 2 4444.51 278.845 26
-14 -6 2 4493.1 315.261 3
-14 6 2 4640.58 315.232 9
-14 -6 3 20606.3 727.402 10
-14 6 3 20093.2 768.392 9
-14 -6 4 3303.87 232.14 10
-14 6 4 3664.1 279.529 9
-14 -6 5 4565.43 239.404 10
-14 6 5 4804.58 289.058 9
-14 -6 6 205.646 41.4057 10
-14 6 6 256.025 62.4081 9
-14 7 -4 1229.42 90.615 37
-14 7 -4 1227.4 93.1821 35
-14 7 -3 2227.09 162.431 35
-14 7 -3 1805.38 141.13 11
-14 7 -3 2083.94 141.854 13
-14 7 -3 2041.53 153.762 24
-14 7 -3 1779.86 144.555 27
-14 7 -3 2016.5 149.612 25
-14 7 -3 2176.36 152.509 6
-14 -7 -3 1876.87 135.219 3
-14 -7 -2 9966.61 402.016 3
-14 7 -2 8606.69 365.852 36
-14 7 -2 9364.04 380.797 28
-14 7 -2 8727.87 399.753 27
-14 7 -2 9014.86 395.008 26
-14 7 -2 9285.42 407.871 24
-14 7 -2 10045.1 402.039 6
-14 7 -2 9285.21 386.845 21
-14 7 -2 9260.81 384.332 11
-14 -7 -2 9201.06 407.164 9
-14 7 -2 8933.54 372.659 13
-14 -7 -1 7522.04 377.284 3
-14 -7 -1 7420.37 421.204 2
-14 7 -1 7631.01 371.711 11
-14 -7 -1 7583.97 372.018 9
-14 7 -1 7115.92 350.894 36
-14 7 -1 7838.83 388.766 25
-14 7 -1 7712.76 382.076 24
-14 7 -1 7687.44 383.587 27
-14 7 -1 7267.24 336.946 21
-14 7 -1 7992.97 375.536 6
-14 7 0 10239.4 444.987 24
-14 7 0 9724.9 441.215 27
-14 7 0 9912.86 462.595 26
-14 7 0 9819.99 449.721 25
-14 7 0 9886.07 441.371 36
-14 -7 0 9793.08 457.018 3
-14 -7 0 9469.27 490.456 2
-14 7 0 10178.9 457.083 11
-14 -7 0 10169.3 467.101 10
-14 -7 0 8653.1 402.152 9
-14 7 1 20579.6 728.8 36
-14 7 1 20343.7 674.657 24
-14 7 1 20773.5 724.11 26
-14 7 1 19689.5 683.325 25
-14 7 1 20104.1 673.92 27
-14 -7 1 20897.1 751.779 3
-14 -7 1 19709 745.434 2
-14 7 1 20684.6 684.07 9
-14 7 2 2275.38 187.174 26
-14 -7 2 2331.88 219.545 3
-14 -7 2 2561.82 212.995 10
-14 7 2 2811.9 222.031 9
-14 -7 3 428.537 113.218 3
-14 7 3 284.313 103.431 9
-14 -7 3 414.929 93.8278 10
-14 7 4 36567.3 1067.75 9
-14 -7 4 33908.8 993.005 10
-14 7 5 11807.7 447.883 9
-14 8 -3 3712.46 182.165 35
-14 8 -2 43741.6 1190.56 27
-14 8 -2 44356.1 1196.38 25
-14 8 -2 44361 1183.53 26
-14 8 -2 44390.7 1192.33 24
-14 8 -2 44449.9 1183.8 35
-14 -8 -2 44152.1 1175.34 3
-14 8 -2 45010.7 1161.59 13
-14 8 -2 41728 1141.4 11
-14 8 -1 6535.2 323.598 27
-14 8 -1 7125.47 329.603 24
-14 8 -1 6656.61 331.457 26
-14 8 -1 6609.47 327.099 25
-14 8 -1 6477.82 319.272 35
-14 8 -1 5882.15 276.77 36
-14 -8 -1 6405.62 364.734 2
-14 -8 -1 6572.84 325.512 3
-14 8 -1 6662.55 308.095 11
-14 8 -1 6537.99 306.331 13
-14 8 0 11174.9 465.224 26
-14 8 0 11071.4 448.659 25
-14 8 0 11096.8 438.798 27
-14 8 0 11521.2 439.885 24
-14 8 0 10784.3 426.918 36
-14 -8 0 10658.8 462.824 3
-14 -8 0 10052.3 485.15 2
-14 8 0 11044.4 448.856 11
-14 8 1 6151.19 315.388 26
-14 8 1 6023.66 291.89 25
-14 8 1 5840.74 306.239 36
-14 -8 1 5910.19 335.239 2
-14 -8 1 6241.71 338.96 3
-14 8 1 6602.94 337.472 11
-14 -8 1 6437.31 332.131 10
-14 -8 2 10234.5 427.615 10
-14 8 2 10167.2 425.082 36
-14 8 2 9163.7 370.211 26
-14 -8 2 10327.7 446.391 3
-14 8 2 9680.34 385.519 9
-14 -8 3 2249.4 189.592 3
-14 -8 3 2523.17 179.311 10
-14 8 3 2327.66 182.148 9
-14 -8 4 17565.6 589.866 3
-14 -8 4 16702.6 534.247 10
-14 8 5 32.2588 55.1725 9
-14 9 -2 446.163 71.1442 35
-14 -9 -2 515.801 74.1058 3
-14 9 -1 12937.3 440.121 35
-14 -9 -1 13002.1 491.169 2
-14 -9 -1 12768.8 453.678 3
-14 9 -1 11987.7 408.286 11
-14 9 -1 13039 430.393 13
-14 9 0 10980.8 410.391 26
-14 9 0 9317.33 335.438 36
-14 -9 0 10521.4 412.629 3
-14 -9 0 10245.4 430.283 2
-14 9 0 10836.4 390.576 11
-14 9 1 1756.3 140.946 26
-14 -9 1 1822.39 158.278 2
-14 -9 1 1770.73 159.787 3
-14 9 1 1816.16 152.517 11
-14 -9 1 1805.54 150.189 10
-14 9 1 1624.85 130.434 36
-14 -9 2 4281.38 242.148 3
-14 -9 2 4032.07 220.057 10
-14 9 2 4057.25 210.876 36
-14 -9 3 9640.31 338.862 10
-14 -9 3 10544.5 387.108 3
-14 9 3 9377.27 313.476 9
-14 9 3 9889.41 355.287 36
-14 9 4 1447.65 103.644 36
-14 10 -1 19171.8 527.511 35
-14 -10 -1 20152.5 549.553 3
-14 10 -1 19378.3 528.827 13
-14 10 0 1991.31 125.567 35
-14 10 0 1762.92 105.218 11
-14 -10 0 2047.85 136.665 3
-14 10 1 330.791 61.8685 11
-14 -10 1 351.97 65.9505 3
-14 10 2 4307.27 191.327 11
-14 10 3 6045.32 220.148 11
-13 0 -6 25605.8 710.544 11
-13 0 -5 -25.7923 77.4731 11
-13 0 -5 -5.97604 49.0953 28
-13 0 -5 38.4609 62.6799 21
-13 0 -5 -20.5431 78.4458 22
-13 0 -5 -12.8835 63.6033 6
-13 0 -4 32054.1 1025.79 6
-13 0 -4 30679.1 910.033 35
-13 0 -4 31750.4 988.177 28
-13 0 -4 30530.8 960.836 9
-13 0 -4 32792.3 1002.31 21
-13 0 -4 33327.8 1015.78 22
-13 0 -3 50.596 61.806 35
-13 0 -3 10.4652 85.9761 36
-13 0 -3 -9.87824 76.5126 28
-13 0 -3 -9.36539 78.0018 11
-13 0 -3 -7.76592 63.8005 26
-13 0 -3 16.9292 60.224 25
-13 0 -3 32.7817 70.0783 24
-13 0 -3 18.6028 87.3122 22
-13 0 -3 -9.49501 86.238 9
-13 0 -3 34.0529 82.2411 6
-13 0 -2 3388.07 234.383 35
-13 0 -2 3052.66 267.171 36
-13 0 -2 3589.1 288.964 28
-13 0 -2 3701.84 288.741 9
-13 0 -2 3421.13 269.426 11
-13 0 -2 3562.78 270.299 25
-13 0 -2 3088.06 252.703 24
-13 0 -2 3400.34 262.997 26
-13 0 -2 3281.97 264.224 27
-13 0 -2 3259.54 256.269 20
-13 0 -2 3389.33 278.631 21
-13 0 -2 3772.38 274.159 22
-13 0 -2 3087.3 285.357 6
-13 0 -1 9.24031 65.742 36
-13 0 -1 46.4737 83.4537 28
-13 0 -1 -8.14785 63.1092 11
-13 0 -1 -18.2521 82.8866 25
-13 0 -1 35.368 71.624 26
-13 0 -1 9.00931 71.9292 24
-13 0 -1 8.77871 61.2904 20
-13 0 -1 -8.91739 80.0657 21
-13 0 -1 -21.9773 81.0248 6
-13 0 -1 28.0202 81.8874 9
-13 0 -1 -16.2096 66.5838 5
-13 0 0 73721.2 1985.37 36
-13 0 0 74639 1997.39 28
-13 0 0 71753.4 1992.94 25
-13 0 0 74084.3 2004.83 27
-13 0 0 73769.4 2000.2 24
-13 0 0 72139.6 1955.75 5
-13 0 0 74100.5 2072.13 6
-13 0 0 75680.6 2014.65 9
-13 0 0 73518.2 1974.19 21
-13 0 0 71034.7 1933.44 11
-13 0 1 7.22249 67.0753 10
-13 0 1 -6.65154 63.1019 11
-13 0 1 16.3583 79.9805 36
-13 0 1 8.8107 82.7082 25
-13 0 1 -16.8432 72.9319 28
-13 0 1 113.577 88.7184 26
-13 0 1 79.6335 82.1715 24
-13 0 1 59.981 66.5343 21
-13 0 1 95.1159 74.8829 20
-13 0 1 -9.02518 75.1708 9
-13 0 1 64.4756 69.7961 5
-13 0 2 58063.4 1653.58 26
-13 0 2 58277.3 1649.54 10
-13 0 2 56181.7 1642.56 20
-13 0 2 61016.6 1668.58 5
-13 0 2 58701.3 1681.07 9
-13 0 3 -9.90722 80.253 9
-13 0 3 10.0663 75.4926 5
-13 0 3 -10.6585 95.6984 10
-13 0 3 -18.4471 91.9414 26
-13 0 4 519.832 156.553 10
-13 0 4 396.918 115.218 9
-13 0 5 100.802 121.995 10
-13 0 5 -8.07355 74.1568 9
-13 0 6 11445.9 561.475 10
-13 0 7 54.1064 75.81 10
-13 0 8 2282.7 125.714 10
-13 1 -6 547.19 80.8815 11
-13 -1 -6 535.859 77.0437 11
-13 -1 -6 467.01 76.3688 4
-13 1 -5 986.872 117.611 35
-13 1 -5 1090.52 128.166 28
-13 -1 -5 1166.2 133.037 9
-13 1 -5 1192.79 144.772 11
-13 -1 -5 1071.52 127.945 21
-13 1 -5 1058.8 131.688 21
-13 1 -5 1123.13 145.096 22
-13 -1 -5 1033.78 115.114 6
-13 1 -5 1224.07 143.191 6
-13 1 -4 1168.74 144.994 35
-13 -1 -4 1047.31 118.449 35
-13 1 -4 1265.79 178.847 36
-13 1 -4 1090.31 160.545 28
-13 -1 -4 1135.2 153.637 28
-13 -1 -4 1091.19 165.044 9
-13 -1 -4 1237.47 166.865 11
-13 1 -4 1230.01 170.333 11
-13 1 -4 965.371 118.221 13
-13 1 -4 1313.71 160.714 9
-13 1 -4 1371.69 181.477 22
-13 1 -4 1090.34 132.347 24
-13 -1 -4 1253.45 166.24 21
-13 -1 -4 1354.98 185.242 22
-13 1 -4 1372.68 169.796 21
-13 -1 -4 1034.55 152.461 6
-13 1 -4 1086.44 171.104 6
-13 -1 -3 6422.61 401.013 36
-13 -1 -3 5336.59 295.743 35
-13 1 -3 5602.86 332.507 35
-13 -1 -3 5666.13 366.699 28
-13 -1 -3 5450.82 355.555 11
-13 -1 -3 5888.07 386.59 9
-13 1 -3 6309.15 373.628 9
-13 1 -3 5456.47 292.556 13
-13 1 -3 6195.51 352.949 24
-13 1 -3 5893.5 346.159 25
-13 1 -3 6110.51 363.373 22
-13 1 -3 6338.34 361.199 27
-13 1 -3 5832.15 329.664 26
-13 -1 -3 6189.49 384.708 22
-13 1 -3 6164.4 408.17 6
-13 -1 -3 6186.34 390.627 6
-13 1 -2 706.423 122.868 35
-13 -1 -2 526.089 125.406 36
-13 1 -2 483.36 137.165 28
-13 1 -2 634.902 132.125 11
-13 -1 -2 449.01 118.713 11
-13 -1 -2 543.358 122.441 25
-13 1 -2 729.411 136.782 27
-13 1 -2 544.973 127.823 24
-13 -1 -2 425.169 106.69 26
-13 1 -2 696.861 135.314 25
-13 1 -2 751.48 129.725 26
-13 -1 -2 647.711 129.31 24
-13 1 -2 535.028 116.32 22
-13 1 -2 911.633 162.186 21
-13 1 -2 507.006 110.58 20
-13 -1 -2 563.394 141.295 21
-13 -1 -2 571.316 130.634 22
-13 1 -2 821.834 167.608 6
-13 -1 -2 803.721 152.561 9
-13 -1 -2 570.275 141.512 6
-13 1 -2 672.775 139.467 9
-13 -1 -2 627.712 129.629 5
-13 1 -1 716.776 119.229 35
-13 -1 -1 794.635 139.427 36
-13 1 -1 816.56 143.779 36
-13 -1 -1 946.08 156.523 28
-13 1 -1 1009.56 156.469 28
-13 1 -1 795.736 133.002 11
-13 -1 -1 928.837 130.998 10
-13 -1 -1 858.971 139.045 11
-13 -1 -1 1032.69 165.082 9
-13 -1 -1 950.408 149.087 24
-13 -1 -1 791.852 141.961 25
-13 1 -1 659.771 128.272 26
-13 -1 -1 1110.1 158.829 26
-13 1 -1 962.435 154.538 21
-13 1 -1 688.207 121.085 20
-13 -1 -1 706.183 127.613 20
-13 -1 -1 808.466 145.193 21
-13 -1 -1 955.445 147.583 5
-13 1 -1 816.485 126.412 5
-13 -1 -1 884.224 158.089 6
-13 1 -1 896.402 150.994 9
-13 -1 0 14735.5 596.322 36
-13 1 0 14900.5 615.709 36
-13 -1 0 15535.9 635.062 28
-13 1 0 15237.8 607.137 28
-13 -1 0 14789.5 561.33 11
-13 1 0 14994 594.024 11
-13 -1 0 14957.6 574.204 10
-13 1 0 15162.4 616.679 25
-13 -1 0 14269.9 620.462 25
-13 1 0 14733.4 613.184 27
-13 1 0 15865.1 629.48 24
-13 -1 0 15225.4 618.72 21
-13 -1 0 13847.3 573.936 17
-13 1 0 14527.9 582.221 21
-13 -1 0 15511.4 611.915 5
-13 1 0 14740.4 573.076 5
-13 1 0 14940.1 621.908 9
-13 -1 0 14738.3 652.324 6
-13 -1 1 47537.5 1382.29 36
-13 1 1 50516.3 1413.5 28
-13 -1 1 49325 1461.56 26
-13 1 1 48232.6 1420.63 26
-13 1 1 49571.8 1424.66 27
-13 1 1 48594.1 1428.87 24
-13 1 1 49233.1 1430.36 25
-13 -1 1 49458.6 1406.71 10
-13 1 1 49704.4 1399.81 11
-13 -1 1 48485.6 1454.51 20
-13 -1 1 50479 1431.86 21
-13 1 1 47545.5 1414.8 20
-13 1 1 47832.5 1370.37 21
-13 1 1 49784.6 1404.35 5
-13 -1 1 49451.4 1441.91 9
-13 -1 1 50518 1433.72 5
-13 1 1 49264.6 1520.29 6
-13 -1 2 33085 1037.18 36
-13 -1 2 33101.1 1100.2 10
-13 1 2 33235.1 1077.08 10
-13 1 2 33695.2 1081.84 20
-13 1 2 35032.5 1155.33 9
-13 -1 2 36284.7 1120.06 5
-13 1 2 37292.2 1126.08 5
-13 -1 2 35963.6 1108.92 9
-13 -1 2 36168.7 1146.14 26
-13 1 2 34748.4 1091.73 26
-13 1 2 35686.1 1110.45 24
-13 1 2 34980.2 1100.34 25
-13 -1 3 54523.6 1653.87 10
-13 1 3 56109.4 1656.39 10
-13 -1 3 54751.1 1681.58 17
-13 1 3 58506.6 1696.02 9
-13 -1 3 55879 1591.92 9
-13 1 3 56980.1 1597.59 26
-13 -1 4 5807.57 406.074 10
-13 1 4 6135.11 418.269 10
-13 -1 4 5644.05 331.562 9
-13 1 4 5867.63 393.206 9
-13 -1 4 6182.73 421.453 17
-13 1 5 2285.68 265.43 10
-13 -1 5 2418.32 262.309 10
-13 -1 5 1942.97 173.361 9
-13 1 5 2472.83 236.615 9
-13 1 6 9028.45 486.505 10
-13 1 6 8119.26 378.122 9
-13 1 7 14925.3 566.799 10
-13 1 8 13166.4 395.042 10
-13 2 -6 1212.1 97.5863 11
-13 2 -5 40940.2 1168.07 6
-13 2 -5 39166.7 1095.23 35
-13 2 -5 40939.4 1127.76 28
-13 2 -5 40910.1 1127.43 11
-13 -2 -5 40535.6 1131.87 11
-13 2 -5 40597.4 1124.27 22
-13 -2 -5 39270.9 1121.18 21
-13 2 -5 39857 1123.8 21
-13 2 -5 35871.1 1035.92 13
-13 2 -4 1276.09 172.1 36
-13 2 -4 1084.67 143.424 35
-13 2 -4 1193.01 161.433 28
-13 -2 -4 1211.01 156.059 28
-13 2 -4 1197.18 168.231 11
-13 -2 -4 1291.72 167.288 11
-13 -2 -4 1221.64 176.383 9
-13 2 -4 1079.72 127.202 13
-13 2 -4 1097.43 130.368 25
-13 2 -4 1329.31 167.172 22
-13 2 -4 1239.7 141.942 27
-13 2 -4 1099 131.114 24
-13 -2 -4 1339.04 172.291 21
-13 2 -4 1364.92 169.093 21
-13 -2 -4 1067.06 140.354 6
-13 2 -4 1061.15 167.576 6
-13 -2 -3 4429.15 322.557 36
-13 2 -3 4111.45 315.699 36
-13 2 -3 4175.38 286.037 35
-13 -2 -3 3781.01 293.734 28
-13 2 -3 4130.61 314.911 28
-13 -2 -3 4142.78 323.143 9
-13 -2 -3 4050.4 299.172 11
-13 2 -3 3830.8 247.082 13
-13 2 -3 3991.41 299.662 11
-13 2 -3 4002.36 278.942 9
-13 2 -3 3997.35 282.033 22
-13 2 -3 4308.56 294.426 24
-13 2 -3 4076.24 289.823 27
-13 2 -3 3914.04 267.98 26
-13 2 -3 4052.17 283.296 25
-13 2 -3 4658.31 326.642 21
-13 -2 -3 3948.98 309.621 21
-13 -2 -3 3566.74 284.674 6
-13 -2 -2 40.3132 76.8439 36
-13 2 -2 40.0563 84.5342 36
-13 2 -2 58.2096 76.3914 35
-13 2 -2 92.1114 95.0534 28
-13 2 -2 64.8229 56.1509 13
-13 -2 -2 26.4561 69.3772 11
-13 -2 -2 77.0771 73.1297 10
-13 2 -2 8.94107 69.2661 26
-13 2 -2 68.413 76.8844 27
-13 2 -2 86.1111 77.5158 25
-13 2 -2 48.6798 77.7424 24
-13 -2 -2 20.7774 91.0907 21
-13 2 -2 62.2818 59.6971 20
-13 2 -2 10.0075 94.9436 21
-13 2 -2 39.8066 81.7673 19
-13 2 -2 78.1653 82.3995 9
-13 -2 -2 71.029 73.5298 5
-13 2 -2 92.4211 54.2503 8
-13 -2 -2 51.5319 76.0059 6
-13 -2 -2 181.146 108.21 9
-13 -2 -1 57128.7 1602.77 36
-13 -2 -1 56967.5 1637.91 28
-13 2 -1 57197.5 1608.92 28
-13 -2 -1 53991.1 1543.35 11
-13 2 -1 53711.7 1479.21 13
-13 2 -1 55268.8 1582.5 11
-13 -2 -1 58782 1563.97 10
-13 2 -1 56422.7 1608.55 26
-13 2 -1 56266.5 1615.22 27
-13 -2 -1 55994.1 1635.91 26
-13 2 -1 54722.2 1599.1 20
-13 2 -1 56763 1597.97 21
-13 -2 -1 56240.2 1634.01 21
-13 2 -1 55415.1 1588.03 19
-13 2 -1 55783.1 1673.73 6
-13 -2 -1 57534.5 1619.87 5
-13 -2 -1 54326.8 1627.01 6
-13 2 -1 54737 1579.55 9
-13 2 -1 49037.1 1457.41 8
-13 2 0 651.227 107.786 5
-13 2 0 729.764 151.332 6
-13 2 0 774.357 141.314 9
-13 -2 0 524.085 120.267 6
-13 -2 0 715.721 133.814 5
-13 -2 0 562.053 121.191 9
-13 2 0 763.478 133.276 36
-13 -2 0 665.957 116.938 36
-13 2 0 725.132 134.189 28
-13 2 0 539.805 113.458 11
-13 -2 0 634.708 116.684 11
-13 -2 0 573.631 114.784 10
-13 2 0 703.096 138.75 27
-13 2 0 740.293 142.758 24
-13 -2 0 732.934 142.326 28
-13 -2 0 590.73 144.742 26
-13 2 0 623.367 133.625 26
-13 2 0 698.012 142.801 25
-13 2 0 679.83 124.205 21
-13 2 0 670.367 133.227 20
-13 -2 0 636.257 132.79 21
-13 -2 0 517.465 109.993 17
-13 -2 1 92985.3 2458.92 36
-13 2 1 96925.4 2489.34 28
-13 -2 1 98621.6 2629.74 26
-13 2 1 98373.2 2544.58 26
-13 2 1 97695.7 2525.74 27
-13 2 1 98653.2 2536.17 24
-13 2 1 95666.3 2531.03 25
-13 2 1 97775.3 2582.62 9
-13 -2 1 97118.5 2545.47 9
-13 2 1 98301.3 2636.03 6
-13 -2 1 101734 2558.5 5
-13 2 1 99449.2 2495.42 5
-13 2 1 96297 2535.5 20
-13 -2 1 101094 2583.14 21
-13 2 1 97170 2452.89 21
-13 -2 1 97088.6 2585.54 17
-13 -2 1 96566.9 2527.47 10
-13 -2 2 388.118 106.338 10
-13 -2 2 498.921 124.666 17
-13 2 2 466.475 116.883 26
-13 2 2 590.929 123.145 25
-13 2 2 392.574 107.437 27
-13 2 2 351.754 99.4314 24
-13 2 2 372.568 98.4569 20
-13 2 2 547.247 115.751 5
-13 -2 2 523.667 108.508 9
-13 2 3 10633.7 472.863 26
-13 2 3 10574.6 475.655 20
-13 -2 3 10598.7 568.846 17
-13 -2 3 9645.77 452.162 9
-13 2 3 10029.4 507.763 10
-13 -2 3 10957.8 535.709 10
-13 -2 4 634.04 151.888 17
-13 -2 4 633.164 145.76 10
-13 2 4 495.412 140.424 10
-13 -2 4 452.12 98.1403 9
-13 -2 4 667.384 125.618 5
-13 2 5 3092.66 300.421 10
-13 2 6 896.396 163.868 10
-13 2 6 855.616 134.601 9
-13 -2 7 781.699 105.746 10
-13 2 7 929.954 132.809 10
-13 -3 -6 64.3641 43.0797 4
-13 3 -5 461.499 87.8219 28
-13 3 -5 349.635 71.5719 13
-13 3 -5 516.019 101.958 11
-13 -3 -5 302.293 78.9383 11
-13 3 -5 269.049 75.9644 21
-13 3 -5 299.093 80.1341 35
-13 -3 -4 1769.97 183.108 11
-13 3 -4 1652.8 157.758 13
-13 3 -4 2116.59 201.554 11
-13 -3 -4 1933.81 208.26 9
-13 3 -4 1781.6 174.22 22
-13 3 -4 1729.93 162.853 27
-13 3 -4 1337.9 148.649 24
-13 3 -4 1627.8 162.712 25
-13 -3 -4 1861.53 195.748 21
-13 3 -4 1654.21 172.284 35
-13 3 -4 1647.81 189.153 36
-13 3 -3 17165.1 700.634 36
-13 3 -3 16868.6 660.022 35
-13 3 -3 17688.2 713.651 28
-13 -3 -3 17635.6 674.434 11
-13 -3 -3 17952.8 733.952 9
-13 3 -3 17126.1 675.747 11
-13 3 -3 14853.5 599.439 9
-13 3 -3 16420.6 610.125 13
-13 3 -3 16766.9 636.349 26
-13 3 -3 17472 672.524 25
-13 3 -3 18235.6 685.201 24
-13 3 -3 18287.9 690.512 27
-13 3 -3 16785.5 629.245 22
-13 -3 -3 17581.5 726.031 21
-13 3 -3 18323.3 716.807 21
-13 3 -3 17549.9 753.951 6
-13 -3 -3 16249.1 643.93 6
-13 3 -2 3337.31 263.132 35
-13 -3 -2 3506.29 279.224 36
-13 3 -2 3453.78 282.867 36
-13 3 -2 3500.34 285.517 30
-13 3 -2 3509.17 293.984 28
-13 -3 -2 3508.54 265.234 11
-13 3 -2 3422.04 255.382 9
-13 3 -2 3082.66 230.892 13
-13 -3 -2 3683.75 269.586 10
-13 3 -2 3933.32 286.563 26
-13 3 -2 3491.77 285.437 27
-13 3 -2 3519.1 282.933 25
-13 3 -2 3442.86 284.37 24
-13 3 -2 3641.84 275.022 20
-13 3 -2 3651.11 294.546 21
-13 3 -2 3568.03 287.421 19
-13 3 -2 2783.37 215.81 8
-13 -3 -2 3320.47 271.258 6
-13 3 -2 3014.62 293.282 6
-13 -3 -2 3934.05 309.587 5
-13 -3 -1 12336 610.929 2
-13 3 -1 12174.9 558.848 36
-13 -3 -1 12476.9 543.348 36
-13 3 -1 12573.7 559.116 28
-13 -3 -1 12634 539.887 10
-13 -3 -1 13019 598.356 9
-13 -3 -1 11414.4 499.884 11
-13 3 -1 12266.8 566.896 26
-13 3 -1 12326.9 576.115 27
-13 3 -1 13528.1 591.663 24
-13 3 -1 12713.4 559.524 21
-13 3 -1 11689.7 542.732 19
-13 -3 -1 12353 592.761 21
-13 3 -1 12014.9 562.398 20
-13 3 -1 12067.3 531.068 9
-13 3 -1 11998.1 597.503 6
-13 3 -1 10865.6 475.917 8
-13 -3 -1 11100.6 540.064 6
-13 -3 -1 11904.9 568.633 5
-13 -3 0 39245.8 1174.63 3
-13 -3 0 38571.9 1167.73 36
-13 3 0 39833.4 1189.96 28
-13 -3 0 39578.7 1254.93 9
-13 3 0 39768.4 1228.42 11
-13 -3 0 38607.5 1201.32 10
-13 3 0 40865.6 1253.01 25
-13 3 0 39855.9 1240.1 24
-13 3 0 40018 1242.82 27
-13 3 0 40522.2 1260.66 26
-13 -3 0 41117.2 1296.58 21
-13 3 0 40222.7 1185.34 21
-13 3 0 39892.3 1250.26 20
-13 3 0 39694.1 1181.56 19
-13 3 0 39043 1218.32 9
-13 -3 0 40171.4 1247.77 5
-13 3 0 38265.3 1139.99 8
-13 3 0 39253.1 1282.27 6
-13 -3 0 37624.6 1236.37 6
-13 3 1 6758.13 342.618 28
-13 -3 1 6871.22 387.037 10
-13 -3 1 7049.42 413.298 17
-13 -3 1 7288.97 424.68 21
-13 3 1 7437.57 403.227 20
-13 -3 1 7070.97 389.295 9
-13 3 1 7400.55 419.621 9
-13 -3 1 6831.69 391.132 5
-13 3 1 6203.62 331.644 8
-13 3 1 6852.24 423.843 6
-13 3 1 6740.85 349.433 5
-13 3 1 7197.21 389.187 25
-13 3 1 7161 384.342 27
-13 3 1 7425.55 393.834 24
-13 3 1 7263.69 403.127 26
-13 -3 2 70272.3 1974.39 10
-13 3 2 69843.9 1927.81 20
-13 -3 2 74864.1 2084.14 17
-13 -3 2 69195.5 1918.27 9
-13 3 2 72226.6 2053.23 9
-13 3 2 72623.8 1945.79 5
-13 -3 2 70484.5 1958.03 5
-13 3 2 72272.4 2042.84 6
-13 3 2 70922.9 1904.22 27
-13 3 2 73975.6 1946.45 26
-13 3 2 71671.4 1922.87 24
-13 3 2 72630.1 1923.87 25
-13 -3 3 25129.6 900.725 10
-13 3 3 24328.8 854.33 10
-13 -3 3 25637 994.112 17
-13 3 3 24000.7 812.547 20
-13 -3 3 22334.6 786.412 9
-13 3 3 25080.2 820.226 26
-13 3 4 10352.2 533.305 10
-13 -3 4 10337.9 483.096 5
-13 3 5 789.143 161.388 10
-13 3 6 8059.11 439.422 10
-13 -3 6 8452.29 408.799 10
-13 -3 7 6600.62 289.043 10
-13 3 7 7032.62 331.218 10
-13 -4 -5 353.143 81.4033 4
-13 4 -5 213.055 68.3145 35
-13 4 -5 362.861 74.526 28
-13 4 -5 279.135 65.5025 13
-13 4 -5 250.06 82.746 11
-13 -4 -5 309.184 69.8907 11
-13 4 -5 258.115 69.2796 21
-13 4 -5 309.734 86.9869 6
-13 -4 -4 60233.3 1584.95 11
-13 4 -4 58634.4 1591.73 11
-13 4 -4 57406.2 1543.51 13
-13 -4 -4 62146.5 1668.2 9
-13 4 -4 57056.7 1564.27 24
-13 4 -4 56834.1 1546.77 25
-13 4 -4 57400.9 1566.02 27
-13 4 -4 59132.3 1600.71 35
-13 4 -4 59085.6 1608.98 36
-13 4 -4 61768.1 1682.02 6
-13 4 -3 661.538 130.926 35
-13 4 -3 534.862 130.452 36
-13 4 -3 610.905 142.017 28
-13 4 -3 619.852 138.562 30
-13 4 -3 621.067 113.403 13
-13 -4 -3 652.867 120.669 11
-13 4 -3 708.121 143.565 11
-13 4 -3 610.09 109.492 26
-13 4 -3 699.918 133.574 24
-13 4 -3 513.327 114.377 25
-13 4 -3 602.56 123.28 27
-13 4 -3 620.932 137.601 21
-13 -4 -3 444.477 130.308 21
-13 4 -3 568.999 157.005 6
-13 -4 -2 4452.53 287.965 3
-13 -4 -2 4777.15 381.77 2
-13 4 -2 4447.34 307.107 35
-13 4 -2 4629.58 322.79 36
-13 4 -2 4411.58 325.243 30
-13 4 -2 4664.35 334.888 28
-13 -4 -2 4325.04 286.302 11
-13 4 -2 4520.16 287.658 13
-13 -4 -2 4961.98 363.921 9
-13 4 -2 4300.61 275.881 9
-13 -4 -2 4791.78 317.174 10
-13 4 -2 4552.61 314.046 11
-13 4 -2 4619.54 323.846 26
-13 4 -2 4846.3 337.512 25
-13 4 -2 4655.25 333.014 19
-13 4 -2 4404.19 314.103 20
-13 4 -2 4397.24 327.06 21
-13 4 -2 3904.31 268.734 8
-13 -4 -2 4965.19 361.538 5
-13 4 -2 4745.59 361.486 6
-13 -4 -1 311.777 131.431 2
-13 -4 -1 426.209 107.388 3
-13 4 -1 367.057 113.316 36
-13 4 -1 442.577 118.73 28
-13 4 -1 469.293 118.469 30
-13 -4 -1 374.079 113.439 10
-13 4 -1 340.696 117.831 27
-13 4 -1 356.084 120.272 24
-13 4 -1 491.798 128.73 25
-13 4 -1 326.7 106.372 20
-13 4 -1 442.628 119.878 21
-13 -4 -1 358.628 133.242 21
-13 4 -1 432.746 108.099 19
-13 4 -1 290.222 124.431 6
-13 -4 -1 369.443 119.035 5
-13 -4 -1 299.096 119.728 9
-13 4 -1 252.282 80.163 8
-13 4 -1 426.122 111.561 9
-13 -4 -1 469.977 106.925 6
-13 -4 0 33857.1 1086.73 3
-13 -4 0 34699 1194.22 2
-13 4 0 34244.3 1121.3 36
-13 4 0 33549.7 1051.86 28
-13 4 0 35471.6 1141.71 25
-13 4 0 36022.2 1161.6 26
-13 4 0 36124.9 1137.25 24
-13 4 0 35180.6 1133.61 27
-13 4 0 32067.3 1038.9 8
-13 4 0 33713.5 1160.58 6
-13 4 0 33163.2 1084.22 9
-13 -4 0 34523.7 1151.86 5
-13 -4 0 31385.1 1076.26 6
-13 4 0 33585.3 1055.21 19
-13 -4 0 35960.9 1197.83 21
-13 4 0 34832.4 1064.16 21
-13 4 0 37102.2 1167.06 20
-13 -4 0 36579.6 1161.33 9
-13 -4 0 34272 1105.31 10
-13 -4 1 753.859 142.702 3
-13 -4 1 741.289 143.709 17
-13 -4 1 722.277 140.881 10
-13 4 1 629.127 129.546 20
-13 4 1 614.465 116.284 8
-13 4 1 750.126 157.962 6
-13 -4 1 807.15 144.169 6
-13 4 1 834.472 153.516 9
-13 -4 1 613.229 128.809 9
-13 4 1 869.358 141.443 24
-13 4 1 663.985 141.597 26
-13 4 1 748.327 138.379 25
-13 4 1 696.634 128.435 27
-13 -4 2 30589.5 1030.59 10
-13 -4 2 30109.6 987.193 9
-13 -4 2 32998.4 1142.18 17
-13 4 2 30131.3 990.936 20
-13 4 2 31163.9 984.242 5
-13 4 2 28640.4 970.964 8
-13 4 2 31438.9 1062.5 6
-13 4 2 32485.6 1111.52 9
-13 4 2 30721.8 957.318 27
-13 4 2 31506.9 974.905 24
-13 4 2 31424.4 1003.65 26
-13 4 2 31521.6 976.118 25
-13 -4 3 6044.24 440.575 17
-13 4 3 6247.65 389.539 6
-13 -4 3 5847.17 351.603 5
-13 4 3 6449.33 336.681 26
-13 4 4 405.21 127.266 10
-13 -4 4 247.588 98.6807 10
-13 -4 5 6358.53 360.426 10
-13 4 5 5701.06 371.743 10
-13 -4 6 2914.94 210.752 10
-13 4 6 2761.53 229.096 10
-13 4 7 1453.35 133.207 10
-13 5 -5 250.853 60.7469 11
-13 5 -5 485.468 83.8143 6
-13 5 -4 3813.33 265.563 6
-13 5 -4 3452.42 240.212 28
-13 -5 -4 3445.58 211.599 11
-13 5 -4 3641.42 230.337 11
-13 -5 -4 3701.51 267.935 9
-13 5 -4 3486.66 215.26 13
-13 5 -4 3469.37 211.465 25
-13 5 -4 3598.9 221.716 27
-13 5 -4 3622.4 222.872 24
-13 5 -4 3597.34 243.117 21
-13 -5 -4 3335.73 233.183 4
-13 -5 -3 1861.4 175.129 3
-13 5 -3 1673.02 181.36 35
-13 5 -3 1683.57 185 36
-13 5 -3 1522.07 185.828 30
-13 5 -3 1857.11 199.512 28
-13 5 -3 1777.52 171.505 13
-13 5 -3 1712.08 184.564 11
-13 -5 -3 1769.33 162.714 11
-13 5 -3 1673.9 184.488 24
-13 5 -3 1918.18 194.668 27
-13 5 -3 2011.98 193.937 25
-13 5 -3 1472.71 163.677 26
-13 5 -3 1833.96 198.376 21
-13 5 -3 1868.34 215.961 6
-13 -5 -2 953.814 150.134 3
-13 -5 -2 832.568 184.153 2
-13 5 -2 1055.49 154.759 35
-13 5 -2 1171.63 167.756 36
-13 5 -2 849.425 151.24 30
-13 5 -2 928.21 160.396 28
-13 -5 -2 1230.08 188.23 9
-13 5 -2 995.551 142.828 13
-13 5 -2 846.56 153.84 11
-13 5 -2 1012.54 154.71 26
-13 5 -2 1108.17 171.457 21
-13 5 -2 1079.68 183.571 6
-13 -5 -1 473.37 119.355 3
-13 -5 -1 504.509 167.479 2
-13 5 -1 464.896 126.533 36
-13 5 -1 413.633 119.533 30
-13 5 -1 580.752 128.569 28
-13 -5 -1 579.471 133.124 10
-13 5 -1 560.759 131.895 11
-13 5 -1 561.754 139.999 25
-13 5 -1 493.952 133.148 24
-13 5 -1 642.362 154.853 27
-13 5 -1 410.248 116.94 20
-13 5 -1 469.482 120.107 21
-13 5 -1 453.066 113.09 19
-13 -5 -1 519.036 145.802 5
-13 -5 -1 604.763 145.103 9
-13 5 -1 479.044 141.006 6
-13 5 -1 527.504 106.532 9
-13 5 -1 470.629 102.45 8
-13 -5 0 25887.4 988.498 2
-13 -5 0 25160.6 884.528 3
-13 5 0 24963.2 905.061 36
-13 5 0 24094.1 816.606 28
-13 -5 0 26113.4 932.723 9
-13 -5 0 25437 897.623 10
-13 5 0 25892.7 943.976 26
-13 5 0 26229.8 908.858 24
-13 5 0 27009.3 926.67 27
-13 5 0 25820.1 922.339 25
-13 5 0 25184.2 932.352 20
-13 5 0 25944.8 843.079 21
-13 5 0 26050.7 945.157 6
-13 5 0 23379.7 840.623 8
-13 -5 0 23516.8 922.794 5
-13 5 0 24029.4 847.523 9
-13 -5 1 15959.6 683.498 17
-13 -5 1 16711.5 675.269 9
-13 -5 1 16452.3 673.743 10
-13 5 1 16086.9 637.564 24
-13 5 1 16436.3 642.569 27
-13 5 1 17197.2 690.245 26
-13 5 1 16890.5 662.001 25
-13 -5 1 17545.7 689.922 3
-13 5 1 16787.1 684.22 20
-13 5 1 17421.8 704.308 6
-13 5 1 14900.8 625.876 8
-13 5 1 17200.2 687.413 9
-13 -5 1 15042.4 632.777 6
-13 -5 2 69990.1 1980.71 17
-13 5 2 64881.6 1751.46 27
-13 5 2 68435.2 1824.02 26
-13 5 2 64513.8 1758.07 24
-13 5 2 68085.2 1777.46 25
-13 5 2 65656.3 1814.76 20
-13 5 2 62235.2 1819.49 8
-13 5 2 66278.9 1923.57 9
-13 5 2 68434.6 1866.43 6
-13 -5 2 65321.1 1856.75 5
-13 5 3 15342.6 572.019 26
-13 -5 3 14859.2 623.67 5
-13 5 3 15543.8 628.805 6
-13 -5 3 16174.1 750.574 17
-13 -5 3 16341.3 655.015 10
-13 -5 4 19111.5 720.85 10
-13 -5 5 495.544 103.314 10
-13 5 5 542.457 119.744 10
-13 5 6 2251.57 174.79 10
-13 -5 6 1826.66 149.457 10
-13 5 7 11790.7 368.245 9
-13 6 -5 12416.6 373.543 13
-13 6 -5 12839.5 394.155 35
-13 6 -4 72.3391 82.5449 6
-13 6 -4 28.6787 61.8447 28
-13 6 -4 101.006 66.7111 11
-13 6 -4 45.4351 53.5227 13
-13 6 -4 53.5619 48.545 27
-13 6 -4 4.5528 50.2659 25
-13 6 -4 64.366 50.2844 24
-13 6 -4 28.3803 57.6437 21
-13 -6 -4 14.0095 48.2818 4
-13 -6 -3 905.416 129.139 4
-13 -6 -3 1183.87 139.903 3
-13 6 -3 1195.24 143.874 36
-13 6 -3 1141.61 152.774 28
-13 6 -3 1340.28 165.107 30
-13 6 -3 1160.27 138.294 13
-13 6 -3 1052.35 136.343 11
-13 -6 -3 1696.57 195.035 9
-13 6 -3 1085.4 142.391 24
-13 6 -3 1134.55 144.12 25
-13 6 -3 1092.1 132.61 26
-13 6 -3 1099.27 145.629 27
-13 6 -3 1223.85 155.972 21
-13 6 -3 1263.23 179.114 6
-13 -6 -2 608.868 109.323 4
-13 -6 -2 768.65 138.835 3
-13 -6 -2 661.363 166.328 2
-13 6 -2 714.904 132.961 36
-13 6 -2 750.303 141.106 28
-13 6 -2 786.3 143.897 30
-13 6 -2 821.483 140.187 11
-13 6 -2 812.925 127.845 13
-13 6 -2 874.563 151.615 24
-13 6 -2 762.493 130.856 26
-13 6 -2 745.025 143.664 27
-13 6 -2 706.532 137.319 21
-13 -6 -2 813.389 157.321 9
-13 6 -2 835.176 156.208 6
-13 -6 -1 64343.4 1838.21 3
-13 -6 -1 66430.1 1989.97 2
-13 6 -1 64341.7 1821.96 36
-13 6 -1 62686.2 1780.79 30
-13 6 -1 66533.5 1808.37 28
-13 6 -1 67288.2 1900.06 25
-13 6 -1 66972.1 1887.51 24
-13 6 -1 67545.6 1898.85 27
-13 6 -1 70012.1 1926.34 6
-13 6 -1 67540.1 1833.82 21
-13 -6 -1 67997.6 1872.13 10
-13 -6 -1 70434.5 1932.67 9
-13 6 -1 64569.2 1829.17 11
-13 -6 0 2180.06 266.158 2
-13 -6 0 2045.88 218.197 3
-13 -6 0 2107.42 223.057 10
-13 -6 0 2277.54 232.785 9
-13 6 0 2003.69 213.551 36
-13 6 0 2187.4 224.071 27
-13 6 0 2308.03 247.042 26
-13 6 0 2099.59 219.247 24
-13 6 0 2405.65 242.444 25
-13 6 0 2163.41 232.673 20
-13 6 0 2227.54 194.193 21
-13 -6 0 1976.53 233.289 5
-13 6 0 2253.39 238.219 6
-13 6 0 2199.93 199.677 9
-13 -6 1 91751.2 2435.58 9
-13 6 1 93298.8 2435.54 9
-13 6 1 85421.7 2414.88 8
-13 -6 1 95009.1 2515.19 5
-13 6 1 96962 2474.03 6
-13 6 1 91702 2400.79 27
-13 6 1 93725 2424.55 25
-13 6 1 95478.8 2482.79 26
-13 6 1 90760.2 2389.77 24
-13 6 1 92427 2464.83 20
-13 -6 1 91546.6 2532.36 2
-13 -6 1 92649 2480.59 3
-13 6 2 3931.38 251.046 25
-13 6 2 4190.23 281.021 26
-13 6 2 3766.32 311.61 9
-13 -6 2 4044.3 296.018 10
-13 -6 3 10000.3 475.728 10
-13 -6 4 4952.93 302.534 10
-13 -6 5 4401.67 256.152 10
-13 -6 6 3126 167.271 10
-13 7 -4 219.487 67.897 35
-13 7 -4 310.358 63.1387 13
-13 7 -4 112.528 70.8235 6
-13 -7 -4 244.857 64.3335 3
-13 -7 -3 13401.1 495.184 3
-13 7 -3 11391.6 434.997 36
-13 7 -3 12681.1 498.976 35
-13 7 -3 13346.9 503.662 30
-13 7 -3 13840.6 514.283 28
-13 7 -3 12543.1 468.526 11
-13 7 -3 13543.9 487.294 13
-13 7 -3 13810 491.976 26
-13 7 -3 14171.2 523.509 24
-13 7 -3 13711.9 512.794 25
-13 7 -3 13228.5 511.842 27
-13 7 -3 13707.3 516.533 21
-13 7 -3 14878.5 529.723 6
-13 -7 -2 2147.8 253.056 2
-13 -7 -2 2097.91 201.963 3
-13 7 -2 2275.17 204.85 35
-13 7 -2 1971.1 180.209 36
-13 7 -2 2190.65 196.447 30
-13 7 -2 2218.39 201.49 28
-13 7 -2 2269.1 192.722 11
-13 -7 -2 2328.78 219.335 9
-13 7 -2 2099.55 186.251 13
-13 7 -2 1827 191.875 26
-13 7 -2 2216.99 211.846 27
-13 7 -2 2038.96 205.738 24
-13 7 -2 1971.05 197.51 21
-13 7 -2 2214.35 212.137 6
-13 -7 -1 14928.9 616.325 3
-13 -7 -1 14945.4 707.491 2
-13 7 -1 13975.3 570.52 36
-13 7 -1 14555.3 559.025 28
-13 7 -1 14895.3 635.343 27
-13 7 -1 15903.5 641.229 24
-13 7 -1 15539.4 649.202 25
-13 7 -1 16957.1 652.798 6
-13 7 -1 14997.9 589.964 21
-13 -7 -1 16339.4 647.166 10
-13 7 -1 15779.5 605.749 11
-13 -7 -1 14963.1 632.597 9
-13 7 0 32779.9 1083.07 26
-13 7 0 31813.4 1022.47 24
-13 7 0 31604.7 1033.45 27
-13 7 0 32050.7 1047.99 25
-13 7 0 31762.3 1031.96 11
-13 -7 0 29648 1011.48 9
-13 -7 0 30891.5 1129.18 2
-13 -7 0 32245.3 1051.38 3
-13 7 0 30996.8 1000.3 36
-13 7 1 1314.77 153.328 27
-13 7 1 1111.52 168.777 26
-13 7 1 1415.74 154.185 24
-13 7 1 1000.77 145.901 25
-13 -7 1 1130.74 162.065 10
-13 -7 1 1089.14 169.981 3
-13 -7 1 1112.31 196.528 2
-13 7 1 985.787 144.022 9
-13 7 2 54925.1 1501.85 26
-13 -7 2 53752 1590.22 3
-13 -7 2 53939.8 1553.8 10
-13 7 2 53307 1560.22 9
-13 -7 3 17378.3 653.237 10
-13 -7 4 8485.74 387.236 10
-13 -7 5 5020.05 243.681 10
-13 8 -4 11201.4 348.907 35
-13 8 -4 11329.5 344.244 13
-13 8 -3 1824.89 123.805 11
-13 8 -3 2134.44 149.905 13
-13 8 -3 2191.07 162.906 27
-13 8 -3 1983.09 153.292 25
-13 8 -3 1918.74 152.745 35
-13 -8 -3 2259.71 166.198 3
-13 8 -2 2711.46 202.962 35
-13 8 -2 3032.52 195.451 28
-13 8 -2 2855.78 220.298 25
-13 8 -2 3093.05 225.418 24
-13 8 -2 2784.82 211.219 26
-13 8 -2 2846.13 219.901 27
-13 -8 -2 2777.97 257.475 2
-13 -8 -2 2852.57 214.936 3
-13 8 -2 2639.93 196.659 21
-13 8 -2 2873.96 201.465 13
-13 8 -2 2435.66 181.139 11
-13 8 -1 19.1885 77.8749 11
-13 8 -1 72.4846 71.2464 36
-13 8 -1 67.7658 89.1181 26
-13 8 -1 105.753 90.518 25
-13 8 -1 76.7114 74.3066 24
-13 8 -1 229.551 95.7477 27
-13 8 -1 129.524 75.6561 21
-13 -8 -1 159.429 108.929 2
-13 -8 -1 171.29 93.5751 3
-13 8 0 48340.3 1430.36 26
-13 8 0 48484.9 1385.24 27
-13 8 0 49572.1 1377.1 24
-13 8 0 48694.7 1400.31 25
-13 8 0 47251.1 1342.78 36
-13 -8 0 47654.9 1419.47 3
-13 -8 0 49466.2 1518.71 2
-13 -8 0 49735.9 1432.57 10
-13 8 0 48516.4 1385.47 11
-13 8 1 2350.15 210.54 26
-13 8 1 2221.57 183.784 27
-13 8 1 2116.96 185.303 25
-13 8 1 2050.73 193.381 36
-13 -8 1 2458.25 260.624 2
-13 -8 1 2244.23 220.397 3
-13 -8 1 1993.62 203.144 10
-13 8 2 24330.9 774.221 26
-13 -8 2 24897.4 862.728 3
-13 -8 2 25428.2 842.876 10
-13 8 2 24639.5 798.617 9
-13 -8 3 5675.82 336.364 3
-13 -8 3 5457.79 304.232 10
-13 8 3 5724.17 325.733 9
-13 -8 4 435.652 81.9991 10
-13 8 4 785.028 130.97 9
-13 8 5 6544.31 308.571 9
-13 -9 -3 1165.38 99.0118 3
-13 9 -3 1164.96 96.9644 35
-13 9 -2 10464 400.643 25
-13 9 -2 10236.3 396.339 24
-13 9 -2 10546 402.185 27
-13 9 -2 10107.2 390.172 26
-13 9 -2 9507.37 373.986 35
-13 -9 -2 9767.78 392.158 3
-13 -9 -2 10928.6 467.514 2
-13 9 -2 9215.14 325.458 11
-13 9 -1 4209.96 248.333 24
-13 9 -1 4519.68 257.728 27
-13 9 -1 4517.59 263.371 25
-13 9 -1 4384.19 267.07 26
-13 9 -1 4084.54 241.472 35
-13 -9 -1 3960.98 253.165 3
-13 -9 -1 4223.54 303.184 2
-13 9 -1 4057.67 223.014 11
-13 9 0 634.934 104.857 27
-13 9 0 697.659 111.513 25
-13 9 0 820.736 126.077 26
-13 9 0 603.167 98.3319 24
-13 9 0 587.058 90.0148 36
-13 -9 0 692.668 122.639 3
-13 -9 0 793.049 160.406 2
-13 9 0 665.307 111.115 11
-13 9 1 30187.3 909.654 26
-13 -9 1 30809.3 1005.9 2
-13 -9 1 30497.9 951.314 3
-13 -9 1 31007.2 941.774 10
-13 9 1 28450.2 861.985 36
-13 -9 2 4975.42 294.971 3
-13 -9 2 5511.4 288.952 10
-13 9 2 4776.65 258.875 36
-13 -9 3 17091.8 562.974 10
-13 9 3 17403.4 547.407 9
-13 9 4 2131.71 151.989 9
-13 -9 4 1606.51 140.953 3
-13 -9 5 269.964 51.7236 3
-13 -10 -2 823.302 88.8581 3
-13 10 -1 19835.1 593.875 35
-13 -10 -1 20395.2 629.079 3
-13 -10 -1 21287.1 680.02 2
-13 10 0 344.075 79.0066 11
-13 10 0 274.955 84.4435 35
-13 -10 0 212.02 122.048 2
-13 -10 0 221.473 78.3351 3
-13 -10 1 34780.3 1015.07 2
-13 10 1 34776.7 948.492 11
-13 -10 3 2763.72 168.334 3
-13 -11 1 1440.62 106.855 3
-12 0 -6 433.611 97.7375 11
-12 0 -6 504.98 106.772 22
-12 0 -6 365.201 65.87 6
-12 0 -5 6.36986 61.0533 35
-12 0 -5 35.5854 52.4789 28
-12 0 -5 4.9514 48.4172 13
-12 0 -5 -8.16344 85.1267 11
-12 0 -5 -7.54242 61.9646 21
-12 0 -5 51.632 76.361 22
-12 0 -5 51.9376 79.5088 6
-12 0 -5 12.775 72.65 9
-12 0 -4 63548.5 1760.83 35
-12 0 -4 66422.4 1820.53 28
-12 0 -4 64497.2 1823.62 9
-12 0 -4 61095.3 1680.06 13
-12 0 -4 60909.3 1705.68 24
-12 0 -4 70101.3 1872.56 22
-12 0 -4 65762.8 1822.23 21
-12 0 -4 66289.5 1903.08 6
-12 0 -3 41.4766 70.9329 35
-12 0 -3 20.2145 86.426 28
-12 0 -3 20.3222 83.4781 11
-12 0 -3 -6.16118 52.0049 13
-12 0 -3 17.3648 67.2509 27
-12 0 -3 41.7236 68.5561 24
-12 0 -3 17.0306 66.9794 25
-12 0 -3 7.98391 63.744 26
-12 0 -3 71.7621 58.7946 20
-12 0 -3 -20.168 91.5881 22
-12 0 -3 -12.5843 100.472 6
-12 0 -3 51.8601 95.2684 9
-12 0 -2 142733 3538.13 35
-12 0 -2 152846 3673.86 36
-12 0 -2 137815 3611.95 28
-12 0 -2 146100 3617.68 11
-12 0 -2 151673 3657.93 9
-12 0 -2 138639 3580.17 24
-12 0 -2 150527 3609.82 22
-12 0 -2 137869 3566.38 26
-12 0 -2 140687 3589.87 27
-12 0 -2 142333 3587.8 25
-12 0 -2 137870 3558.78 20
-12 0 -2 145390 3622.32 21
-12 0 -2 148739 3596.9 5
-12 0 -2 143280 3707.3 6
-12 0 -1 46.2465 49.5511 35
-12 0 -1 -18.0831 66.6709 36
-12 0 -1 70.5221 75.3804 28
-12 0 -1 72.5786 72.4089 11
-12 0 -1 17.1389 63.1903 25
-12 0 -1 8.52602 68.0738 24
-12 0 -1 33.5027 59.594 26
-12 0 -1 16.5234 56.5644 20
-12 0 -1 67.97 81.4355 21
-12 0 -1 28.3542 58.2385 22
-12 0 -1 31.386 69.6295 5
-12 0 -1 -10.7292 81.7964 6
-12 0 -1 72.5812 86.9598 9
-12 0 0 24392.8 840.634 36
-12 0 0 24046.4 834.481 28
-12 0 0 25248.5 850.7 27
-12 0 0 25421.9 854.286 25
-12 0 0 24164.9 839.767 24
-12 0 0 25299.9 821.693 5
-12 0 0 24177.5 896.031 6
-12 0 0 24523.2 859.146 9
-12 0 0 24734.4 824.419 21
-12 0 0 23987.7 779.959 10
-12 0 0 24771 810.027 11
-12 0 1 32.8314 75.3917 25
-12 0 1 15.8497 56.386 28
-12 0 1 32.7263 65.3232 26
-12 0 1 56.3383 69.6988 27
-12 0 1 16.533 61.9979 24
-12 0 1 17.4073 66.3548 9
-12 0 1 53.2571 62.5062 5
-12 0 1 -7.05182 51.0955 21
-12 0 1 56.5436 63.5382 20
-12 0 1 7.21758 59.2977 10
-12 0 1 39.204 56.5857 11
-12 0 2 26449.3 893.326 26
-12 0 2 25674 908.791 9
-12 0 2 28648.9 923.222 5
-12 0 2 26277.1 884.245 20
-12 0 2 24790 896.44 10
-12 0 3 72.2065 102.834 9
-12 0 3 117.805 85.0766 26
-12 0 3 -11.7567 100.54 10
-12 0 4 41744 1436.92 10
-12 0 5 38.7126 98.3791 17
-12 0 5 18.6604 86.6495 9
-12 0 5 90.4199 139.95 10
-12 0 6 3990.78 247.236 9
-12 0 6 5044.4 392.785 10
-12 1 -6 1632 115.453 13
-12 -1 -6 2176.68 168.516 11
-12 1 -6 1933.42 165.245 11
-12 1 -6 2217.22 158.618 6
-12 -1 -6 2062.7 171.332 4
-12 1 -5 176.912 84.4268 35
-12 1 -5 166.999 77.714 28
-12 1 -5 108.754 70.7069 13
-12 1 -5 126.701 107.931 11
-12 -1 -5 130.133 69.6233 28
-12 1 -5 118.487 75.9471 21
-12 1 -5 207.173 107.092 22
-12 -1 -5 156.226 101.586 22
-12 -1 -5 167.175 84.588 21
-12 -1 -5 120.691 78.7241 6
-12 1 -5 157.37 101.451 6
-12 -1 -5 138.092 91.2639 9
-12 1 -4 573.971 150.1 6
-12 -1 -4 783.784 164.222 9
-12 1 -4 595.06 137.283 9
-12 -1 -4 504.725 136.952 6
-12 1 -4 919.765 170.757 36
-12 1 -4 415.832 107.884 35
-12 -1 -4 454.341 104.345 35
-12 -1 -4 655.354 128.34 28
-12 1 -4 522.78 118.505 28
-12 -1 -4 665.859 148.683 11
-12 1 -4 699.244 144.398 11
-12 1 -4 442.756 103.074 13
-12 1 -4 660.373 114.097 25
-12 1 -4 490.791 97.7374 24
-12 1 -4 557.92 108.544 27
-12 1 -4 558.242 145.652 22
-12 1 -4 701.843 136.177 21
-12 -1 -4 828.795 156.555 22
-12 -1 -4 424.071 121.618 21
-12 -1 -4 562.743 92.5367 13
-12 -1 -3 2476.19 257.965 36
-12 1 -3 3031.41 281.402 36
-12 -1 -3 2435.41 209.085 35
-12 1 -3 2439.69 225.26 35
-12 -1 -3 2763.68 253.07 28
-12 1 -3 2311.54 238.703 9
-12 -1 -3 2442.97 243.908 11
-12 -1 -3 2775.48 271.405 9
-12 1 -3 2355.47 197.685 13
-12 -1 -3 2590.38 252.526 22
-12 1 -3 2339.02 222.051 27
-12 1 -3 2684.02 230.863 24
-12 1 -3 2340.82 207.985 26
-12 1 -3 2485 247.01 22
-12 -1 -3 2260.68 214.083 26
-12 -1 -3 2647.13 230.005 24
-12 1 -3 2635.63 230.351 25
-12 -1 -3 2527.95 242.273 21
-12 1 -3 2232.63 200.505 20
-12 -1 -3 2388.48 255.445 6
-12 1 -3 2356.67 266.933 6
-12 1 -3 2229.83 197.178 8
-12 -1 -2 23626.3 864.585 36
-12 1 -2 22540.6 784.298 35
-12 1 -2 23315.2 855.333 28
-12 -1 -2 23197.4 859.273 9
-12 1 -2 23723.5 835.129 9
-12 1 -2 22636.8 817.751 11
-12 1 -2 20559.5 713.724 13
-12 -1 -2 22463.9 821.529 11
-12 -1 -2 22421.6 803.127 24
-12 1 -2 22269.8 789.922 22
-12 -1 -2 21137.1 800.02 27
-12 1 -2 22158.6 805.032 25
-12 1 -2 21628.4 803.209 27
-12 -1 -2 21844.9 799.158 26
-12 1 -2 21785 785.623 26
-12 1 -2 22690.4 815.494 24
-12 -1 -2 22897.8 815.626 25
-12 1 -2 23027.3 838.013 21
-12 1 -2 22441.7 827.652 19
-12 -1 -2 23359.6 835.791 21
-12 1 -2 22117.1 786.222 20
-12 -1 -2 23930.2 830.507 22
-12 -1 -2 22036.1 798.97 20
-12 -1 -2 23362.5 837.317 5
-12 1 -2 19681.5 708.335 8
-12 1 -2 22193.3 887.323 6
-12 -1 -2 20453 845.735 6
-12 1 -1 14623.6 608.723 36
-12 -1 -1 14925.6 616.43 36
-12 -1 -1 13852.4 598.574 28
-12 1 -1 14070.1 597.798 28
-12 -1 -1 14376.6 580.356 11
-12 1 -1 14478.9 587.017 11
-12 -1 -1 14528.4 559.42 10
-12 1 -1 13977.5 584.713 26
-12 -1 -1 13631.1 588.283 26
-12 -1 -1 13855.3 592.505 27
-12 -1 -1 14072.7 591.074 24
-12 -1 -1 14483.4 606.796 25
-12 1 -1 14707.9 597.599 21
-12 1 -1 14570.6 594.73 19
-12 1 -1 14311.3 587.287 20
-12 -1 -1 13696.4 587.929 20
-12 -1 -1 14482.8 600.797 21
-12 -1 -1 14850.7 580.133 22
-12 1 -1 15173.9 610.81 9
-12 1 -1 14088.5 554.147 5
-12 1 -1 13104.5 492.9 8
-12 -1 -1 14061.6 633.048 6
-12 -1 -1 14705.2 623.311 9
-12 -1 -1 15215.3 604.634 5
-12 1 0 19461.3 739.743 36
-12 -1 0 20994 734.596 36
-12 -1 0 20525.1 751.24 28
-12 1 0 19961.9 722.766 28
-12 -1 0 20450.4 703.908 10
-12 -1 0 20090.3 693.909 11
-12 1 0 20788.4 726.249 11
-12 -1 0 20367.4 753.884 27
-12 1 0 20150.5 737.174 27
-12 1 0 20599.9 743.448 24
-12 1 0 20307.6 737.599 25
-12 -1 0 21063.2 745.701 21
-12 1 0 19877.6 707.291 21
-12 1 0 21314 758.178 9
-12 -1 0 19290.4 776.905 6
-12 1 0 20499.8 696.917 5
-12 -1 0 20709.8 735.46 5
-12 1 0 19782 787.129 6
-12 -1 1 2378.86 197.161 36
-12 1 1 2689.87 210.483 28
-12 -1 1 2430.02 223.951 28
-12 -1 1 2635.9 236.48 25
-12 -1 1 2519.84 233.348 24
-12 1 1 2606.72 218.903 24
-12 -1 1 2363.81 223.29 26
-12 1 1 2583.21 220.722 26
-12 1 1 2391.39 209.67 27
-12 1 1 2647.11 219.796 25
-12 -1 1 2567.49 217.376 10
-12 1 1 2564.17 194.74 21
-12 -1 1 2383.86 223.693 20
-12 1 1 2683.08 219.281 20
-12 -1 1 2878.67 228.12 21
-12 1 1 2721.91 216.646 5
-12 -1 1 2620.36 225.854 9
-12 -1 1 2600.52 220.79 5
-12 1 2 4946.96 301.066 27
-12 -1 2 5109.45 339.781 26
-12 1 2 5312.13 322.721 24
-12 1 2 5675.06 325.488 26
-12 1 2 5410.3 317.943 25
-12 -1 2 4724.51 324.053 10
-12 1 2 4788.58 319.37 10
-12 1 2 5085.27 306.889 20
-12 -1 2 5106.63 322.194 5
-12 -1 2 4782.5 311.672 9
-12 1 2 5111.31 353.683 9
-12 1 3 24873.2 838.204 26
-12 1 3 24110.1 827.305 20
-12 -1 3 22965.3 834.234 9
-12 -1 3 24441 925.666 10
-12 1 3 24255.1 930.872 10
-12 -1 4 44236.1 1452.12 17
-12 -1 4 41518.3 1285.7 9
-12 -1 4 45809.8 1473.59 10
-12 1 4 43341.4 1476.04 10
-12 -1 5 49034.6 1569.36 17
-12 1 5 47985.4 1525.29 17
-12 -1 5 50549.8 1592.51 10
-12 1 5 46976.6 1609.27 10
-12 -1 5 45221.3 1330.96 9
-12 1 6 15833.6 753.771 10
-12 -1 7 9397.42 443.074 10
-12 1 7 9232.46 469.569 10
-12 2 -6 225.365 80.8451 11
-12 2 -6 344.745 78.5941 6
-12 -2 -6 251.493 83.8601 4
-12 2 -5 12226.8 499.739 35
-12 2 -5 12060.5 504.165 28
-12 -2 -5 12417.4 527.817 11
-12 2 -5 12497.3 516.581 11
-12 2 -5 11719.6 459.39 13
-12 -2 -5 12653.9 530.148 9
-12 2 -5 12267 524.715 22
-12 2 -5 11750.7 499.276 21
-12 -2 -5 11517.1 502.035 21
-12 2 -5 12975.4 566.931 6
-12 2 -4 322.016 104.16 35
-12 2 -4 410.914 126.817 36
-12 2 -4 495.994 124.715 28
-12 2 -4 330.732 90.6997 13
-12 2 -4 337.49 123.351 11
-12 -2 -4 390.479 118.964 11
-12 -2 -4 359.964 107.684 28
-12 2 -4 285.18 82.0225 25
-12 2 -4 348.418 92.7813 24
-12 2 -4 318.153 85.2336 27
-12 -2 -4 359.34 128.294 22
-12 2 -4 344.124 112.082 21
-12 2 -4 398.102 121.29 22
-12 -2 -4 336.152 107.714 21
-12 2 -4 401.537 132.454 6
-12 -2 -4 243.454 126.574 9
-12 -2 -4 216.018 96.5304 6
-12 -2 -3 94057.3 2474.96 36
-12 2 -3 87749.8 2347.16 35
-12 2 -3 92963.4 2434.42 36
-12 -2 -3 87665 2379.51 28
-12 2 -3 93296.8 2445.92 30
-12 -2 -3 92985.1 2421.14 11
-12 2 -3 84135.1 2331.72 9
-12 2 -3 89117.6 2384.53 11
-12 -2 -3 87297.3 2440.55 9
-12 2 -3 83487.5 2265.97 13
-12 2 -3 90417.7 2360.98 24
-12 2 -3 90603 2366.41 27
-12 2 -3 90326.4 2374.04 22
-12 2 -3 92010.7 2353.26 25
-12 2 -3 86924.6 2297.61 26
-12 2 -3 91305.4 2420.49 21
-12 -2 -3 88274.3 2404.51 21
-12 2 -3 88684.9 2405.43 19
-12 -2 -3 89677.6 2409.47 22
-12 2 -3 82348.4 2286.66 20
-12 2 -3 78281.4 2266.44 8
-12 -2 -3 85742.2 2399.57 6
-12 -2 -3 96078.5 2456.82 5
-12 2 -2 156.161 88.2686 35
-12 2 -2 244.814 100.867 36
-12 -2 -2 314.124 109.126 36
-12 -2 -2 180.194 92.1147 28
-12 2 -2 294.381 122.274 30
-12 2 -2 320.12 122.365 28
-12 -2 -2 278.325 104.449 11
-12 2 -2 204.644 81.6017 13
-12 -2 -2 346.873 109.192 10
-12 2 -2 325.235 97.5573 26
-12 2 -2 210.026 103.534 27
-12 2 -2 272.577 106.777 25
-12 2 -2 189.493 88.6708 24
-12 -2 -2 210.227 98.0432 26
-12 -2 -2 165.49 102.273 21
-12 2 -2 277.17 84.9954 20
-12 2 -2 345.709 107.999 22
-12 -2 -2 466.718 121.769 22
-12 2 -2 309.185 111.25 19
-12 2 -2 290.736 117.368 21
-12 -2 -2 190.423 97.3251 5
-12 -2 -2 257.939 114.013 9
-12 2 -2 111.5 107.426 6
-12 -2 -2 313.1 110.762 6
-12 2 -2 202.365 74.8271 8
-12 2 -2 186.347 101.076 9
-12 -2 -1 54558.8 1615.44 2
-12 -2 -1 54699 1558.15 36
-12 -2 -1 52989.2 1559.61 28
-12 2 -1 53654.2 1538.11 30
-12 2 -1 54624.6 1555.61 28
-12 2 -1 51764.7 1517.16 11
-12 -2 -1 53111.7 1513.59 11
-12 -2 -1 53291.2 1497.36 10
-12 -2 -1 54299.1 1565.99 24
-12 -2 -1 54232.4 1582.69 26
-12 2 -1 55021.3 1557.45 26
-12 2 -1 52240.5 1535.56 20
-12 2 -1 54383.1 1547.85 21
-12 -2 -1 53207.7 1562.7 21
-12 2 -1 52171 1531.18 19
-12 -2 -1 54517.9 1559.77 5
-12 2 -1 48829.6 1422.53 8
-12 2 -1 50969.3 1510.19 9
-12 -2 -1 50694.9 1563.17 6
-12 2 -1 52243.1 1608.02 6
-12 2 0 742.38 150.64 6
-12 -2 0 726.401 128.31 5
-12 -2 0 862.985 142.859 9
-12 2 0 714.178 101.168 8
-12 -2 0 628.933 137.252 6
-12 2 0 972.358 124.317 5
-12 2 0 706.614 134.284 9
-12 -2 0 937.471 131.193 36
-12 2 0 855.464 139.626 36
-12 2 0 919.401 136.499 28
-12 -2 0 898.176 150.876 28
-12 -2 0 755.105 124.411 10
-12 2 0 827.998 146.35 24
-12 2 0 801.322 140.785 25
-12 2 0 706.99 130.986 26
-12 2 0 855.961 143.202 27
-12 2 0 977.49 143.351 20
-12 2 0 884.388 132.211 21
-12 -2 0 1006.42 154.221 21
-12 2 0 936.91 127.281 19
-12 -2 0 722.133 125.197 17
-12 -2 1 6127.03 320.561 36
-12 2 1 6662.95 336.463 28
-12 2 1 6403.23 350.934 27
-12 2 1 6328.96 352.041 24
-12 2 1 6218.83 354.26 26
-12 -2 1 6700.42 412.869 26
-12 2 1 6091.37 345.181 25
-12 2 1 6939.24 402.907 9
-12 2 1 6311.6 338.999 5
-12 2 1 6180.58 305.983 8
-12 -2 1 6461.01 361.017 5
-12 -2 1 6227.94 357.664 9
-12 2 1 6356.42 397.238 6
-12 -2 1 6130.04 367.92 21
-12 2 1 6442.95 315.275 21
-12 2 1 6170.92 353.372 20
-12 -2 1 6651.86 392.691 17
-12 -2 1 5608.3 341.319 10
-12 -2 2 595.072 125.612 10
-12 2 2 723.092 124.873 10
-12 -2 2 467.056 122.716 17
-12 2 2 745.621 116.804 27
-12 2 2 627.869 114.283 24
-12 2 2 700.786 120.113 26
-12 2 2 814.198 124.749 25
-12 2 2 675.052 116.48 20
-12 -2 2 590.27 116.528 9
-12 2 3 49371.9 1373.35 26
-12 -2 3 49223.9 1552.43 17
-12 2 3 48492.5 1367.74 20
-12 -2 3 46597.7 1466.42 10
-12 2 3 45280.4 1484.87 10
-12 -2 3 47593.3 1411.39 5
-12 -2 3 45567.8 1354.42 9
-12 2 4 720.43 183.553 10
-12 -2 4 978.325 186.811 10
-12 -2 4 989.046 195.53 17
-12 -2 4 883.904 126.324 9
-12 -2 5 8096.63 520.041 17
-12 2 5 8346.59 545.392 10
-12 -2 5 7540.95 414.109 5
-12 2 6 466.424 162.714 10
-12 -2 6 681.85 144.946 10
-12 -2 7 279.141 87.7081 10
-12 2 7 341.48 121.992 10
-12 -2 8 51.0433 32.0464 10
-12 2 8 44.6565 48.6194 10
-12 3 -6 715.482 84.8924 11
-12 -3 -6 951.341 101.669 11
-12 3 -6 739.357 97.4328 6
-12 -3 -6 807.711 99.6851 4
-12 3 -5 3206.31 230.721 28
-12 3 -5 2995.31 227.625 11
-12 3 -5 2966.71 204.255 13
-12 -3 -5 3203.48 249.467 9
-12 -3 -5 3353.06 242.097 11
-12 3 -5 3047.05 223.216 21
-12 -3 -5 2824.43 217.062 21
-12 3 -5 2868.33 195.676 37
-12 3 -5 3180.33 228.023 35
-12 3 -5 3347.35 238.588 22
-12 -3 -4 2603.24 245.811 11
-12 3 -4 2213.16 225.315 11
-12 3 -4 2288.72 200.445 13
-12 -3 -4 2364.74 255.581 9
-12 3 -4 2319.06 201.854 25
-12 3 -4 2393.2 205.992 24
-12 3 -4 2314.64 227.555 22
-12 3 -4 2512.08 213.823 27
-12 3 -4 2429.98 238.277 21
-12 -3 -4 2140.41 229.541 21
-12 3 -4 2300.12 237.563 36
-12 3 -4 2094.86 214.813 35
-12 3 -3 878.245 163.148 36
-12 3 -3 657.445 139.274 35
-12 3 -3 837.466 173.647 30
-12 3 -3 1198.92 188.618 28
-12 3 -3 740.003 128.577 13
-12 3 -3 761.619 155.46 11
-12 -3 -3 864.555 154.317 11
-12 3 -3 686.269 140.091 25
-12 -3 -3 879.613 160.237 28
-12 3 -3 975.628 140.722 26
-12 3 -3 954.797 160.58 27
-12 3 -3 1049.12 164.184 24
-12 -3 -3 1032.32 174.749 21
-12 3 -3 846.476 150.755 22
-12 3 -3 775.821 125.596 20
-12 3 -3 1052.33 178.023 19
-12 3 -3 985.917 177.275 21
-12 -3 -3 1016.45 189.185 9
-12 -3 -3 792.15 150.91 6
-12 3 -3 955.768 189.872 6
-12 3 -3 805.487 126.288 8
-12 -3 -3 908.249 180.303 5
-12 -3 -2 19438.8 844.568 2
-12 3 -2 18962.8 730.903 35
-12 -3 -2 19674.1 791.986 36
-12 3 -2 19867.8 770.424 36
-12 3 -2 20140.8 798.705 30
-12 -3 -2 18868 776.092 28
-12 3 -2 20069.7 799.887 28
-12 -3 -2 20083.1 757.288 11
-12 3 -2 19536.7 748.312 11
-12 -3 -2 20490.2 750.017 10
-12 3 -2 17424.5 677.001 13
-12 3 -2 18705.5 712.899 9
-12 3 -2 20166.8 793.175 24
-12 3 -2 20635.4 771.771 26
-12 3 -2 19617.1 784.368 25
-12 3 -2 19606.3 787.142 27
-12 3 -2 20633.9 804.473 21
-12 3 -2 19523.6 785.3 19
-12 3 -2 18196.6 736.602 20
-12 3 -2 18982.7 819 6
-12 3 -2 17143.2 670.968 8
-12 -3 -2 17617.9 735.445 6
-12 -3 -2 20447.8 811.127 5
-12 -3 -1 9036.36 531.287 2
-12 -3 -1 8563.86 431.721 3
-12 -3 -1 9634.6 486.988 36
-12 3 -1 9535.78 480.572 36
-12 3 -1 8730.77 468.978 28
-12 3 -1 10482.3 499.908 30
-12 -3 -1 10647.7 535.018 9
-12 -3 -1 9292.42 454.811 11
-12 -3 -1 9772.95 468.236 10
-12 3 -1 9486.4 501.019 24
-12 3 -1 9729.45 509.345 27
-12 3 -1 9604.04 500.316 26
-12 3 -1 10096.7 507.341 20
-12 3 -1 9818.86 491.26 21
-12 3 -1 9749.04 486.709 19
-12 -3 -1 9721.96 518.429 21
-12 3 -1 8882.7 419.909 8
-12 -3 -1 8641.92 484.714 5
-12 3 -1 9954.66 531.714 6
-12 -3 -1 8761.74 466.991 6
-12 3 -1 8574.16 439.686 9
-12 -3 0 18351.2 725.432 5
-12 -3 0 19324.8 749.193 9
-12 3 0 17592.6 650.428 8
-12 3 0 17755.2 701.133 9
-12 3 0 17253.9 740.641 6
-12 -3 0 16268.2 696.666 6
-12 3 0 18707.5 684.565 28
-12 -3 0 18670.7 700.265 10
-12 3 0 20661.6 767.327 26
-12 3 0 18638 725.781 24
-12 3 0 19067.9 738.757 25
-12 3 0 19699.3 740.697 27
-12 -3 0 18710.4 709.363 17
-12 3 0 18335.2 684.043 21
-12 -3 0 18797.7 760.989 21
-12 3 0 19741.6 749.885 20
-12 3 0 17706.9 674.615 19
-12 -3 0 19381.8 695.184 3
-12 3 1 10944.2 456.057 28
-12 3 1 11591.3 504.563 24
-12 3 1 11689.6 531.315 26
-12 3 1 11526 510.62 25
-12 3 1 11053.3 497.547 27
-12 3 1 12040.2 561.42 9
-12 3 1 10921.9 463.872 5
-12 -3 1 11106.3 512.619 9
-12 3 1 10305.5 463.494 8
-12 3 1 11069.1 550.434 6
-12 -3 1 11469.3 563.484 17
-12 3 1 11331 520.292 20
-12 -3 1 11230.5 550.619 21
-12 -3 1 11706.6 519.686 10
-12 3 2 6364.52 350.52 26
-12 3 2 5857.69 330.689 24
-12 3 2 6212.12 336.719 25
-12 3 2 5651.97 320.319 27
-12 -3 2 5898.98 341.723 9
-12 3 2 5926.53 342.07 8
-12 -3 2 5895.89 349.162 5
-12 -3 2 6680.13 437.946 17
-12 3 2 5897.04 337.304 20
-12 -3 2 5832.73 366.286 10
-12 3 3 3997.96 264.889 26
-12 3 3 3417.96 295.985 10
-12 -3 3 3736.34 302.368 10
-12 -3 3 3782.9 274.052 5
-12 -3 3 3628.73 250.972 9
-12 3 3 3383.56 269.381 8
-12 3 3 3533.84 249.976 20
-12 -3 3 4260.88 363.423 17
-12 3 4 58760.4 1856.2 10
-12 -3 4 64746.1 1960.71 17
-12 -3 5 22230 857.158 10
-12 3 5 20926.7 914.464 10
-12 -3 5 23128.6 966.451 17
-12 3 6 30081 1102.82 10
-12 -3 6 30668.1 1006.09 10
-12 3 7 4270.09 233.858 9
-12 3 7 4061.11 287.614 10
-12 -3 7 4470.31 245.152 10
-12 3 8 335.438 64.7709 10
-12 -4 -6 1212.53 107.594 4
-12 4 -6 1006.86 86.8513 13
-12 -4 -5 674.733 127.635 4
-12 4 -5 538.201 106.649 35
-12 4 -5 560.253 101.969 28
-12 4 -5 786.425 118.472 11
-12 -4 -5 641.674 111.523 11
-12 4 -5 649.257 101.133 13
-12 4 -5 730.994 108.855 21
-12 4 -5 678.795 109.895 22
-12 4 -5 645.919 122.421 6
-12 4 -4 66323.6 1832.17 35
-12 4 -4 63714.3 1832.04 36
-12 4 -4 68369.1 1882.18 30
-12 4 -4 67820.7 1824.09 11
-12 4 -4 62759.8 1764.45 13
-12 -4 -4 70281.7 1933.22 9
-12 -4 -4 68960.7 1848.07 11
-12 4 -4 65470.3 1803.1 22
-12 4 -4 66051.4 1794.34 27
-12 4 -4 66959.2 1803.43 24
-12 4 -4 65228.4 1772.8 25
-12 -4 -4 67670.4 1895.43 21
-12 4 -4 69534.4 1944.95 6
-12 -4 -3 2092.04 202.33 3
-12 4 -3 2041.45 214.805 35
-12 4 -3 2026.95 222.481 36
-12 4 -3 2352.6 255.215 28
-12 4 -3 1937.17 235.957 30
-12 -4 -3 1702.65 205.636 11
-12 4 -3 2099.08 218.921 11
-12 4 -3 1847.6 190.346 13
-12 4 -3 2019.64 202.358 26
-12 4 -3 2080.22 223.709 27
-12 4 -3 1645.87 200.661 25
-12 4 -3 1916.93 197.282 22
-12 4 -3 1962.63 220.064 24
-12 -4 -3 1940.01 238.002 21
-12 4 -3 1939.38 233.973 21
-12 4 -3 1859.02 220.819 19
-12 4 -3 2108.32 260.271 6
-12 -4 -2 163710 4202.31 2
-12 -4 -2 156525 3955.99 3
-12 4 -2 159466 4018.19 36
-12 4 -2 163851 4091.29 28
-12 4 -2 162678 4086.39 30
-12 -4 -2 160260 3996.25 11
-12 4 -2 160683 3995.89 11
-12 4 -2 154645 3941.34 13
-12 -4 -2 176530 4181.76 9
-12 -4 -2 160999 4019.94 10
-12 4 -2 150834 3904.33 9
-12 4 -2 161542 4058.05 26
-12 4 -2 166658 4102.91 25
-12 4 -2 158876 4043.72 20
-12 4 -2 165339 4095.32 21
-12 4 -2 155994 4073.06 19
-12 4 -2 164280 4148.97 6
-12 -4 -2 169643 4148.02 5
-12 -4 -1 2226.44 214.317 3
-12 -4 -1 2148.86 277.138 2
-12 4 -1 1747.23 205.174 36
-12 4 -1 2224.48 228.712 30
-12 4 -1 2286.13 236.242 28
-12 4 -1 2091.41 218.147 11
-12 -4 -1 2073.46 245.563 9
-12 -4 -1 1947.8 211.702 10
-12 4 -1 2184.07 244.644 24
-12 4 -1 2123.53 242.955 25
-12 4 -1 2117.98 243.398 27
-12 -4 -1 2212.4 258.572 21
-12 4 -1 2072.47 227.385 21
-12 4 -1 1656.38 209.567 20
-12 4 -1 1873.78 216.555 19
-12 4 -1 2130.16 248.178 6
-12 -4 -1 2081.7 236.45 5
-12 4 -1 1662.84 177.535 8
-12 -4 -1 1669.92 191.32 6
-12 4 -1 2040.68 202.828 9
-12 4 0 40284.3 1249.98 9
-12 4 0 39512.7 1222.09 8
-12 4 0 41642.6 1334.67 6
-12 -4 0 38160.6 1240.44 6
-12 4 0 39919 1220.78 28
-12 4 0 39771.3 1204.88 30
-12 4 0 43333.2 1350.56 26
-12 4 0 43750.2 1337.12 25
-12 4 0 43382.8 1325.45 27
-12 4 0 42336.2 1308.01 24
-12 -4 0 40773.5 1254.05 3
-12 -4 0 43258.3 1402.72 2
-12 4 0 39906.7 1229.58 19
-12 4 0 41483 1242.05 21
-12 4 0 41152.7 1324.77 20
-12 -4 0 41738.9 1370.76 21
-12 -4 0 45312 1353.43 9
-12 -4 0 40246.1 1259.16 10
-12 4 1 984.079 148.578 24
-12 4 1 987.768 157.685 25
-12 4 1 1026.9 167.715 26
-12 4 1 851.435 143.108 27
-12 -4 1 679.995 133.411 10
-12 4 1 1067.53 164.15 20
-12 -4 1 986.897 168.763 17
-12 -4 1 712.948 147.022 9
-12 4 1 789.158 153.051 6
-12 4 1 1039.1 170.44 9
-12 -4 1 799.947 137.625 5
-12 4 1 801.976 134.501 8
-12 4 2 15753.3 621.839 26
-12 4 2 15530.3 588.591 24
-12 4 2 15403 583.048 27
-12 4 2 14748.6 584.684 25
-12 -4 2 14725.3 633.58 10
-12 4 2 15159 612.05 20
-12 -4 2 17585.3 782.766 17
-12 4 2 14074.5 619.423 8
-12 -4 2 14945 626.244 5
-12 -4 2 15522.6 621.905 9
-12 4 2 14943 655.199 6
-12 -4 3 169.283 105.384 17
-12 4 3 123.333 97.5261 8
-12 4 3 71.8781 67.5133 26
-12 4 4 26820.7 1025.13 10
-12 -4 4 28931.7 994.975 10
-12 -4 4 27956.5 931.934 5
-12 -4 5 2710.67 242.661 10
-12 4 5 2620.52 292.283 10
-12 -4 6 1218.57 149.28 10
-12 4 6 1381.73 218.587 10
-12 -4 7 3649.46 198.789 10
-12 4 7 3859.22 256.053 10
-12 -5 -5 386.026 87.6899 4
-12 5 -5 293.102 74.8968 37
-12 5 -5 333.365 78.2755 28
-12 -5 -5 381.272 79.0358 11
-12 5 -5 253.611 77.3707 11
-12 5 -5 378.782 81.3514 13
-12 5 -5 355.353 76.7128 21
-12 5 -5 346.192 100.28 6
-12 5 -4 215.737 97.1141 36
-12 5 -4 193.8 103.888 28
-12 5 -4 192.515 97.477 30
-12 5 -4 187.817 98.1987 11
-12 -5 -4 292.278 93.2566 11
-12 5 -4 198.862 87.2104 13
-12 5 -4 277.448 86.0817 25
-12 5 -4 205.48 81.1763 24
-12 5 -4 230.599 85.0368 27
-12 5 -4 218.431 117.06 6
-12 -5 -4 219.534 125.333 9
-12 -5 -4 328.395 99.0107 3
-12 -5 -3 2983.01 245.837 3
-12 5 -3 2894.29 253.657 36
-12 5 -3 2617.71 263.854 30
-12 5 -3 2956.56 279.088 28
-12 5 -3 2939.71 234.526 13
-12 5 -3 2606.03 235.826 11
-12 -5 -3 3023.65 244.379 11
-12 5 -3 2962.28 262.565 25
-12 5 -3 2954.26 245.862 26
-12 5 -3 3009.84 268.222 27
-12 5 -3 3257.29 274.709 24
-12 5 -3 3381.27 291.65 21
-12 5 -3 2808.92 289.418 6
-12 -5 -2 21753.2 808.741 3
-12 -5 -2 22608.6 959.647 2
-12 5 -2 22331.2 818.053 36
-12 5 -2 22996.7 874.574 30
-12 5 -2 21714.8 863.592 28
-12 5 -2 21691.4 810.608 11
-12 -5 -2 22323.5 837.142 10
-12 -5 -2 24008 939.948 9
-12 -5 -2 21186.6 777.102 11
-12 5 -2 22223.5 864.14 26
-12 5 -2 20870.9 843.921 20
-12 5 -2 21560 865.557 19
-12 5 -2 22885.9 880.994 21
-12 -5 -2 22994.3 941.568 21
-12 5 -2 19316.5 761.409 8
-12 -5 -2 23896 940.025 5
-12 5 -2 23015.9 916.651 6
-12 -5 -1 8408.34 446.583 3
-12 -5 -1 8596.76 546.031 2
-12 5 -1 8135.28 442.554 36
-12 5 -1 8537.69 459.967 30
-12 5 -1 8612.65 461.428 28
-12 5 -1 8498.97 452.146 11
-12 -5 -1 9579.82 534.525 9
-12 -5 -1 8184.39 457.089 10
-12 5 -1 8907.67 507.018 24
-12 5 -1 8800.41 515.678 25
-12 5 -1 8555.94 507.072 27
-12 5 -1 8795.27 480.893 19
-12 5 -1 8477.97 475.685 21
-12 5 -1 7919.09 396.793 9
-12 5 -1 8409.27 509.122 6
-12 5 0 37550.4 1194.85 9
-12 5 0 40047.6 1316.91 6
-12 5 0 38728.3 1169.92 30
-12 5 0 37765.5 1171.66 28
-12 5 0 41084.4 1289.06 24
-12 5 0 41709.6 1307.47 27
-12 5 0 41334.7 1346.89 26
-12 5 0 41362 1315.23 25
-12 -5 0 39023.5 1247.03 3
-12 -5 0 40268.1 1391.82 2
-12 5 0 39494.7 1320.13 20
-12 5 0 37698.3 1200.46 19
-12 5 0 39691.8 1215.22 21
-12 -5 0 43391.5 1344.42 9
-12 -5 0 38303.5 1244.76 10
-12 -5 1 1329.95 192.434 17
-12 -5 1 1190.24 177.291 9
-12 -5 1 1337.98 182.919 10
-12 5 1 1252.93 168.788 24
-12 5 1 1328.83 177.072 25
-12 5 1 1619.94 212.377 26
-12 5 1 1297.28 171.015 27
-12 -5 1 1389.37 232.294 2
-12 5 1 1579.26 203.804 20
-12 5 1 1193.83 187.548 9
-12 5 1 1111.36 163.078 8
-12 5 1 1276.73 195.422 6
-12 -5 1 1290.61 181.525 5
-12 -5 2 454.188 144.878 17
-12 5 2 344.839 96.6143 25
-12 5 2 377.493 98.812 24
-12 5 2 310.698 102.724 26
-12 5 2 299.031 90.1782 27
-12 5 2 412.164 102.897 20
-12 5 2 492.852 133.161 6
-12 5 2 252.365 106.097 8
-12 5 3 36174.3 1084.3 26
-12 -5 3 36623.6 1163.12 5
-12 5 3 36131.6 1216.2 8
-12 -5 3 36454 1175.34 10
-12 -5 3 38701.2 1393.07 17
-12 -5 4 30930.1 1029.06 10
-12 -5 5 35340.6 1087.98 10
-12 5 5 33525 1147.54 10
-12 -5 6 22073 712.353 10
-12 5 6 21502.1 786.179 10
-12 5 7 3265.04 203.612 10
-12 6 -5 4842.19 240.069 35
-12 6 -5 4686.12 230.925 37
-12 6 -5 4455.69 217.718 13
-12 -6 -5 4268.87 227.402 4
-12 -6 -4 431.594 102.783 4
-12 -6 -4 600.7 105.474 3
-12 6 -4 504.347 109.761 35
-12 6 -4 570.367 120.351 28
-12 6 -4 534.043 118.216 30
-12 6 -4 400.48 91.0419 13
-12 -6 -4 453.691 84.5778 11
-12 6 -4 384.371 93.9251 11
-12 6 -4 493.265 95.4976 27
-12 6 -4 471.853 94.7453 24
-12 6 -4 431.426 92.9037 25
-12 6 -4 508.186 111.209 21
-12 6 -4 681.146 134.528 6
-12 -6 -3 43325 1301.97 4
-12 -6 -3 44927.9 1451.92 2
-12 -6 -3 42600.3 1278.44 3
-12 6 -3 40202.9 1245.74 36
-12 6 -3 42714.7 1289.98 35
-12 6 -3 42158 1332.36 28
-12 6 -3 44538.8 1346.51 30
-12 6 -3 43093.8 1261.87 13
-12 6 -3 41531.4 1245.79 11
-12 -6 -3 49141.2 1440.98 9
-12 -6 -3 39828 1202.03 11
-12 6 -3 44633.2 1292.4 26
-12 6 -3 43645.4 1325.97 25
-12 6 -3 43740.5 1336.3 27
-12 6 -3 43625.7 1336.83 24
-12 6 -3 44065.5 1345.44 21
-12 6 -3 46456.9 1405.17 6
-12 -6 -2 428.872 180.705 2
-12 -6 -2 424.026 118.616 3
-12 6 -2 349.722 106.171 36
-12 6 -2 494.773 136.301 30
-12 6 -2 489.75 135.511 28
-12 6 -2 418.581 118.498 11
-12 6 -2 380.293 140.289 27
-12 6 -2 416.746 128.446 26
-12 6 -2 399.3 152.837 24
-12 6 -2 311.73 128.786 21
-12 6 -2 596.869 160.894 6
-12 -6 -2 388.217 138.701 9
-12 -6 -1 15011.5 651.982 3
-12 -6 -1 14821.8 762.243 2
-12 6 -1 15795.2 637.535 36
-12 6 -1 15391.1 646.373 30
-12 6 -1 15928.1 652.36 28
-12 -6 -1 16827.1 697.507 10
-12 6 -1 14726.8 635.928 11
-12 -6 -1 15774.7 732.558 9
-12 6 -1 15671.6 727.761 25
-12 6 -1 15401.9 702.526 24
-12 6 -1 15006.8 709.053 27
-12 6 -1 15070.5 667.964 21
-12 6 -1 14566.8 664.522 19
-12 6 -1 17439.3 752.792 6
-12 6 -1 14344.5 619.175 8
-12 -6 -1 15931.4 750.907 5
-12 -6 0 103.709 137.695 2
-12 -6 0 286.837 119.969 3
-12 6 0 202.357 92.5211 36
-12 6 0 342.497 137.279 27
-12 6 0 283.366 124.298 25
-12 6 0 155.697 115.264 26
-12 6 0 205.105 115.573 24
-12 6 0 307.014 121.475 20
-12 6 0 250.486 101.196 21
-12 6 0 309.76 128.564 6
-12 6 0 319.06 96.0546 9
-12 -6 0 182.646 110.728 9
-12 -6 1 14633.3 686.949 17
-12 -6 1 15708.8 678.503 3
-12 -6 1 15857.7 761.57 2
-12 6 1 16205.4 705.143 26
-12 6 1 15903.6 631.25 24
-12 6 1 15906.7 658.067 25
-12 6 1 15231 642.766 27
-12 6 1 15294.4 684.544 20
-12 6 1 15779.4 659.793 9
-12 -6 2 98.4549 83.1323 10
-12 -6 2 144.34 108.273 17
-12 6 2 100.717 69.69 25
-12 6 2 62.6708 77.5644 26
-12 6 2 168.947 89.4978 20
-12 -6 2 108.033 75.4607 5
-12 6 2 66.2352 86.8602 8
-12 -6 3 40589.3 1282 5
-12 6 3 39527.8 1328.46 8
-12 -6 3 41643.5 1280.51 10
-12 -6 3 43172.4 1483.53 17
-12 -6 4 336.336 99.082 10
-12 -6 5 7352.54 366.853 10
-12 -6 6 2463.4 164.695 10
-12 6 6 2765.79 191.273 10
-12 7 -5 4661.41 198.329 37
-12 7 -5 4121.68 190.458 35
-12 -7 -4 1366.58 138.852 3
-12 -7 -4 1088.26 118.045 4
-12 7 -4 1160.77 131.704 35
-12 7 -4 1179.73 140.031 30
-12 7 -4 1482.57 153.735 28
-12 7 -4 1111.33 107.973 11
-12 7 -4 1344.93 127.005 25
-12 7 -4 1149.78 123.238 27
-12 7 -4 1205.57 128.471 24
-12 7 -4 1267.73 141.536 21
-12 7 -4 1449.74 148.078 6
-12 -7 -3 1246.07 156.588 3
-12 -7 -3 1328.44 206.062 2
-12 -7 -3 971.106 127.676 4
-12 7 -3 1201.09 156.09 35
-12 7 -3 1067.03 131.155 36
-12 7 -3 1366.03 174.153 30
-12 7 -3 1266.63 166.002 28
-12 7 -3 893.395 129.439 11
-12 -7 -3 1227.42 178.531 9
-12 7 -3 1036.65 137.207 13
-12 7 -3 1222.28 162.13 24
-12 7 -3 1131.39 153.557 27
-12 7 -3 1134.4 142.764 26
-12 7 -3 1103.41 149.865 25
-12 7 -3 1123.36 159.565 21
-12 7 -3 1279.52 172.751 6
-12 -7 -2 9504.11 474.755 3
-12 -7 -2 9176.42 554.925 2
-12 7 -2 8624.22 416.318 36
-12 7 -2 9462.61 463.181 35
-12 7 -2 9443.35 476.275 30
-12 7 -2 9384.33 473.88 28
-12 7 -2 8959.56 428.59 11
-12 -7 -2 10191.5 537.738 9
-12 7 -2 9429.34 507.48 24
-12 7 -2 9686.11 501.232 26
-12 7 -2 9590.49 511.499 27
-12 7 -2 9435.65 491.054 21
-12 7 -2 10660.8 529.085 6
-12 -7 -1 10680.5 627.406 2
-12 -7 -1 10288.6 520.045 3
-12 7 -1 10071.9 471.977 36
-12 7 -1 10548.5 486.475 28
-12 7 -1 10384.3 480.963 30
-12 7 -1 10883.1 568.014 27
-12 7 -1 10608 566.88 25
-12 7 -1 11052.5 559.651 24
-12 7 -1 11359.7 569.601 6
-12 7 -1 9965.19 509.84 21
-12 7 -1 10502.3 491.231 11
-12 -7 -1 10780.7 567.529 9
-12 -7 0 5528.05 385.722 9
-12 7 0 5749.44 348.046 36
-12 7 0 5962.11 382.17 24
-12 7 0 6113.94 427.556 26
-12 7 0 5387.79 387.016 25
-12 7 0 6007.13 393.419 27
-12 7 0 6061.71 416.726 20
-12 -7 0 6775.59 489.241 2
-12 -7 0 5951.59 383.111 3
-12 -7 1 10296.6 518.53 10
-12 7 1 10314.6 480.767 9
-12 7 1 9210.62 495.321 8
-12 7 1 9728.88 457.054 24
-12 7 1 10156.3 491.075 25
-12 7 1 9704.19 474.45 27
-12 7 1 10328.8 533.638 26
-12 7 1 9969.7 524.465 20
-12 -7 1 9875.87 515.263 3
-12 -7 1 9987.72 594.003 2
-12 -7 2 8211.6 465.92 3
-12 -7 2 8261.74 508.907 2
-12 -7 2 8073.86 442.13 10
-12 7 2 8200.06 419.263 26
-12 -7 3 1302.82 170.308 10
-12 -7 4 41505.6 1225.52 10
-12 -7 5 6927.55 322.668 10
-12 8 -4 21408.7 642.294 35
-12 -8 -4 22630.8 646.517 3
-12 8 -3 1260.55 144.753 35
-12 8 -3 1590.46 161.727 30
-12 8 -3 1703.74 167.887 28
-12 8 -3 1307.73 124.575 11
-12 8 -3 1438.36 155.849 25
-12 8 -3 1545.36 148.938 26
-12 8 -3 1547.99 163.498 27
-12 8 -3 1656.12 168.69 21
-12 -8 -3 1551.67 161.349 3
-12 8 -2 46574.4 1375.64 35
-12 8 -2 48663.4 1385.51 30
-12 8 -2 50193.1 1396.03 28
-12 8 -2 51910.2 1471.56 24
-12 8 -2 50097.2 1467.86 25
-12 8 -2 49152.6 1451.79 26
-12 8 -2 49967 1466.82 27
-12 -8 -2 50465.3 1564.11 2
-12 -8 -2 49759.9 1428.27 3
-12 8 -2 50627.4 1433.62 21
-12 8 -2 45953.8 1330.43 11
-12 8 -1 5899.72 329.159 11
-12 -8 -1 5798.08 364.106 9
-12 -8 -1 6217.96 450.145 2
-12 -8 -1 5682.13 363.362 3
-12 8 -1 6256.84 410.012 26
-12 8 -1 6084 393.416 25
-12 8 -1 5861.54 376.169 24
-12 8 -1 5957.56 386.586 27
-12 8 -1 6289.55 359.051 21
-12 8 -1 5686.44 313.326 36
-12 8 0 3111.87 267.526 27
-12 8 0 2566.13 255.038 25
-12 8 0 2990.04 251.904 24
-12 8 0 2721.05 275.324 26
-12 -8 0 2857.44 314.497 2
-12 -8 0 2765.69 257.922 3
-12 8 0 2627.15 219.226 36
-12 -8 0 2496.36 246.299 10
-12 8 1 4016.42 263.067 24
-12 8 1 4554.53 285.216 27
-12 8 1 4827.17 337.313 26
-12 8 1 4669.33 302.049 25
-12 -8 1 4836.4 404.774 2
-12 -8 1 4253.57 320.798 3
-12 -8 1 4719.08 332.077 10
-12 8 2 30674 961.076 26
-12 8 2 31668.6 1004.78 9
-12 -8 2 31131.8 1029.49 10
-12 -8 2 29701.4 1110.98 2
-12 -8 2 30602.4 1046.71 3
-12 -8 3 736.001 129.701 10
-12 -8 4 29183.1 894.957 10
-12 8 6 1063.79 111.951 9
-12 -9 -3 3352.69 208.066 3
-12 9 -3 3183.33 183.832 13
-12 9 -3 3143.6 188.452 35
-12 9 -2 4166.23 218.971 11
-12 -9 -2 4997.37 340.903 2
-12 -9 -2 4878.64 287.224 3
-12 9 -2 4782.47 294.456 27
-12 9 -2 4627.69 282.489 26
-12 9 -2 4855.21 288.985 24
-12 9 -2 4798.02 292.262 25
-12 9 -2 5117.88 275.926 21
-12 9 -2 4285.22 252.469 35
-12 9 -1 7024.54 336.565 11
-12 -9 -1 8089.28 407.795 3
-12 -9 -1 8050.33 479.079 2
-12 9 -1 7479.21 390.005 24
-12 9 -1 7771.5 406.341 27
-12 9 -1 7694.9 418.131 26
-12 9 -1 7721.13 410.463 25
-12 9 0 24102 786.924 24
-12 9 0 23998.1 821.314 25
-12 9 0 25371.3 876.98 26
-12 9 0 24395.2 809.858 27
-12 9 0 21300.3 717.259 36
-12 9 0 23682.5 777.865 11
-12 -9 0 24164.1 844.859 3
-12 -9 0 24283.8 955.837 2
-12 9 1 279.301 83.0535 25
-12 9 1 229.638 99.9939 26
-12 -9 1 335.328 104.116 10
-12 -9 1 245.196 151.199 2
-12 -9 1 240.511 105.096 3
-12 9 1 275.502 88.128 36
-12 -9 2 3939 274.393 10
-12 -9 2 3835.79 324.874 2
-12 9 3 26190.2 820.127 9
-12 -9 3 26646 834.668 10
-12 -9 3 26615.7 872.953 3
-12 9 4 5943.59 302.275 9
-12 -9 4 5358.63 291.839 3
-12 9 5 34023.6 928.941 9
-12 -10 -3 21826.9 597.248 3
-12 10 -3 21245.6 575.293 13
-12 10 -2 2216.35 148.246 35
-12 10 -2 2425.39 154.33 13
-12 -10 -2 2547.57 208.897 2
-12 -10 -2 2137.63 163.527 3
-12 10 -1 10638.6 417.816 27
-12 10 -1 10796.6 427.495 25
-12 10 -1 11023.8 444.764 26
-12 10 -1 9648.96 386.522 35
-12 10 -1 9286.95 341.158 11
-12 -10 -1 10553.7 494.711 2
-12 -10 -1 10780.7 439.258 3
-12 10 0 3016.28 191.996 11
-12 10 0 3224.07 233.91 26
-12 10 0 3371.85 213.262 25
-12 -10 0 3352.97 283.66 2
-12 10 1 9574.64 395.54 26
-12 -10 1 9254.37 484.629 2
-12 -10 2 4266.54 263.039 3
-12 10 2 3922.41 200.957 36
-12 -10 3 28254.6 813.266 3
-12 10 3 24996.5 720.855 36
-12 -11 -1 8080.54 342.83 2
-12 11 -1 7783.48 281.143 13
-12 -11 0 2073.34 178.307 2
-12 11 0 1781.36 121.616 35
-12 -11 1 17199.7 555.806 3
-12 11 1 16395.7 483.813 11
-12 11 2 3864.42 177.685 11
-12 -11 3 837.621 80.0977 3
-11 0 -6 25223.9 812.132 11
-11 0 -6 26153.7 842.243 22
-11 0 -6 27253.3 808.367 6
-11 0 -5 -24.5957 75.3047 35
-11 0 -5 16.0475 65.9183 28
-11 0 -5 45.9097 66.5987 13
-11 0 -5 59.5672 111.268 11
-11 0 -5 25.3566 63.3881 21
-11 0 -5 -10.1703 93.4151 22
-11 0 -5 -8.37719 93.8884 9
-11 0 -5 11.0479 82.8548 6
-11 0 -4 19011 728.365 35
-11 0 -4 19133.2 813.975 36
-11 0 -4 19915.2 799.527 29
-11 0 -4 18015.1 724.537 28
-11 0 -4 17195.3 653.626 13
-11 0 -4 18512 767.182 9
-11 0 -4 21134.4 807.339 22
-11 0 -4 17327.3 649.409 24
-11 0 -4 17459.8 661.152 25
-11 0 -4 17872.9 724.238 21
-11 0 -4 17454.8 803.319 6
-11 0 -3 18.2464 77.0064 35
-11 0 -3 10.4111 90.1591 29
-11 0 -3 20.1604 80.4814 28
-11 0 -3 16.74 61.7189 25
-11 0 -3 24.661 57.3951 24
-11 0 -3 23.7889 67.8074 26
-11 0 -3 94.3625 68.4916 27
-11 0 -3 -21.4712 80.5145 11
-11 0 -3 13.8957 67.9404 13
-11 0 -3 58.4662 69.3308 19
-11 0 -3 62.9285 93.0688 22
-11 0 -3 23.619 59.0471 20
-11 0 -3 14.7733 52.5573 8
-11 0 -3 27.3401 99.0449 6
-11 0 -3 22.0643 96.724 9
-11 0 -2 24400.4 875.461 36
-11 0 -2 22982.3 792.046 35
-11 0 -2 24600.1 847.765 11
-11 0 -2 24612.5 867.545 9
-11 0 -2 22008.9 783.538 26
-11 0 -2 22003.4 791.295 24
-11 0 -2 23702.2 819.038 22
-11 0 -2 22509.2 802.609 27
-11 0 -2 21333.5 787.745 25
-11 0 -2 22898.1 820.566 19
-11 0 -2 21705.5 778.607 20
-11 0 -2 22687.8 825.604 21
-11 0 -2 24336 829.914 5
-11 0 -2 21305 721.948 8
-11 0 -2 23490.9 907.226 6
-11 0 -1 26.053 60.6338 36
-11 0 -1 16.5311 61.9905 28
-11 0 -1 39.2213 66.2115 11
-11 0 -1 7.83691 64.3852 26
-11 0 -1 39.6756 61.464 24
-11 0 -1 7.98844 56.838 25
-11 0 -1 7.83172 56.7455 19
-11 0 -1 -6.88941 55.81 22
-11 0 -1 23.9814 65.674 21
-11 0 -1 69.2838 63.2458 20
-11 0 -1 44.7404 58.6542 5
-11 0 -1 8.62767 65.7755 9
-11 0 -1 165.253 94.8677 6
-11 0 -1 18.3856 36.1576 8
-11 0 0 171667 4105.45 36
-11 0 0 167890 4091.53 28
-11 0 0 166891 4064.94 11
-11 0 0 166008 4069.31 21
-11 0 0 166953 4120.14 9
-11 0 0 174859 4075.21 5
-11 0 0 164565 4172.16 6
-11 0 0 167292 4095.23 24
-11 0 0 170899 4102.69 27
-11 0 0 167037 4101.28 25
-11 0 1 -7.35173 60.3995 28
-11 0 1 -30.3111 67.2444 25
-11 0 1 61.0986 60.0746 24
-11 0 1 14.9194 63.789 27
-11 0 1 38.0149 63.325 26
-11 0 1 19.4982 54.8606 21
-11 0 1 67.1652 66.2241 20
-11 0 1 79.3301 71.2089 5
-11 0 1 8.32293 68.378 9
-11 0 2 85618.5 2278.82 24
-11 0 2 86969.1 2266.59 26
-11 0 2 89057.2 2282.72 25
-11 0 2 83887.9 2318.1 10
-11 0 2 88008.6 2267.72 20
-11 0 2 86393 2319.82 9
-11 0 3 8.87882 64.3302 26
-11 0 3 25.699 86.1924 10
-11 0 4 1286.4 240.926 10
-11 0 5 41.2794 96.0697 17
-11 0 5 16.8718 132.709 10
-11 0 8 714.676 104.256 10
-11 1 -6 134.115 61.7405 13
-11 -1 -6 10.8632 30.203 13
-11 1 -6 196.391 90.161 11
-11 -1 -6 154.359 91.9067 11
-11 -1 -6 164.83 88.3281 22
-11 1 -6 77.2362 82.1581 22
-11 1 -6 175.36 78.6314 6
-11 1 -5 1625.16 218.834 6
-11 -1 -5 1995.44 215.292 6
-11 -1 -5 1830.97 184.855 35
-11 1 -5 1629.43 189.714 35
-11 -1 -5 1774.56 180.901 28
-11 1 -5 2098.97 226.287 29
-11 1 -5 1555.43 180.934 28
-11 -1 -5 1872.21 226.238 11
-11 1 -5 1850.83 211.855 11
-11 1 -5 1559.55 168.57 13
-11 -1 -5 1976.56 221.796 9
-11 -1 -5 2080.42 229.233 22
-11 1 -5 2073.37 226.413 22
-11 -1 -5 1819.04 193.592 21
-11 1 -5 1728.01 184.622 21
-11 -1 -5 1665.12 156.274 13
-11 1 -4 8751.56 459.065 35
-11 1 -4 8404.21 505.217 36
-11 -1 -4 8700.59 442.572 35
-11 -1 -4 8873.45 459.9 28
-11 1 -4 8630.72 472.035 28
-11 1 -4 8645.82 488.122 29
-11 1 -4 9098.37 497.25 11
-11 -1 -4 9334 519.658 9
-11 1 -4 8223.15 414.95 13
-11 1 -4 8487.49 467.193 9
-11 -1 -4 8076.06 388.197 13
-11 -1 -4 8803.04 496.109 22
-11 1 -4 8431.87 417.186 27
-11 1 -4 8268.46 405.67 24
-11 1 -4 9712.8 516.81 22
-11 1 -4 8502.37 408.016 25
-11 -1 -4 8797.43 468.375 21
-11 1 -4 8375.67 457.193 19
-11 1 -4 8920.67 469.865 21
-11 1 -4 8331.43 482.358 18
-11 -1 -4 9286.62 525.151 6
-11 1 -4 7869.85 427.265 8
-11 1 -4 9146.26 552.385 6
-11 1 -3 1682.05 192.607 35
-11 -1 -3 1837.87 194.792 35
-11 1 -3 1883.2 229.65 36
-11 -1 -3 1407.58 206.751 36
-11 -1 -3 1843.12 207.747 28
-11 1 -3 1795.66 209.231 29
-11 -1 -3 1853.47 223.203 11
-11 1 -3 1296.32 158.171 13
-11 1 -3 1776.37 220.07 9
-11 -1 -3 1861.25 236.246 9
-11 1 -3 1888.21 198.401 27
-11 1 -3 1881.69 196.916 24
-11 -1 -3 1427.28 177.271 25
-11 -1 -3 1791.39 191.888 26
-11 -1 -3 1895.67 197.363 27
-11 -1 -3 1883.33 190.946 24
-11 -1 -3 1896.43 222.243 22
-11 1 -3 1688.54 176.577 26
-11 1 -3 1710.54 186.448 25
-11 1 -3 2062.42 227.013 22
-11 -1 -3 1829.62 209.494 21
-11 1 -3 1527.21 166.951 20
-11 1 -3 1708.05 209.316 18
-11 1 -3 1402.02 162.47 8
-11 1 -3 1247.38 216.185 6
-11 -1 -3 1502.01 217.179 6
-11 -1 -3 1829.05 219.831 5
-11 -1 -2 5310.8 362.998 36
-11 1 -2 5531.18 331.407 35
-11 1 -2 5675.76 362.125 28
-11 1 -2 5509.93 357.338 30
-11 1 -2 5412.99 348.924 9
-11 1 -2 5188.76 291.38 13
-11 -1 -2 5274.57 348.629 11
-11 1 -2 5297.38 340.076 11
-11 -1 -2 5355.14 362.953 9
-11 1 -2 5197.41 332.045 27
-11 -1 -2 5441.11 338.336 22
-11 1 -2 5245.17 320.53 26
-11 -1 -2 5052.76 323.468 26
-11 -1 -2 5052.24 324.251 27
-11 1 -2 4848.37 319.888 24
-11 -1 -2 5427.54 329.604 24
-11 1 -2 4975.91 321.363 25
-11 -1 -2 5302.49 330.85 25
-11 1 -2 4769.33 319.613 22
-11 -1 -2 4828.83 315.091 20
-11 1 -2 5561.27 353.95 21
-11 1 -2 5312.02 317.455 20
-11 1 -2 5656.52 354.758 19
-11 -1 -2 5090.19 333.888 21
-11 1 -2 5679.59 322.481 5
-11 -1 -2 5219.88 350.198 5
-11 1 -2 4709.04 279.629 8
-11 1 -2 4967.03 378.458 6
-11 -1 -2 5212.75 373.766 6
-11 -1 -1 10435 510.299 2
-11 -1 -1 10960.1 500.901 36
-11 1 -1 9854.75 475.081 36
-11 1 -1 10282.5 478.248 30
-11 -1 -1 10305.1 481.518 28
-11 1 -1 10605.2 487.193 28
-11 -1 -1 10316.3 471.777 11
-11 1 -1 10589.6 474.862 11
-11 -1 -1 9907.23 443.91 10
-11 -1 -1 10402.2 480.246 27
-11 1 -1 10539.1 440.202 22
-11 -1 -1 10095.2 476.909 25
-11 1 -1 10489.2 474.002 26
-11 -1 -1 10238.6 476.462 26
-11 -1 -1 10419.1 474.759 24
-11 1 -1 10645.7 472.032 20
-11 -1 -1 10146.1 471.678 20
-11 -1 -1 10676.5 462.017 22
-11 1 -1 10021.6 468.065 19
-11 -1 -1 10119.4 474.105 21
-11 1 -1 10797.2 485.066 21
-11 1 -1 10555.2 445.985 5
-11 1 -1 9100.49 391.786 8
-11 -1 -1 10744.1 509.268 9
-11 1 -1 10630.3 486.657 9
-11 -1 -1 10731.3 482.452 5
-11 -1 -1 9614.54 499.525 6
-11 1 0 21237 756.97 36
-11 -1 0 20747 739.322 36
-11 -1 0 21317.5 756.331 28
-11 1 0 21488.3 739.759 28
-11 -1 0 21236.3 723.894 10
-11 1 0 22048.1 757.766 27
-11 -1 0 21698.8 766.819 27
-11 1 0 21576.8 753.309 24
-11 1 0 22029.7 755.425 25
-11 -1 0 22244 757.311 21
-11 1 0 22171.2 733.317 21
-11 1 0 21637.9 724.638 19
-11 1 0 22504.4 773.201 9
-11 1 0 20387.2 652.502 8
-11 -1 0 21409.3 743.428 5
-11 1 0 21145.6 802.195 6
-11 1 0 22225 717.784 5
-11 -1 0 21069.2 795.582 6
-11 1 1 47324.3 1310.11 28
-11 -1 1 45466.6 1354.12 28
-11 -1 1 47012.2 1369.4 24
-11 1 1 45891.8 1322.14 24
-11 1 1 44342.8 1314.33 27
-11 1 1 46758.6 1329.3 26
-11 -1 1 47974.7 1379.56 26
-11 -1 1 48628.4 1384.03 25
-11 1 1 46145.8 1320.5 25
-11 -1 1 46224.8 1329.68 5
-11 -1 1 45953.7 1345.22 9
-11 1 1 44680.7 1218.16 8
-11 1 1 47184.5 1323.61 5
-11 -1 1 48159.9 1342.06 21
-11 1 1 45816.3 1317.77 20
-11 1 1 46565.6 1274.27 21
-11 -1 1 48305 1373.21 20
-11 -1 1 45068.9 1325.74 10
-11 1 2 57750.4 1583.31 24
-11 1 2 55441.7 1559.48 27
-11 1 2 55935.4 1566.72 26
-11 -1 2 59606.8 1647.12 26
-11 1 2 56165.8 1572.15 25
-11 -1 2 60719.2 1621.86 5
-11 -1 2 55592.6 1592.05 9
-11 -1 2 58959.8 1638.69 20
-11 1 2 57017 1562.72 20
-11 -1 2 56356 1635.43 10
-11 1 2 54727.5 1631.96 10
-11 1 3 21434.9 744.357 26
-11 1 3 21931 745.424 20
-11 1 3 19812.4 866.645 10
-11 -1 3 20683.1 847.794 10
-11 -1 3 20145.8 757.07 9
-11 -1 4 1902.83 242.169 17
-11 -1 4 1789.73 254.789 10
-11 1 4 1952.63 279.249 10
-11 -1 4 1844.4 211.698 9
-11 -1 5 4382.74 384.826 17
-11 1 5 4582.37 418.319 10
-11 -1 5 3522.59 260.087 9
-11 1 6 18633.9 882.634 10
-11 1 7 22729.1 907.956 10
-11 -1 7 24271.5 873.516 10
-11 -1 8 12814.8 450.02 10
-11 -2 -6 221.688 98.7519 4
-11 2 -6 188.512 72.7289 35
-11 2 -6 267.005 68.6862 13
-11 -2 -6 354.133 99.884 11
-11 2 -6 141.889 88.7629 11
-11 2 -6 288.412 89.9068 22
-11 2 -6 222.01 82.7955 6
-11 2 -5 36226.5 1191.55 6
-11 -2 -5 31751.5 1036.29 6
-11 2 -5 33785.2 1073.68 35
-11 -2 -5 32582.6 1024.22 28
-11 2 -5 36005.9 1082.96 28
-11 2 -5 32110.6 1064.84 29
-11 2 -5 35726.3 1102.57 11
-11 -2 -5 35264.7 1126.39 9
-11 2 -5 33808.2 1019.37 13
-11 2 -5 35680.9 1123.25 22
-11 -2 -5 34328.4 1080.37 21
-11 2 -5 33130.1 1052.08 21
-11 -2 -5 35384 1125.8 22
-11 -2 -5 28916.6 915.596 13
-11 2 -4 279.597 106.952 35
-11 2 -4 263.834 128.386 36
-11 -2 -4 309.894 87.0338 35
-11 -2 -4 362.208 112.429 28
-11 2 -4 369.46 122.434 29
-11 2 -4 189.371 106.934 30
-11 2 -4 288.433 115.834 28
-11 -2 -4 318.077 127.15 11
-11 2 -4 194.502 93.6914 13
-11 2 -4 325.328 132.612 11
-11 2 -4 268.294 83.5214 25
-11 2 -4 278.699 96.0797 27
-11 2 -4 269.351 86.7729 24
-11 -2 -4 287.366 122.155 22
-11 2 -4 478.854 119.402 19
-11 -2 -4 148.368 82.301 21
-11 2 -4 228.422 99.6937 21
-11 2 -4 385.215 115.533 18
-11 2 -4 327.605 127.69 22
-11 2 -4 236.858 85.987 8
-11 -2 -4 191.722 91.5497 6
-11 2 -4 129.463 121.561 6
-11 -2 -4 209.891 128.884 9
-11 2 -3 3441.51 303.752 36
-11 2 -3 2900.95 260.939 35
-11 -2 -3 2915.17 300.016 36
-11 -2 -3 3048.29 267.903 28
-11 2 -3 3899.52 289.923 29
-11 2 -3 3756.53 321.466 30
-11 -2 -3 4618.99 364.919 9
-11 -2 -3 3567.64 314.385 11
-11 2 -3 3311.89 253.017 13
-11 2 -3 2939.07 271.724 11
-11 2 -3 3252.44 281.393 9
-11 2 -3 3600.03 278.744 25
-11 2 -3 3551.37 280.139 27
-11 -2 -3 3248.15 284.002 22
-11 2 -3 2975.54 239.005 26
-11 2 -3 3574.1 298.462 22
-11 2 -3 3455.93 278.789 24
-11 -2 -3 4457.03 327.859 21
-11 2 -3 2755.7 231.913 20
-11 -2 -3 3276.29 303.877 6
-11 -2 -3 3660.54 320.775 5
-11 -2 -2 210.627 131.521 2
-11 2 -2 246.252 100.18 35
-11 2 -2 352.674 109.648 36
-11 -2 -2 342.459 125.162 36
-11 -2 -2 232.348 91.0433 28
-11 2 -2 188.168 107.307 28
-11 2 -2 251.766 111.291 30
-11 2 -2 323.638 104.323 13
-11 -2 -2 205.608 117.055 11
-11 -2 -2 275.669 98.8411 10
-11 2 -2 364.013 110.4 25
-11 2 -2 203.472 103.454 24
-11 -2 -2 196.401 83.1722 24
-11 2 -2 217.161 92.8763 26
-11 -2 -2 312.517 105.268 26
-11 2 -2 253.278 102.085 27
-11 2 -2 281.514 97.2701 22
-11 2 -2 356.259 110.339 19
-11 2 -2 213.13 88.6925 20
-11 2 -2 190.283 93.967 18
-11 2 -2 243.674 116.181 21
-11 -2 -2 196.646 91.7298 22
-11 -2 -2 172.449 98.0458 5
-11 -2 -2 210.312 113.551 6
-11 2 -2 256.075 111.605 9
-11 -2 -2 162.553 105.599 9
-11 2 -2 256.823 131.69 6
-11 2 -2 273.874 90.0732 8
-11 -2 -1 134355 3432.66 2
-11 -2 -1 137887 3389.18 36
-11 2 -1 134571 3353.76 30
-11 2 -1 135947 3368.97 28
-11 2 -1 132277 3317.43 11
-11 -2 -1 137277 3341.53 11
-11 -2 -1 132263 3301.86 10
-11 -2 -1 130213 3360.58 24
-11 2 -1 133676 3362.09 26
-11 -2 -1 134184 3389.56 26
-11 -2 -1 138385 3402.5 25
-11 2 -1 136138 3362.03 21
-11 2 -1 132006 3347.37 20
-11 -2 -1 133578 3361.66 21
-11 2 -1 132753 3349.02 19
-11 -2 -1 134802 3385.09 20
-11 -2 -1 132509 3317.32 22
-11 2 -1 130882 3310.32 9
-11 -2 -1 141072 3378.48 5
-11 2 -1 125333 3230.19 8
-11 2 -1 127546 3412.84 6
-11 -2 -1 123178 3354.72 6
-11 2 -1 127640 3218.84 5
-11 -2 0 395.107 109.59 6
-11 -2 0 318.874 96.5967 9
-11 2 0 368.275 107.609 6
-11 2 0 347.023 79.8307 8
-11 -2 0 413.376 104.418 5
-11 2 0 409.951 82.1479 5
-11 2 0 351.251 96.1406 9
-11 -2 0 300.092 86.6104 36
-11 2 0 344.452 93.7515 28
-11 2 0 306.905 84.4486 30
-11 -2 0 356.888 89.6918 10
-11 2 0 359.031 104.996 25
-11 -2 0 309.338 100.755 28
-11 2 0 490.943 116.175 27
-11 2 0 326.373 96.2027 24
-11 2 0 463.61 113.907 26
-11 2 0 280.999 82.9284 19
-11 2 0 299.299 94.739 20
-11 -2 0 339.168 100.354 21
-11 2 0 447.146 99.6819 21
-11 -2 0 420.461 97.9241 17
-11 2 1 106910 2696.69 28
-11 -2 1 116047 2880.67 26
-11 2 1 111200 2765.97 26
-11 2 1 108409 2739.8 24
-11 2 1 108354 2742.83 25
-11 2 1 108200 2736.51 27
-11 -2 1 105154 2750.53 10
-11 2 1 108395 2754.16 20
-11 -2 1 109431 2844.42 17
-11 2 1 107184 2668.84 21
-11 -2 1 112910 2812.77 21
-11 2 1 105237 2659.65 19
-11 -2 1 110238 2763.65 5
-11 -2 1 105710 2762.4 9
-11 2 1 108372 2828.61 9
-11 2 1 104654 2684.67 8
-11 2 1 114040 2742.26 5
-11 -2 2 93.0072 84.3553 17
-11 2 2 170.361 67.4366 27
-11 2 2 289.255 82.9656 24
-11 2 2 168.5 73.1688 26
-11 2 2 259.565 79.9187 25
-11 -2 2 204.64 96.2642 10
-11 2 2 251.131 92.8262 10
-11 2 2 172.619 69.7847 20
-11 2 2 210.252 81.3831 8
-11 -2 2 245.975 83.6619 9
-11 2 3 590.748 108.998 26
-11 2 3 453.039 100.495 20
-11 -2 3 395.832 106.496 5
-11 -2 3 274.77 86.8339 9
-11 2 3 557.108 120.959 8
-11 2 3 435.429 144.992 10
-11 -2 4 1044.88 206.707 17
-11 2 4 1022.36 219.003 10
-11 -2 5 21703.9 963.25 17
-11 -2 5 21535.3 916.661 10
-11 2 5 21423.2 949.356 10
-11 2 6 504.367 178.578 10
-11 -2 6 488.444 145.222 10
-11 -2 7 6060.71 351.253 10
-11 2 7 6311.66 417.634 10
-11 2 8 98.549 74.6212 10
-11 -3 -6 899.165 132.052 4
-11 3 -6 953.905 122.002 35
-11 3 -6 829.182 117.348 11
-11 3 -6 859.645 125.864 22
-11 3 -6 647.643 95.6204 13
-11 3 -6 925.431 130.855 6
-11 3 -5 1069.21 158.076 35
-11 3 -5 991.284 148.893 28
-11 3 -5 1229.02 162.416 30
-11 3 -5 963.156 149.515 29
-11 3 -5 1093.38 165.205 11
-11 3 -5 899.732 136.365 13
-11 -3 -5 916.908 160.204 11
-11 3 -5 1283.81 176.161 22
-11 3 -5 1022.5 147.664 21
-11 -3 -5 1016.21 152.207 21
-11 -3 -5 1013.32 172.487 9
-11 3 -4 467.372 147.597 36
-11 3 -4 260.94 111.254 35
-11 3 -4 393.717 126.258 28
-11 -3 -4 490.424 141.568 11
-11 3 -4 439.986 138.653 11
-11 3 -4 387.432 105.161 13
-11 -3 -4 656.75 131.894 28
-11 3 -4 621.936 121.619 27
-11 3 -4 412.497 108.629 24
-11 3 -4 492.031 105.844 25
-11 3 -4 407.435 130.88 21
-11 3 -4 383.105 143.33 22
-11 -3 -4 414.697 140.54 22
-11 -3 -4 497.074 136.989 21
-11 -3 -4 599.942 167.036 9
-11 3 -4 452.483 164.597 6
-11 3 -3 5501.49 382.491 36
-11 3 -3 5354.76 354.559 35
-11 3 -3 5688.81 415.899 30
-11 -3 -3 4990.46 359.59 28
-11 3 -3 5304.31 405.419 28
-11 -3 -3 5668 398.918 11
-11 3 -3 4936.65 319.269 13
-11 3 -3 5570.09 365.923 11
-11 -3 -3 5955.33 436.096 9
-11 3 -3 5302.06 365.144 27
-11 3 -3 5010.79 326.95 26
-11 3 -3 4922.01 351.226 25
-11 3 -3 5076.63 361.964 24
-11 3 -3 5286.16 368.213 22
-11 -3 -3 5422.97 387.649 21
-11 3 -3 4608.29 315.298 20
-11 3 -3 5558.74 400.035 21
-11 3 -3 5390.2 385.594 19
-11 -3 -3 5290.06 375.297 22
-11 3 -3 4978.75 378.499 18
-11 -3 -3 5621.59 410.776 5
-11 3 -3 5395.85 440.052 6
-11 -3 -3 4374.72 337.727 6
-11 -3 -2 2832.29 238.321 3
-11 -3 -2 2429.56 295.28 2
-11 3 -2 2389.95 245.237 36
-11 -3 -2 3094.1 291.168 36
-11 3 -2 2562.39 282.199 28
-11 3 -2 2946.45 293.008 30
-11 -3 -2 2514 256.504 28
-11 -3 -2 2801.17 272.035 11
-11 -3 -2 2923.81 255.816 10
-11 3 -2 2848.73 251.363 11
-11 3 -2 3024.75 285.241 24
-11 3 -2 2638 263.598 25
-11 3 -2 2781.27 242.938 22
-11 3 -2 2541.1 250.253 26
-11 3 -2 2660.63 269.701 27
-11 3 -2 2702.84 263.449 18
-11 -3 -2 2702.14 255.389 22
-11 3 -2 2936.72 288.48 21
-11 3 -2 2658.4 249.865 20
-11 3 -2 2806.32 278.821 19
-11 3 -2 2629.97 291.078 6
-11 -3 -2 2454.54 259.466 6
-11 3 -2 2416.39 213.832 8
-11 3 -2 2922.99 245.752 9
-11 -3 -2 3070.33 291.189 5
-11 -3 -1 1384.35 166.457 3
-11 -3 -1 1229.88 200.81 2
-11 3 -1 1281.83 173.718 36
-11 -3 -1 1442.61 185.77 36
-11 3 -1 1309.08 186.739 30
-11 3 -1 1409.91 190.428 28
-11 -3 -1 1265.06 174.205 11
-11 -3 -1 1538.28 209.589 9
-11 -3 -1 1317.55 168.917 10
-11 3 -1 1231.06 184.765 26
-11 3 -1 1208.73 187.425 27
-11 3 -1 1220.49 190.86 24
-11 3 -1 1089.9 172.417 21
-11 -3 -1 1465.69 204.905 21
-11 3 -1 1293.21 183.911 19
-11 3 -1 1211.66 174.279 20
-11 3 -1 1325.19 165.306 9
-11 -3 -1 1251.72 176.458 5
-11 3 -1 1181.69 146.626 8
-11 3 -1 1480.43 207.066 6
-11 -3 -1 1241.83 171.214 6
-11 3 0 30915.1 994.03 8
-11 -3 0 34179.5 1108.78 9
-11 -3 0 34168.3 1085.31 5
-11 3 0 31644.9 1100.42 6
-11 3 0 32511.7 1050.89 9
-11 -3 0 30261.3 1045.7 6
-11 3 0 31851.9 945.911 5
-11 3 0 33875.6 1027.17 30
-11 3 0 32873.4 1029.46 28
-11 -3 0 31319.7 1033.38 10
-11 3 0 33832.8 1086.56 24
-11 3 0 34027.7 1116.12 26
-11 3 0 33721.4 1099.22 25
-11 3 0 34640.3 1100.22 27
-11 3 0 33141 1099.54 20
-11 -3 0 34373 1130.87 21
-11 -3 0 32861.9 1089.39 17
-11 3 0 33727.9 1042.76 21
-11 3 0 33980.7 1042.57 19
-11 -3 0 33543.5 1149.76 2
-11 -3 0 33375.1 1031.25 3
-11 3 1 38749.7 1123.01 28
-11 3 1 40274.3 1192.15 27
-11 3 1 40033.8 1224.58 26
-11 3 1 40016.3 1199.62 25
-11 3 1 39586.1 1187.99 24
-11 -3 1 41164.5 1222.61 9
-11 3 1 38427.5 1169.77 8
-11 3 1 38005 1242.81 6
-11 -3 1 40969 1281.13 21
-11 3 1 37682.8 1103.49 19
-11 3 1 39379.2 1214.33 20
-11 -3 1 42157 1326.83 17
-11 -3 1 38283.7 1193.98 10
-11 3 2 42899.8 1226.58 27
-11 3 2 44749.2 1272.57 26
-11 3 2 42437.6 1236.95 24
-11 3 2 42937.9 1236.48 25
-11 -3 2 42652.8 1283.37 5
-11 -3 2 43175 1275.77 9
-11 3 2 40598.2 1287.48 8
-11 -3 2 43812.8 1470.32 17
-11 3 2 44011.1 1261.64 20
-11 -3 2 42409.1 1313.06 10
-11 3 3 47834 1343.88 26
-11 3 3 47708.6 1337.32 20
-11 3 3 46142.4 1499.35 10
-11 -3 3 49021.2 1399.31 5
-11 3 3 45258.4 1415.79 8
-11 -3 4 2970.1 333.961 17
-11 -3 4 2295.22 257.49 10
-11 3 4 2345.53 291.972 10
-11 -3 4 2180.87 211.416 5
-11 -3 5 4104.11 391.346 17
-11 -3 5 3367.05 257.959 5
-11 3 5 3746.34 356.133 10
-11 -3 5 3480.96 311.645 10
-11 -3 6 23790 881.379 10
-11 3 6 24165.5 985.56 10
-11 3 7 7758.24 448.683 10
-11 -3 7 7475.43 362.412 10
-11 3 8 20634.9 641.265 10
-11 -4 -6 32600.4 868.479 11
-11 4 -6 30609.2 829.269 13
-11 -4 -6 32151.8 883.075 4
-11 4 -5 3937.64 274.455 28
-11 4 -5 3541.63 265.214 30
-11 4 -5 3734.83 272.324 22
-11 4 -5 3674.89 307.125 6
-11 4 -5 3865.33 263.743 21
-11 4 -5 3184.85 246.896 11
-11 4 -5 3573.92 242.429 13
-11 -4 -5 3648.58 277.987 11
-11 -4 -4 15032.4 602.33 3
-11 4 -4 15600.4 673.392 36
-11 4 -4 15174.4 610.452 13
-11 -4 -4 15776.9 736.036 9
-11 4 -4 15331.4 643.227 11
-11 -4 -4 15932 690.577 11
-11 4 -4 15703.7 641.266 24
-11 4 -4 15595.8 631.994 27
-11 4 -4 15213.6 664.898 22
-11 4 -4 15044.2 612.637 25
-11 4 -4 14214.7 554.639 26
-11 -4 -4 17184.3 728.649 21
-11 4 -4 16395.1 758.163 6
-11 -4 -3 2054.42 279.797 2
-11 -4 -3 2418.2 233.044 3
-11 4 -3 2173.57 241.131 36
-11 4 -3 2104.06 228.399 35
-11 4 -3 2456.74 285.191 30
-11 4 -3 2311.44 273.695 28
-11 -4 -3 2574.34 267.286 11
-11 4 -3 2650.9 250.96 11
-11 4 -3 1973.66 204.802 13
-11 4 -3 2800.06 268.811 25
-11 4 -3 2262.8 225.163 26
-11 4 -3 2245.99 254.648 24
-11 4 -3 2503.47 263.749 27
-11 4 -3 2450.08 250.403 22
-11 4 -3 2534.13 279.623 21
-11 4 -3 2196.95 251.008 18
-11 -4 -3 2632.81 286.623 21
-11 4 -3 2601.52 278.918 19
-11 4 -3 2397.3 232.526 20
-11 4 -3 1874.85 199.942 8
-11 -4 -3 3173.79 312.16 5
-11 4 -3 2615.02 303.317 6
-11 -4 -2 40802.1 1427.83 2
-11 -4 -2 37803.6 1225.69 3
-11 4 -2 37165.7 1246.06 36
-11 -4 -2 40687.1 1343.05 36
-11 4 -2 40452.2 1371.81 28
-11 4 -2 41063.7 1373.3 30
-11 -4 -2 40520.2 1299.15 11
-11 -4 -2 39410.5 1270.65 10
-11 -4 -2 41542.2 1405.98 9
-11 4 -2 39851.1 1242.67 11
-11 4 -2 40928.3 1333.08 26
-11 4 -2 44993.5 1397.79 25
-11 4 -2 37948.1 1298.69 20
-11 -4 -2 42367.2 1398.24 21
-11 4 -2 41335.9 1370.72 19
-11 4 -2 41200.1 1366.75 21
-11 4 -2 38036.6 1273.47 18
-11 4 -2 40340.5 1396.7 6
-11 4 -2 34757 1178.86 8
-11 -4 -2 41001.2 1381.99 5
-11 -4 -1 229.702 154.887 2
-11 -4 -1 188.971 107.566 3
-11 4 -1 303.898 104.993 36
-11 4 -1 210.578 121.537 28
-11 4 -1 407.395 135.806 30
-11 4 -1 364.7 111.77 11
-11 -4 -1 310.29 106.369 10
-11 4 -1 364.467 148.158 25
-11 4 -1 299.2 145.909 27
-11 4 -1 289.797 147.514 24
-11 4 -1 165.602 94.1033 20
-11 4 -1 246.898 111.678 19
-11 -4 -1 266.009 132.704 21
-11 4 -1 153.295 117.684 21
-11 -4 -1 206.87 130.218 9
-11 -4 -1 376.835 122.932 5
-11 4 -1 252.908 124.988 6
-11 4 -1 180.466 98.6324 9
-11 4 -1 232.28 83.6663 8
-11 -4 0 237177 5652 3
-11 -4 0 244885 5859.26 2
-11 -4 0 236283 5697.4 17
-11 4 0 232570 5609.27 30
-11 4 0 233132 5617.08 28
-11 4 0 237557 5748.78 27
-11 4 0 247365 5810.81 26
-11 4 0 235113 5723.25 24
-11 4 0 239322 5762.93 25
-11 4 0 225038 5611.22 8
-11 4 0 237036 5745.26 6
-11 4 0 222828 5626.02 9
-11 -4 0 209751 5603.93 6
-11 4 0 243157 5788.8 20
-11 -4 0 245032 5829.31 21
-11 4 0 239316 5661.32 21
-11 4 0 236056 5653.26 19
-11 -4 0 255051 5791.77 9
-11 -4 0 235407 5656.4 10
-11 4 1 3293.26 257.756 24
-11 4 1 3228.55 282.686 26
-11 4 1 3830.02 288.059 25
-11 4 1 3009.63 252.749 27
-11 4 1 3100.69 259.977 8
-11 -4 1 2786 248.078 5
-11 4 1 3092.84 275.69 6
-11 -4 1 3275.37 273.61 9
-11 4 1 3230.99 276.842 20
-11 -4 1 3649.4 329.418 17
-11 -4 1 3445.92 270.088 10
-11 4 2 152135 3756.61 24
-11 4 2 150811 3749.78 27
-11 4 2 154142 3769.54 25
-11 4 2 160540 3830.54 26
-11 4 2 155670 3811.38 20
-11 -4 2 164140 4138.31 17
-11 -4 2 155522 3838.16 9
-11 4 2 148056 3875.12 8
-11 -4 2 154424 3832.04 5
-11 4 2 152430 3871.36 6
-11 4 3 5604.09 314.371 26
-11 -4 3 6498.23 498.109 17
-11 4 3 5910.73 321.655 20
-11 -4 3 5752.12 373.417 10
-11 -4 3 5875.48 351.388 5
-11 4 3 5421.61 386.743 8
-11 -4 4 12340.7 716.132 17
-11 -4 4 11219.2 509.437 5
-11 4 4 11546.2 578.72 8
-11 -4 4 10653.4 546.587 10
-11 4 4 10908.2 596.059 10
-11 -4 5 3596.06 295.285 10
-11 4 5 3627.48 347.407 10
-11 -4 5 3905.38 387.184 17
-11 -4 6 1462.67 175.395 10
-11 4 6 2035.48 264.722 10
-11 -4 7 153.501 60.7286 10
-11 4 7 9.16183 101.946 10
-11 4 8 318.639 75.8001 10
-11 5 -6 850.327 80.1792 37
-11 5 -6 1113.19 108.335 35
-11 -5 -5 305 80.2586 3
-11 -5 -5 82.1685 86.536 4
-11 5 -5 183.005 91.0319 35
-11 5 -5 166.468 81.7034 30
-11 5 -5 219.123 86.057 28
-11 5 -5 175.524 79.6171 13
-11 -5 -5 242.941 92.7434 11
-11 5 -5 165.821 85.7434 11
-11 5 -5 159 56.2826 24
-11 5 -5 215.922 79.9194 21
-11 5 -5 329.316 99.6392 22
-11 5 -5 285.079 111.888 6
-11 5 -4 2389.25 231.453 36
-11 5 -4 2242 231.513 35
-11 5 -4 2693.91 270.261 30
-11 5 -4 2392.3 257.63 28
-11 5 -4 2347.5 221.036 11
-11 -5 -4 2388.09 276.816 9
-11 5 -4 2394.66 217.12 13
-11 -5 -4 2463.55 237.907 11
-11 5 -4 2468.44 225.432 27
-11 5 -4 2382.45 192.113 26
-11 5 -4 2636.11 243.604 22
-11 5 -4 2085 214.392 24
-11 5 -4 2351.68 212.823 25
-11 5 -4 2745.34 292.466 6
-11 -5 -4 2257.81 214.404 3
-11 -5 -3 1069.79 223.295 2
-11 -5 -3 1202.36 175.358 3
-11 5 -3 1328.79 180.281 36
-11 5 -3 1328.62 222.641 30
-11 5 -3 1170.59 207.446 28
-11 5 -3 1150.53 167.951 11
-11 5 -3 1001.01 155.789 13
-11 -5 -3 1347.2 186.541 11
-11 5 -3 1052.79 180.387 25
-11 5 -3 1055.53 164.384 26
-11 5 -3 1178.97 192.327 27
-11 5 -3 1085.75 189.391 24
-11 5 -3 1097 172.515 22
-11 5 -3 1129.98 165.546 20
-11 5 -3 1168.1 209.46 21
-11 -5 -3 1195.07 214.668 21
-11 5 -3 1021.22 177.941 18
-11 5 -3 1122.56 196.519 19
-11 5 -3 1184.01 221.537 6
-11 -5 -3 1073.89 203.925 5
-11 5 -3 727.696 129.025 8
-11 -5 -2 2018.16 292.184 2
-11 -5 -2 2104.78 230.241 3
-11 5 -2 1719.04 209.562 36
-11 5 -2 2071.81 271.474 28
-11 5 -2 1882.79 260.582 30
-11 -5 -2 1852.96 215.498 11
-11 -5 -2 1713.8 253.07 9
-11 -5 -2 2190.12 242.548 10
-11 5 -2 1759.14 208.92 11
-11 5 -2 2143.69 266.34 26
-11 5 -2 2000.9 264.295 21
-11 5 -2 2176.34 233.966 18
-11 -5 -2 2074.02 269.465 21
-11 5 -2 1674.52 229.054 20
-11 5 -2 1896.13 253.141 19
-11 5 -2 2459.83 296.623 6
-11 -5 -2 2189.68 275.42 5
-11 -5 -1 11955.3 678.002 2
-11 -5 -1 10749.2 526.965 3
-11 5 -1 10948.4 523.233 36
-11 5 -1 11144.2 572.53 28
-11 5 -1 11569.3 581.49 30
-11 -5 -1 11974.7 643.972 9
-11 -5 -1 11241.8 558.156 10
-11 5 -1 12192.4 653.239 27
-11 5 -1 11212.8 622.358 24
-11 5 -1 12111.9 654.609 25
-11 5 -1 11326.7 602.18 21
-11 5 -1 11084.7 596.443 19
-11 -5 -1 10498.4 634.3 21
-11 5 -1 9351.54 455.166 9
-11 5 -1 12121 636.005 6
-11 5 -1 10135.6 496.676 8
-11 -5 0 9292.2 594.155 2
-11 -5 0 9259.54 480.563 3
-11 -5 0 8189.96 460.654 17
-11 5 0 8766.07 438.05 30
-11 5 0 8956.41 442.404 28
-11 -5 0 9844.85 550.256 9
-11 -5 0 8798.12 476.59 10
-11 5 0 10363.7 565.941 25
-11 5 0 9205.92 520.609 24
-11 5 0 8808.52 552.88 26
-11 5 0 9348.94 535.97 27
-11 5 0 8568.09 535.031 20
-11 5 0 9159.14 483.859 21
-11 5 0 8855.39 474.117 19
-11 -5 0 9157.46 516.387 5
-11 5 0 8573.59 448.67 9
-11 5 0 8152.79 444.843 8
-11 5 0 9627.68 540.425 6
-11 -5 1 60957.6 1890.98 17
-11 -5 1 60327.5 1825.81 9
-11 -5 1 59839.2 1910.03 2
-11 5 1 61440.9 1761.81 27
-11 5 1 63809.8 1853.16 26
-11 5 1 60824.1 1733.37 24
-11 5 1 61769.8 1780.38 25
-11 5 1 60482.5 1827.06 20
-11 -5 1 64360.5 1819.15 5
-11 5 1 58981.3 1763.51 8
-11 5 1 64061.9 1823.31 6
-11 -5 2 26091.1 1097.3 17
-11 5 2 24654.8 816.972 24
-11 5 2 25918.9 898.634 26
-11 5 2 24463.8 818.929 27
-11 5 2 25211.3 842.555 25
-11 5 2 25228 883.573 20
-11 -5 2 24951.4 901.308 10
-11 -5 2 26111.6 920.908 5
-11 5 2 23646.1 935.208 8
-11 5 2 26340 925.918 6
-11 -5 3 22999.5 857.128 10
-11 5 3 21450.3 900.7 8
-11 -5 3 23460.4 845.849 5
-11 -5 3 24932 1088.72 17
-11 -5 4 1070.13 167.855 10
-11 5 4 933.238 184.275 10
-11 5 4 1153.94 187.365 8
-11 -5 4 748.629 133.202 5
-11 -5 4 1240.81 242.862 17
-11 5 5 4395.65 356.797 10
-11 -5 5 4298.57 305.841 10
-11 5 6 11585.7 571.581 10
-11 -5 6 11072.7 469.95 10
-11 5 7 21232.2 734.493 10
-11 -6 -5 23426 762.69 4
-11 -6 -5 22735.6 693.235 3
-11 6 -5 22165.9 731.034 35
-11 6 -5 22858.4 737.186 21
-11 6 -5 24556 783.203 6
-11 6 -4 787.841 144.271 35
-11 6 -4 680.797 149.167 28
-11 6 -4 676.894 150.242 30
-11 -6 -4 566.809 112.683 11
-11 6 -4 660.727 120.42 11
-11 6 -4 426.089 101.106 25
-11 6 -4 705.012 126.094 27
-11 6 -4 792.623 136.654 24
-11 6 -4 433.616 90.3088 26
-11 6 -4 693.584 167.73 6
-11 -6 -4 747.727 138.072 3
-11 -6 -4 542.491 136.592 4
-11 -6 -3 166.473 107.422 3
-11 -6 -3 116.2 102.041 4
-11 -6 -3 101.191 134.37 2
-11 6 -3 356.25 126.583 35
-11 6 -3 260.755 109.229 36
-11 6 -3 318.805 147.24 30
-11 6 -3 384.077 145.727 28
-11 6 -3 140.263 96.2009 13
-11 6 -3 191.319 98.8062 11
-11 -6 -3 220.498 90.5578 11
-11 6 -3 500.457 144.208 25
-11 6 -3 482.762 122.069 26
-11 6 -3 236.643 125.451 24
-11 6 -3 393.521 142.993 27
-11 6 -3 277.113 134.826 21
-11 -6 -3 447.957 158.391 9
-11 6 -3 249.048 130.007 6
-11 -6 -2 63.5594 103.588 3
-11 -6 -2 144.751 152.575 2
-11 6 -2 54.9304 78.2895 36
-11 6 -2 67.307 126.365 30
-11 6 -2 107.33 125.942 28
-11 6 -2 9.08039 88.7956 11
-11 -6 -2 11.7071 96.1828 10
-11 6 -2 44.0025 136.214 24
-11 6 -2 28.1711 94.4883 26
-11 6 -2 99.0793 125.602 21
-11 6 -2 -27.8328 91.3886 20
-11 6 -2 156.588 115.316 19
-11 6 -2 37.7055 63.2382 8
-11 -6 -2 93.7904 113.26 9
-11 6 -2 45.3039 125.778 6
-11 -6 -1 57160 1827.97 2
-11 -6 -1 52585.2 1600.39 3
-11 6 -1 51956.2 1545.04 36
-11 6 -1 52273.4 1627.12 28
-11 6 -1 54222 1648.39 30
-11 6 -1 51351.2 1567.65 11
-11 -6 -1 54803.9 1768.99 9
-11 -6 -1 52573 1634.13 10
-11 6 -1 53827.3 1750.49 27
-11 6 -1 53246 1727.02 24
-11 6 -1 54317.6 1761.83 25
-11 6 -1 51890.3 1680.7 21
-11 6 -1 50491.5 1671.17 19
-11 6 0 818.675 185.997 6
-11 6 0 424.656 119.496 9
-11 -6 0 508.092 158.656 9
-11 6 0 487.87 116.397 28
-11 6 0 731.933 179.149 25
-11 6 0 663.196 196.223 26
-11 6 0 575.254 154.594 24
-11 6 0 721.003 177.135 27
-11 6 0 603.777 139.811 19
-11 6 0 639.845 173.705 20
-11 6 0 494.424 141.693 21
-11 -6 0 383.656 180.258 2
-11 -6 0 440.326 127.94 3
-11 -6 1 28815.1 1115.11 17
-11 -6 1 30087.9 1042.32 10
-11 -6 1 26469.8 1141.63 2
-11 6 1 29554.2 994.619 24
-11 6 1 29884.6 1027.48 27
-11 6 1 31104.3 1124.94 26
-11 6 1 29600.8 1044.91 25
-11 6 1 29307.8 1096 20
-11 -6 1 30328 1103.35 5
-11 6 1 29192.5 1043.71 8
-11 -6 2 626.537 178.911 17
-11 -6 2 476.274 124.433 10
-11 -6 2 546.136 187.505 2
-11 6 2 706.287 122.028 25
-11 6 2 769.278 146.771 26
-11 6 2 785.97 140.545 20
-11 -6 2 592.384 136.652 5
-11 -6 3 7908.13 451.203 5
-11 -6 3 7899.07 590.885 17
-11 -6 3 8186.59 451.629 10
-11 -6 4 907.663 149.971 10
-11 -6 5 28458.3 921.095 10
-11 6 5 27047.1 978.886 10
-11 6 6 611.406 145.093 10
-11 -6 6 385.161 83.1333 10
-11 6 7 3416.51 199.079 10
-11 7 -5 2210.25 160.305 35
-11 7 -5 2321.52 167.917 37
-11 -7 -5 2259.81 155.834 3
-11 -7 -4 975.165 135.849 4
-11 -7 -4 1222.96 153.43 3
-11 7 -4 1076.25 143.042 35
-11 7 -4 1171.37 164.7 30
-11 7 -4 1186.9 161.481 28
-11 7 -4 1091.23 121.73 11
-11 7 -4 1098.26 145.065 24
-11 7 -4 1314.79 152.006 27
-11 7 -4 1058.67 115.408 26
-11 7 -4 1168.57 139.552 25
-11 7 -4 1260.84 160.414 21
-11 7 -4 1211.6 169.206 6
-11 -7 -3 17370.2 702.759 3
-11 -7 -3 17318.2 695.771 4
-11 -7 -3 17840.7 814.117 2
-11 7 -3 18192.1 691.588 35
-11 7 -3 17291.4 749.247 30
-11 7 -3 18062.1 758.79 28
-11 7 -3 16542.2 630.497 11
-11 -7 -3 18415.7 806.089 9
-11 7 -3 17462.4 713.723 26
-11 7 -3 17897.7 756.603 27
-11 7 -3 18594.3 774.001 24
-11 7 -3 17190.2 739.712 25
-11 7 -3 18191.1 763.437 21
-11 7 -3 21377.2 826.744 6
-11 -7 -2 1378.6 240.999 2
-11 -7 -2 1303.01 193.999 3
-11 -7 -2 1354.86 176.013 4
-11 7 -2 1361.28 166.33 36
-11 7 -2 1457.84 219.642 30
-11 7 -2 1578.63 223.336 28
-11 -7 -2 1532.07 234.817 9
-11 7 -2 1425.96 174.863 11
-11 7 -2 1106.37 201.17 26
-11 7 -2 1424.3 237.862 24
-11 7 -2 1638.65 251.006 27
-11 7 -2 1540.95 230.655 21
-11 7 -2 1859.45 258.82 6
-11 -7 -1 2989.49 280.458 3
-11 -7 -1 3457.8 378.85 2
-11 7 -1 3127.84 247.135 36
-11 7 -1 3395.26 289.814 28
-11 7 -1 3289.72 290.319 30
-11 7 -1 2878.61 252.763 11
-11 -7 -1 2602.55 300.903 9
-11 7 -1 2619.18 313.076 27
-11 7 -1 2927.21 327.058 25
-11 7 -1 2836.77 314.396 24
-11 7 -1 2909.4 301.202 21
-11 7 -1 3041.71 304.388 19
-11 7 -1 2853.71 251.033 8
-11 7 -1 3704.87 346.073 6
-11 -7 -1 2811.07 320.266 5
-11 7 0 11988.5 566.678 36
-11 -7 0 11218.9 641.577 9
-11 -7 0 14448.1 665.293 10
-11 7 0 12679.7 600.573 8
-11 -7 0 14470.7 739.51 5
-11 7 0 14719.8 682.068 24
-11 7 0 13834.1 688.006 27
-11 7 0 13717.6 697.948 25
-11 7 0 13144.6 717.07 26
-11 7 0 13508.8 612.934 21
-11 7 0 12855.9 707.043 20
-11 -7 0 14713.3 786.714 2
-11 -7 0 14212.5 642.607 3
-11 -7 1 21266 833.851 3
-11 -7 1 18560.5 928.011 2
-11 -7 1 21398.2 835.733 10
-11 -7 1 20242.6 863.605 17
-11 7 1 20430.2 877.73 26
-11 7 1 20210.4 788.283 27
-11 7 1 20196.8 757.119 24
-11 7 1 19791.9 802.295 25
-11 7 1 19198.1 851.811 20
-11 -7 1 22366.7 921.092 5
-11 7 1 19960.5 815.424 8
-11 7 1 18895.8 757.739 9
-11 -7 2 12736.2 726.314 2
-11 -7 2 14076.6 754.282 17
-11 7 2 14207.2 615.971 26
-11 7 2 13429.1 601.612 20
-11 -7 2 13770.3 632.86 10
-11 -7 2 14283.9 686.235 5
-11 7 2 14122 677.316 8
-11 -7 3 31032 1047.57 10
-11 -7 3 29611 1243.3 17
-11 -7 4 1704.78 189.638 10
-11 -7 5 890.889 121.933 10
-11 8 -5 1342.48 99.9577 13
-11 -8 -4 8551.25 366.943 3
-11 8 -4 7117.36 332.116 35
-11 8 -4 8538.74 380.103 28
-11 8 -4 8271.99 376.649 30
-11 8 -4 7964.98 333.495 13
-11 8 -4 8175.69 360.09 24
-11 8 -4 8577.83 360.54 27
-11 8 -4 8377.75 349.541 25
-11 8 -4 8497.32 378.434 21
-11 8 -4 8659.8 335.533 6
-11 -8 -3 2447.16 272.146 2
-11 -8 -3 2425.63 224.714 3
-11 8 -3 2595.68 218.066 35
-11 8 -3 2607.84 240.232 28
-11 8 -3 2766.75 248.976 30
-11 8 -3 2317.46 179.082 11
-11 8 -3 2527.98 220.689 26
-11 8 -3 2511.59 238.465 25
-11 8 -3 2426.39 236.531 27
-11 8 -3 2812.94 255.148 21
-11 8 -3 2582.31 229.048 6
-11 8 -2 12551.6 555.427 35
-11 8 -2 14451.6 624.593 28
-11 8 -2 14057.1 627.697 30
-11 8 -2 12856.5 524.523 11
-11 8 -2 13094.2 661.772 25
-11 8 -2 13482.9 657.39 26
-11 8 -2 14089.5 670.679 24
-11 8 -2 12711.4 656.027 27
-11 8 -2 13878.9 647.197 21
-11 -8 -2 14289.2 619.117 3
-11 -8 -2 14364.2 719.44 2
-11 8 -1 913.03 134.025 36
-11 8 -1 1135.03 166.383 28
-11 8 -1 1134.82 221.434 27
-11 8 -1 890.003 202.446 26
-11 8 -1 1057.7 212.845 25
-11 8 -1 1194.17 218.949 24
-11 8 -1 974.577 148.953 11
-11 -8 -1 1191.85 195.776 10
-11 -8 -1 1347.78 203.249 9
-11 8 -1 1044.75 186.183 21
-11 -8 -1 970.213 175.667 3
-11 -8 -1 1070.1 244.336 2
-11 -8 0 79484.8 2163.6 10
-11 8 0 68497.7 1957.44 36
-11 -8 0 74812 2313.17 2
-11 -8 0 73555.9 2099.36 3
-11 8 0 71972.3 2213.29 26
-11 8 0 76294.5 2152.42 27
-11 8 0 75107.3 2171.23 25
-11 8 0 75010.1 2100.56 24
-11 -8 1 1234.6 196.953 3
-11 -8 1 1003.61 233.832 2
-11 -8 1 1087.48 183.306 10
-11 8 1 1330.9 164.73 24
-11 8 1 1408.42 219.924 26
-11 8 1 1243.37 171.198 27
-11 8 1 1403.15 194.165 25
-11 -8 2 25685.5 1097.29 2
-11 -8 2 28520.7 997.058 10
-11 8 2 26779.9 923.657 26
-11 -8 3 8304.42 444.013 10
-11 -8 3 7465.13 497.771 2
-11 -8 4 1260.24 153.82 10
-11 9 -4 15052.1 468.54 13
-11 9 -4 14138.8 454.294 35
-11 9 -4 16716.3 512.793 37
-11 -9 -4 15746.3 497.933 3
-11 9 -3 1376.12 142.708 35
-11 9 -3 1576.51 159.933 28
-11 9 -3 1386.01 150.113 30
-11 9 -3 1286.11 135.1 13
-11 9 -3 1285.22 140.189 26
-11 9 -3 1196.91 149.172 25
-11 9 -3 1255.73 156.067 21
-11 -9 -3 1433.54 159.865 3
-11 9 -2 19582.2 699.737 35
-11 9 -2 21008.1 718.434 28
-11 9 -2 20645.2 721.254 30
-11 9 -2 22163.4 822.53 27
-11 9 -2 20811.3 802.808 26
-11 9 -2 21985.5 821.746 25
-11 9 -2 22363.1 815.936 24
-11 -9 -2 21743 772.364 3
-11 -9 -2 21327.1 864.558 2
-11 9 -2 21456.6 774.998 21
-11 9 -2 18317.3 637.675 11
-11 9 -1 11340.5 605.008 26
-11 9 -1 11835.8 587.449 27
-11 9 -1 11965.9 572.23 24
-11 9 -1 11981.9 599.04 25
-11 -9 -1 11845.4 555.264 3
-11 -9 -1 12343.8 662.277 2
-11 9 -1 11992.3 540.599 21
-11 9 -1 10584.1 459.246 11
-11 9 0 526.224 152.659 25
-11 9 0 358.617 134.923 27
-11 9 0 506.242 140.383 24
-11 9 0 325.201 138.312 26
-11 -9 0 440.884 134.409 10
-11 9 0 509.127 107.252 36
-11 -9 0 500.978 189.572 2
-11 -9 0 356.064 124.569 3
-11 9 1 28404.7 1004.82 26
-11 9 1 27311 916.871 25
-11 -9 1 30134 1023.22 10
-11 9 1 26229.6 871.919 36
-11 -9 1 29460.7 1162.4 2
-11 9 2 16106.7 610.275 26
-11 9 2 15921.4 601.868 9
-11 -9 2 17975.1 708.274 10
-11 -9 2 17020.4 806.581 2
-11 -9 2 16861.7 693.977 3
-11 -9 3 7618.11 399.789 10
-11 -9 3 8007.27 425.958 3
-11 -9 3 8102.68 481.361 2
-11 -9 4 9058.42 428.434 3
-11 -9 5 4319.08 243.295 3
-11 10 -3 804.191 92.1391 13
-11 10 -3 665.649 69.3098 12
-11 10 -3 765.114 84.1487 35
-11 -10 -3 930.417 108.467 3
-11 10 -2 1691.5 169.368 26
-11 10 -2 2114.49 190.395 25
-11 10 -2 1994.39 181.782 24
-11 10 -2 2206.6 194.128 27
-11 10 -2 1974.33 158.141 13
-11 10 -2 1764.96 149.991 35
-11 -10 -2 1909.35 179.53 3
-11 -10 -2 1809.51 209.423 2
-11 10 -1 38822.4 1159.05 27
-11 10 -1 40338.5 1214.57 26
-11 10 -1 39239.4 1134.25 24
-11 10 -1 39954 1180.5 25
-11 10 -1 35389.5 1011.1 11
-11 10 -1 35513.8 1070.89 35
-11 -10 -1 39884.4 1282.8 2
-11 -10 0 4998.77 397.035 2
-11 10 0 4746.65 291.568 27
-11 10 0 5201.66 283.131 24
-11 10 0 5540.53 360.439 26
-11 10 0 5098.16 312.524 25
-11 10 0 4401.38 256.579 11
-11 -10 1 33168.2 1082.78 3
-11 -10 1 35350.7 1232.1 2
-11 10 1 34226.7 1056 26
-11 -10 2 4978.26 373.893 2
-11 -10 2 4767.82 304.719 3
-11 10 2 4114.47 229.062 36
-11 -10 3 100.477 70.2434 3
-11 -10 3 248.593 127.612 2
-11 10 4 3602.31 194.935 9
-11 -10 4 3945.48 229.352 3
-11 11 -2 574.858 76.8868 13
-11 -11 -2 501.549 95.5927 2
-11 11 -1 4147.33 217.439 13
-11 -11 -1 4226.43 286.262 2
-11 11 -1 4320.07 208.087 35
-11 -11 0 12395 484.534 3
-11 -11 0 12752.6 559.285 2
-11 11 0 11672.1 420.985 35
-11 -11 1 3440.13 230.568 3
-11 -11 1 3472.33 283.585 2
-11 11 1 3199.14 180.377 11
-11 -11 2 16842.6 624.151 2
-11 -11 2 16320.7 576.905 3
-11 -12 0 31220.6 837.083 2
-11 12 0 28474.9 757.832 13
-10 0 -7 18.9791 59.94 11
-10 0 -6 1585.37 199.293 29
-10 0 -6 1366.74 185.397 11
-10 0 -6 1566.04 189.739 22
-10 0 -6 1201.45 140.031 13
-10 0 -6 1468.36 176.043 6
-10 0 -5 20.0456 82.3445 35
-10 0 -5 97.6993 120.583 29
-10 0 -5 26.1888 68.6681 28
-10 0 -5 48.466 82.7702 13
-10 0 -5 70.3414 117.962 11
-10 0 -5 9.14218 72.9943 21
-10 0 -5 34.3019 112.897 22
-10 0 -5 13.642 100.592 6
-10 0 -5 63.2659 107.075 9
-10 0 -4 62309.3 1845.36 36
-10 0 -4 58772.1 1707.86 35
-10 0 -4 58328.1 1781.49 29
-10 0 -4 57523 1674.41 28
-10 0 -4 62030.4 1781.38 11
-10 0 -4 56079.5 1611.94 13
-10 0 -4 62035.6 1794.05 9
-10 0 -4 58974.2 1758.45 22
-10 0 -4 53210.9 1582.1 27
-10 0 -4 53767.6 1562.62 24
-10 0 -4 54470.3 1576.56 25
-10 0 -4 55522.7 1661.36 21
-10 0 -4 58161.6 1744.19 18
-10 0 -4 63685.4 1904.11 6
-10 0 -4 57552.7 1652.1 8
-10 0 -3 29.3242 100.155 35
-10 0 -3 44.3606 94.83 29
-10 0 -3 30.0671 86.7913 30
-10 0 -3 9.94418 73.324 28
-10 0 -3 -7.56151 80.8631 13
-10 0 -3 -16.1405 60.5237 25
-10 0 -3 74.5306 64.1425 27
-10 0 -3 7.67354 61.2653 26
-10 0 -3 -23.9069 58.7598 24
-10 0 -3 21.5519 88.5285 22
-10 0 -3 38.5765 80.3233 21
-10 0 -3 -19.0257 61.0945 19
-10 0 -3 68.2485 49.7962 20
-10 0 -3 -11.0829 84.4909 18
-10 0 -3 -14.6848 106.395 6
-10 0 -3 57.9373 118.729 9
-10 0 -3 15.806 55.177 8
-10 0 -3 -10.4462 80.9116 5
-10 0 -2 70025.6 1915.28 36
-10 0 -2 67840.3 1816.37 35
-10 0 -2 67277.3 1840.3 29
-10 0 -2 66076.7 1839.91 30
-10 0 -2 71471.3 1879.98 11
-10 0 -2 68780.5 1885.53 9
-10 0 -2 67658.8 1835.1 22
-10 0 -2 63554.8 1797.85 27
-10 0 -2 64576.5 1795.21 24
-10 0 -2 62200.5 1782.81 26
-10 0 -2 62485 1791.03 25
-10 0 -2 62894 1782.8 20
-10 0 -2 66373.4 1833.78 21
-10 0 -2 68338 1869.23 18
-10 0 -2 65725 1829.99 19
-10 0 -2 74229.7 1873.98 5
-10 0 -2 65250.3 1740.71 8
-10 0 -2 67617.9 1965.98 6
-10 0 -1 16.5646 57.8247 36
-10 0 -1 53.868 71.4639 28
-10 0 -1 6.56805 49.2575 22
-10 0 -1 -7.3468 49.281 19
-10 0 -1 15.0092 59.0282 21
-10 0 -1 -14.3176 47.0089 20
-10 0 -1 49.4315 78.9311 6
-10 0 -1 -16.3952 67.3463 9
-10 0 -1 9.4695 42.0144 8
-10 0 -1 -6.99728 56.6811 5
-10 0 -1 22.3363 53.9441 25
-10 0 -1 30.0731 54.4719 27
-10 0 -1 -7.38653 55.3957 24
-10 0 -1 -14.6234 49.0456 26
-10 0 0 6363.39 328.021 28
-10 0 0 6398.23 321.021 19
-10 0 0 6589.91 327.345 21
-10 0 0 6646.06 323.321 5
-10 0 0 6178.3 257.087 8
-10 0 0 6429.39 335.588 27
-10 0 0 6251.58 330.404 24
-10 0 0 6784.93 341.568 25
-10 0 1 47.4611 54.9242 28
-10 0 1 -13.9633 53.2269 25
-10 0 1 62.0415 60.4393 27
-10 0 1 14.0783 57.022 24
-10 0 1 42.3321 60.3307 26
-10 0 1 20.3756 55.0191 5
-10 0 1 27.8877 29.3983 8
-10 0 1 20.6937 55.8779 20
-10 0 1 -5.95421 56.4852 21
-10 0 2 126531 3133.52 20
-10 0 2 126601 3158.02 24
-10 0 2 125377 3133.63 26
-10 0 2 125680 3141.37 25
-10 0 3 80.5426 110.288 10
-10 0 3 43.698 69.7864 26
-10 0 4 60729.3 1924.76 10
-10 0 5 -16.5436 141.461 10
-10 0 5 -14.7658 114.369 17
-10 0 7 13.3973 108.524 10
-10 0 8 1713.73 168.624 10
-10 1 -7 379.573 73.4466 11
-10 -1 -7 331.063 71.8689 4
-10 1 -6 769.088 144.541 6
-10 -1 -6 664.47 117.335 6
-10 1 -6 763.439 132.763 35
-10 1 -6 740.882 103.618 28
-10 1 -6 630.728 139.827 29
-10 1 -6 592.46 112.879 13
-10 -1 -6 845.53 154.199 11
-10 1 -6 902.009 153.195 11
-10 1 -6 946.329 155.419 22
-10 1 -6 679.63 107.976 21
-10 -1 -6 783.335 110.706 13
-10 -1 -5 1262.03 201.014 6
-10 1 -5 1399.45 230.89 6
-10 -1 -5 1238.56 171.401 35
-10 1 -5 991.094 142.402 37
-10 1 -5 995.138 165.407 35
-10 1 -5 1479.16 222.576 29
-10 1 -5 1049.88 157.262 28
-10 -1 -5 1468.35 172.506 28
-10 -1 -5 1339.79 213.305 29
-10 -1 -5 1225.94 208.212 9
-10 1 -5 1150.91 197.26 11
-10 -1 -5 1313.4 209.765 11
-10 1 -5 1072.08 153.64 13
-10 -1 -5 1596.51 218.382 22
-10 1 -5 1345.85 214.273 22
-10 1 -5 915.238 148.728 21
-10 -1 -5 1225.46 170.222 21
-10 -1 -5 1275.06 158.711 13
-10 1 -4 658.848 172.558 36
-10 -1 -4 330.576 115.374 35
-10 1 -4 448.25 130.05 35
-10 1 -4 330.155 118.14 28
-10 1 -4 482.578 151.938 29
-10 -1 -4 419.801 153.192 29
-10 -1 -4 452.862 118.451 28
-10 1 -4 489.275 134.001 30
-10 1 -4 509.004 123.56 13
-10 1 -4 557.281 161.864 11
-10 -1 -4 526.793 117.142 13
-10 1 -4 564.043 104.873 25
-10 1 -4 515.448 105.7 27
-10 1 -4 391.536 102.8 24
-10 1 -4 402.122 108.011 19
-10 1 -4 757.996 178.39 22
-10 -1 -4 430.833 144.742 22
-10 -1 -4 307.383 110.946 21
-10 1 -4 263.62 121.506 18
-10 -1 -4 533.599 123.721 18
-10 1 -4 498.157 127.517 21
-10 -1 -4 493.41 163.64 9
-10 -1 -4 593.835 172.055 6
-10 1 -4 405.899 140.618 9
-10 1 -4 624.716 178.964 6
-10 1 -3 248.428 109.018 35
-10 -1 -3 331.24 127.137 36
-10 -1 -3 315.463 120.117 35
-10 1 -3 145.467 98.3834 36
-10 -1 -3 323.47 126.087 29
-10 1 -3 256.067 115.25 28
-10 -1 -3 284.849 103.369 28
-10 1 -3 241.563 114.659 29
-10 1 -3 311.37 111.11 13
-10 -1 -3 274.136 128.645 11
-10 1 -3 319.128 117.586 11
-10 -1 -3 334.219 94.5951 13
-10 1 -3 309.927 102.121 25
-10 -1 -3 356.009 101.762 25
-10 1 -3 395.29 107.076 27
-10 -1 -3 312.339 97.4274 27
-10 1 -3 200.982 83.1164 24
-10 -1 -3 307.862 94.9726 24
-10 1 -3 286.73 87.2665 26
-10 -1 -3 241.04 95.2243 26
-10 1 -3 274.988 101.704 19
-10 1 -3 269.025 117.361 18
-10 1 -3 205.753 128.254 22
-10 -1 -3 301.835 115.935 22
-10 -1 -3 304.969 91.5337 20
-10 -1 -3 184.609 93.3238 18
-10 1 -3 267.665 78.4323 20
-10 -1 -3 272.254 101.574 21
-10 1 -3 303.449 132.031 9
-10 1 -3 304.916 140.165 6
-10 -1 -3 221.194 150.367 6
-10 -1 -3 537.697 164.337 9
-10 1 -3 196.895 88.6574 8
-10 -1 -3 176.489 88.1145 8
-10 -1 -3 119.029 125.332 5
-10 -1 -2 26557.6 952.019 36
-10 -1 -2 26545.7 861.512 35
-10 1 -2 24580.4 855.857 35
-10 1 -2 26662 926.303 30
-10 1 -2 25456.4 869.308 29
-10 -1 -2 24108.5 860.995 28
-10 1 -2 25656.4 919.706 28
-10 -1 -2 25264.8 856.678 10
-10 -1 -2 27593.4 932.805 11
-10 1 -2 24937.6 814.676 13
-10 -1 -2 28386.2 968.907 9
-10 1 -2 26269.6 892.907 22
-10 -1 -2 24839 860.249 27
-10 1 -2 24536.3 839.182 26
-10 -1 -2 26021.4 868.991 26
-10 -1 -2 26026.4 886.455 22
-10 1 -2 25475.8 876.806 27
-10 1 -2 24924 862.484 25
-10 1 -2 24846.8 868.561 24
-10 -1 -2 25077.3 863.213 25
-10 -1 -2 24183.5 845.573 24
-10 1 -2 24609 837.124 20
-10 1 -2 25336.8 890.253 19
-10 1 -2 25462.9 896.116 21
-10 -1 -2 26261.4 868.244 20
-10 1 -2 26966.8 860.395 5
-10 -1 -2 26504.9 918.095 5
-10 -1 -2 24564.3 783.966 8
-10 1 -2 27238.2 1004.62 6
-10 -1 -2 24599.9 949.554 6
-10 1 -2 23670.3 801.317 8
-10 1 -2 24602.6 887.615 9
-10 1 -1 1365.45 165.31 36
-10 -1 -1 1694.31 196.694 36
-10 1 -1 1668.38 184.214 28
-10 1 -1 1468.22 174.46 30
-10 -1 -1 1428.37 166.634 28
-10 1 -1 1736.93 173.028 11
-10 1 -1 1600.69 167.46 20
-10 -1 -1 1855.44 181.227 20
-10 -1 -1 1484.7 168.345 21
-10 1 -1 1709.37 176.448 19
-10 1 -1 1486.57 169.035 21
-10 -1 -1 1816.26 181.759 5
-10 -1 -1 1870.07 195.569 9
-10 1 -1 1810.39 183.698 9
-10 1 -1 1520.83 140.522 8
-10 -1 -1 1585.68 127.78 8
-10 1 -1 1468.79 151.661 5
-10 -1 -1 1600.14 198.239 6
-10 -1 -1 1752.79 169.393 22
-10 1 -1 1581.13 156.462 22
-10 -1 -1 1670.08 174.28 27
-10 -1 -1 1803.53 181.227 26
-10 1 -1 1487.11 168.607 26
-10 1 -1 1616.74 175.347 25
-10 -1 -1 1652.73 170.455 24
-10 -1 -1 1823.27 185.507 25
-10 1 0 23583 770.775 28
-10 1 0 23020.9 760.179 30
-10 -1 0 24093.8 797.05 28
-10 1 0 21472.6 765.09 20
-10 1 0 23477.8 758.688 19
-10 -1 0 24070.2 786.067 21
-10 1 0 24091.6 767.855 21
-10 1 0 24700.6 751.737 5
-10 1 0 22627.2 701.042 8
-10 -1 0 23520.8 777.101 5
-10 1 0 22110.1 776.549 26
-10 1 0 24299.1 790.673 24
-10 -1 0 23996.7 807.281 27
-10 1 0 24177.4 793.824 27
-10 1 0 24630.9 795.19 25
-10 -1 1 5453.28 319.233 28
-10 1 1 5445.48 287.405 28
-10 -1 1 5306.39 322.441 24
-10 1 1 4753.94 282.904 27
-10 1 1 5229.95 291.995 24
-10 -1 1 5683.13 326.875 27
-10 1 1 5518.37 306.534 26
-10 -1 1 5682.46 331.416 26
-10 1 1 5069.2 290.355 25
-10 -1 1 5535.85 326.683 25
-10 1 1 5318.19 256.993 8
-10 -1 1 5549.86 304.529 5
-10 1 1 5476.68 301.315 20
-10 -1 1 5374.01 319.604 20
-10 1 1 5233.87 268.175 21
-10 -1 1 5543.68 313.634 21
-10 1 2 12817.1 500.944 27
-10 1 2 12333.1 505.509 24
-10 1 2 12286.4 503.816 26
-10 -1 2 12770.3 561.471 26
-10 1 2 12721.6 502.403 25
-10 1 2 12813.2 501.107 20
-10 -1 2 13089.5 556.758 20
-10 -1 2 13647.5 553.829 21
-10 1 2 12148.8 478.114 8
-10 1 3 51449.5 1403.5 26
-10 1 3 49848.1 1393.22 20
-10 1 3 46058.6 1358.33 8
-10 -1 3 48236.4 1565.09 10
-10 1 3 50239.1 1577.86 10
-10 -1 4 66911.9 2119.28 10
-10 1 4 71676.6 2103.67 10
-10 -1 4 68000.9 2070.42 17
-10 1 5 38188.9 1367.78 10
-10 -1 5 34270.4 1332.26 17
-10 -1 6 19409.4 903.155 10
-10 1 6 18854.4 899.323 10
-10 -1 6 19159.4 912.282 17
-10 -1 7 1520.4 216.007 10
-10 -1 8 1544.49 150.674 10
-10 1 8 1606.94 172.721 10
-10 -2 -7 3.75881 59.1479 11
-10 -2 -7 130.991 61.4161 4
-10 2 -6 1075.98 167.942 6
-10 2 -6 865.268 135.807 35
-10 2 -6 960.89 119.265 28
-10 2 -6 992.225 152.342 29
-10 2 -6 1009.41 156.214 11
-10 -2 -6 1097.68 165.161 11
-10 2 -6 962.397 154.181 22
-10 2 -6 834.197 112.953 21
-10 -2 -6 676.92 95.6116 13
-10 2 -6 890.983 126.973 13
-10 2 -5 53564.3 1666.02 6
-10 -2 -5 47742.4 1472.66 6
-10 2 -5 49245 1485.44 35
-10 2 -5 50070.2 1471.51 28
-10 2 -5 50482.4 1480.18 30
-10 -2 -5 47346.4 1409.72 28
-10 2 -5 47541.6 1509.7 29
-10 2 -5 49368.9 1502.16 11
-10 2 -5 47203.8 1409.5 13
-10 -2 -5 51190.2 1561.29 9
-10 -2 -5 50081.5 1509.91 22
-10 2 -5 51651 1555.62 22
-10 2 -5 47972 1436.88 21
-10 -2 -5 49453.2 1472.14 21
-10 -2 -5 43269.4 1327.5 13
-10 2 -4 2564 316.635 6
-10 -2 -4 2398.58 266.106 6
-10 -2 -4 2465.75 286.675 5
-10 2 -4 2619.7 290.241 36
-10 -2 -4 2449.1 242.47 35
-10 2 -4 2252.45 240.873 35
-10 2 -4 2215.75 257.039 30
-10 -2 -4 2654.67 244.092 28
-10 2 -4 2290.44 263.398 29
-10 2 -4 2437.54 269.99 28
-10 -2 -4 2533.25 289.32 11
-10 -2 -4 2774.84 309.909 9
-10 2 -4 2583.96 270.992 11
-10 2 -4 2491.46 230.341 13
-10 2 -4 2274.09 216.53 24
-10 2 -4 2329.21 217.42 27
-10 -2 -4 2345.93 257.287 22
-10 2 -4 2563.83 291.286 22
-10 2 -4 2308.83 207.784 25
-10 2 -4 2433.57 280.654 18
-10 -2 -4 2570.12 255.806 21
-10 2 -4 2175.68 234.989 19
-10 2 -4 2380.12 251.557 21
-10 -2 -4 1967.89 186.46 13
-10 -2 -3 156560 3961.27 35
-10 2 -3 157217 3999.83 35
-10 -2 -3 165792 4195.77 36
-10 2 -3 163773 4090.12 36
-10 -2 -3 155741 3980.37 28
-10 2 -3 159394 4032.12 29
-10 -2 -3 173762 4154.73 11
-10 2 -3 168161 4025.42 9
-10 2 -3 159387 4018.45 11
-10 -2 -3 168307 4179.48 9
-10 2 -3 152545 3922.55 13
-10 2 -3 163209 4020.23 24
-10 2 -3 164543 4011.21 27
-10 2 -3 164806 4111.55 22
-10 -2 -3 154126 3956.48 24
-10 -2 -3 162643 4026.85 22
-10 2 -3 156275 3922.83 26
-10 2 -3 158372 3979.27 25
-10 -2 -3 159861 4026.62 21
-10 2 -3 151543 3906.27 20
-10 2 -3 147771 3911.69 8
-10 -2 -3 158283 4112.8 6
-10 -2 -3 179669 4185.77 5
-10 -2 -2 1817.21 236.178 2
-10 -2 -2 1932.9 233.752 36
-10 2 -2 1752.7 204.622 36
-10 2 -2 1855.08 230.119 28
-10 -2 -2 1935.25 208.007 28
-10 2 -2 2009.67 235.996 30
-10 -2 -2 2127.41 232.401 11
-10 -2 -2 1881.33 198.754 10
-10 2 -2 2088.05 210.57 11
-10 -2 -2 2175.64 249.146 9
-10 -2 -2 1984.02 208.01 22
-10 2 -2 2074.38 222.243 27
-10 2 -2 1684.38 188.878 26
-10 2 -2 1931.94 210.486 22
-10 -2 -2 1808.54 206.299 26
-10 2 -2 2152.82 227.661 24
-10 -2 -2 1721.09 194.765 24
-10 2 -2 1856.74 204.986 25
-10 -2 -2 1819.17 204.481 25
-10 2 -2 1766.79 212.572 18
-10 2 -2 1859.64 219.439 19
-10 2 -2 1988.95 226.232 21
-10 2 -2 1750.92 188.184 20
-10 -2 -2 2271.35 244.091 5
-10 2 -2 1977.73 201.463 9
-10 2 -2 1449.49 158.845 8
-10 2 -2 2049.84 255.103 6
-10 -2 -2 2038.22 229.117 6
-10 -2 -1 47855.4 1391.25 36
-10 2 -1 43233.5 1325.86 36
-10 2 -1 45645.7 1377.78 28
-10 2 -1 47880.7 1382.98 30
-10 2 -1 43067.5 1307.76 11
-10 -2 -1 42510.6 1296.55 10
-10 -2 -1 45195.6 1313.95 22
-10 2 -1 45888 1367.63 21
-10 2 -1 45077.8 1349.33 18
-10 -2 -1 46848.7 1367.94 21
-10 2 -1 46813.1 1369.44 19
-10 -2 -1 44329.3 1273.38 17
-10 2 -1 47031.6 1368.27 20
-10 -2 -1 48113.6 1398.35 20
-10 2 -1 45978.4 1313.65 9
-10 2 -1 43817.9 1234.22 5
-10 -2 -1 46228.5 1364.7 5
-10 2 -1 42027.3 1248.14 8
-10 2 -1 45689.8 1417.66 6
-10 -2 -1 42336.7 1347.97 6
-10 2 -1 45241.9 1273.72 22
-10 -2 -1 46320.4 1366.94 24
-10 -2 -1 47210.1 1396.88 26
-10 2 -1 47273.5 1379.61 26
-10 -2 -1 47113.2 1390.99 25
-10 2 0 993.541 128.909 30
-10 2 0 988.465 130.018 28
-10 -2 0 1146.31 155.513 28
-10 2 0 1023.75 145.721 20
-10 2 0 1103.11 140.382 21
-10 -2 0 1117.81 151.983 17
-10 2 0 971.939 127.377 19
-10 -2 0 1025.47 150.169 21
-10 2 0 901.326 110.206 5
-10 2 0 1003.77 119.406 8
-10 -2 0 928.884 131.511 5
-10 2 0 996.449 145.574 27
-10 2 0 1012.21 146.821 26
-10 2 0 998.041 145.645 25
-10 2 0 1009.78 141.958 24
-10 2 1 41765.8 1158.53 28
-10 2 1 41590.8 1194.98 24
-10 -2 1 42153.7 1317.87 26
-10 2 1 40836 1197.14 25
-10 2 1 41184.3 1218.12 26
-10 2 1 41659.8 1196.06 27
-10 2 1 40262 1203.3 20
-10 2 1 41345.5 1134.65 19
-10 -2 1 44031.9 1273.1 21
-10 2 1 40500.6 1134.19 21
-10 -2 1 42477 1212.78 5
-10 2 1 39424.5 1166.64 8
-10 2 2 382.182 85.1792 25
-10 2 2 433.524 88.2821 27
-10 2 2 501.184 95.1566 24
-10 2 2 555.709 102.945 26
-10 -2 2 407.654 108.091 10
-10 2 2 442.414 92.764 20
-10 2 2 374.802 96.1324 8
-10 2 3 99693.9 2512.91 26
-10 2 3 104967 2514.13 20
-10 -2 3 94339.7 2517.07 9
-10 -2 3 99313.3 2691.58 10
-10 2 3 96387.3 2690.6 10
-10 -2 4 671.787 173.424 17
-10 2 4 1040.83 212.299 10
-10 2 5 15798.5 779.735 10
-10 -2 5 15861.5 787.167 10
-10 -2 5 14648.7 800.036 17
-10 2 6 1433.43 262.567 10
-10 -2 6 1484.52 232.435 10
-10 -2 7 1269 181.727 10
-10 2 7 1890.75 255.413 10
-10 -2 8 973.967 107.561 10
-10 3 -7 822.031 79.9477 13
-10 -3 -6 963.235 155.757 4
-10 3 -6 945.356 133.895 29
-10 3 -6 954.888 117.036 28
-10 3 -6 867.762 131.965 11
-10 3 -6 959.987 128.225 13
-10 3 -6 1147.73 153.933 22
-10 3 -6 1016.24 115.62 21
-10 3 -6 963.749 159.238 6
-10 3 -5 3900.07 315.639 29
-10 3 -5 3985.87 308.784 28
-10 3 -5 4325.58 322.584 30
-10 3 -5 3752.99 306.263 11
-10 3 -5 3928.72 284.347 13
-10 -3 -5 4586.66 368.14 9
-10 -3 -5 3890.84 335.044 11
-10 3 -5 4406.95 350.897 22
-10 -3 -5 4095.68 311.559 21
-10 3 -5 3969.5 292.574 21
-10 -3 -5 3292.86 216.591 13
-10 -3 -4 1487.67 178.424 3
-10 3 -4 1476.49 205.825 35
-10 3 -4 1523.96 228.832 36
-10 3 -4 1399.05 207.212 29
-10 -3 -4 1455.22 192.192 28
-10 3 -4 1516.73 225.984 28
-10 3 -4 1530.73 213.111 11
-10 3 -4 1330.51 178.941 13
-10 -3 -4 1387.53 226.387 11
-10 3 -4 1479.62 192.695 24
-10 3 -4 1503.64 187.888 27
-10 3 -4 1773.85 252.417 22
-10 3 -4 1336.95 148.095 26
-10 3 -4 1358.78 172.957 25
-10 3 -4 1703.92 224.33 21
-10 -3 -4 1529.56 218.396 22
-10 -3 -4 1694.99 224.891 21
-10 3 -4 1346 194.394 19
-10 -3 -4 1472.51 251.585 9
-10 3 -4 1809.95 272.526 6
-10 3 -4 1146.44 170.063 8
-10 -3 -4 1856.35 251.329 5
-10 -3 -3 1576.21 247.704 2
-10 -3 -3 1346.84 177.1 3
-10 -3 -3 1240.14 218.769 36
-10 3 -3 1117.26 178.352 35
-10 3 -3 1213.35 196.743 36
-10 3 -3 1548.67 245.534 30
-10 3 -3 1284.52 187.302 29
-10 -3 -3 1560.15 203.144 28
-10 3 -3 1127.23 217.23 28
-10 3 -3 1583.72 202.749 11
-10 -3 -3 1124.26 210.534 11
-10 3 -3 1710.97 191.611 13
-10 -3 -3 1507.84 244.745 9
-10 3 -3 1512.55 211.29 24
-10 3 -3 1280.29 193.92 27
-10 3 -3 1631.56 238.494 22
-10 3 -3 1654.58 192.344 26
-10 3 -3 1296.74 194.762 25
-10 3 -3 1309.25 220.017 18
-10 3 -3 1484.29 179.595 20
-10 -3 -3 1366.41 195.949 22
-10 -3 -3 1361.78 208.588 21
-10 -3 -3 1091.19 189.099 6
-10 3 -3 1390.35 246.322 6
-10 -3 -3 1612.76 234.157 5
-10 3 -3 1665.72 182.117 8
-10 -3 -2 13358.9 580.465 3
-10 -3 -2 13817.3 701.224 2
-10 -3 -2 15139.3 712.306 36
-10 3 -2 13988 620.46 36
-10 3 -2 14603.4 711.872 28
-10 3 -2 14468.8 709.715 30
-10 -3 -2 14576.2 645.045 28
-10 -3 -2 15041.7 685.992 11
-10 3 -2 13675.7 600.097 11
-10 -3 -2 14718.1 635.174 10
-10 3 -2 14986.3 664.946 26
-10 3 -2 13788 678.868 27
-10 3 -2 15058.7 696.541 25
-10 3 -2 14322.3 636.459 22
-10 3 -2 14328 695.793 24
-10 -3 -2 14268.4 662.676 21
-10 -3 -2 14457.5 625.251 22
-10 3 -2 14013.7 642.494 20
-10 3 -2 15575 714.942 19
-10 3 -2 15267.5 671.504 18
-10 3 -2 14743.7 698.816 21
-10 3 -2 14475.1 586.628 9
-10 3 -2 13262.2 565.072 8
-10 -3 -2 13088.1 618.608 6
-10 3 -2 14308.6 719.733 6
-10 -3 -2 15519.8 699.225 5
-10 -3 -1 19729 827.873 2
-10 -3 -1 18649.6 685.373 3
-10 -3 -1 19192.2 766.619 36
-10 3 -1 18038.7 701.483 36
-10 3 -1 19930 783.857 28
-10 3 -1 17977.3 764.864 30
-10 -3 -1 19216.3 747.732 11
-10 -3 -1 21212.6 822.951 9
-10 -3 -1 18804.4 707.072 10
-10 3 -1 19059.8 790.267 26
-10 3 -1 19511.4 808.385 27
-10 3 -1 18640.3 792.629 24
-10 3 -1 18701.3 714.95 18
-10 3 -1 19250.3 785.441 20
-10 3 -1 19564.6 785.584 21
-10 3 -1 19620 785.698 19
-10 -3 -1 18430.8 767.842 21
-10 3 -1 17927.6 673.993 9
-10 3 -1 16789.2 652.157 8
-10 3 -1 18086.7 779.108 6
-10 -3 -1 19822.4 761.756 5
-10 -3 -1 16971.4 694.079 6
-10 3 0 1996.79 189.598 28
-10 3 0 2092.09 194.84 30
-10 -3 0 1603.47 203.461 28
-10 -3 0 2179.87 198.089 10
-10 3 0 1796.44 208.871 25
-10 3 0 1779.53 199.496 24
-10 3 0 1904.05 210.619 27
-10 3 0 1830 217.049 26
-10 3 0 1917.35 215.713 20
-10 -3 0 2041.5 226.103 21
-10 3 0 1786.4 188.52 19
-10 -3 0 2007.44 217.624 17
-10 3 0 2013.05 198.539 21
-10 3 0 1890.97 150.183 5
-10 -3 0 2011.71 205.29 5
-10 3 0 1914.75 192.897 9
-10 3 0 1908.97 178.936 8
-10 3 0 2046.18 215.925 6
-10 -3 0 1858.83 208.844 9
-10 3 1 7595.49 346.041 28
-10 -3 1 7397.16 391.367 10
-10 -3 1 7703.63 476.866 17
-10 -3 1 7862.65 449.766 21
-10 3 1 7868.65 344.848 19
-10 3 1 7689.9 345.219 21
-10 3 1 7906.11 417.826 20
-10 3 1 7751.14 397.086 8
-10 3 1 7734.31 387.002 24
-10 3 1 7324.78 387.846 27
-10 3 1 7879.57 428.634 26
-10 3 1 7620.05 397.358 25
-10 -3 2 47865.2 1462.74 10
-10 3 2 51157.8 1417.44 20
-10 -3 2 50360.6 1662.08 17
-10 -3 2 50124.5 1433.32 5
-10 3 2 47723.5 1469.25 8
-10 3 2 50338.1 1387.88 24
-10 3 2 50033.3 1376.41 27
-10 3 2 52179 1429.12 26
-10 3 2 50326.5 1388.62 25
-10 3 3 8584.74 495.739 10
-10 3 3 8970.48 399.62 20
-10 -3 3 8872.02 439.397 5
-10 3 3 9592.48 411.151 26
-10 -3 4 86537.1 2406.5 10
-10 -3 4 85812.4 2277.15 5
-10 -3 4 81530.5 2572.12 17
-10 -3 5 21551.9 889.333 10
-10 -3 5 22000.4 784.699 5
-10 -3 6 17517.2 751.491 10
-10 3 6 17406.2 814.909 10
-10 -3 7 4031.81 276.579 10
-10 3 7 4419.95 357.933 10
-10 3 8 1371.48 161.332 10
-10 -4 -6 4288.95 293.973 4
-10 4 -6 4620.3 278.896 35
-10 4 -6 4323.49 240.419 37
-10 4 -6 4251.88 246.022 28
-10 4 -6 4341.1 249.921 13
-10 -4 -6 4912.12 290.357 11
-10 4 -6 3858.72 223.785 11
-10 4 -6 4765.12 289.094 22
-10 4 -6 4296.25 235.335 21
-10 4 -6 4700.35 307.457 6
-10 -4 -5 1086.65 148.769 3
-10 4 -5 1216.24 180.378 35
-10 4 -5 1039.65 168.49 29
-10 4 -5 1033.58 163.946 28
-10 4 -5 1218 176.66 30
-10 4 -5 981.539 126.104 24
-10 4 -5 819.787 116.783 27
-10 4 -5 1128.19 212.501 6
-10 -4 -5 1151.37 199.873 9
-10 4 -5 1069.98 187.419 22
-10 4 -5 1135.12 159.563 21
-10 4 -5 1105.6 167.306 11
-10 4 -5 1152 155.586 13
-10 -4 -5 1222.65 189.143 11
-10 -4 -4 76899.7 2131.92 3
-10 4 -4 79452.1 2235.48 36
-10 -4 -4 84264.5 2323.2 11
-10 4 -4 74700.3 2114.22 13
-10 4 -4 76312.6 2164.78 11
-10 -4 -4 80701.5 2366.74 9
-10 4 -4 75606 2054.46 26
-10 4 -4 78303.4 2172.13 27
-10 4 -4 80018 2201.51 24
-10 4 -4 80023.1 2154.63 25
-10 4 -4 78666.1 2279.68 22
-10 4 -4 77846.3 2297.43 18
-10 4 -4 81322 2264.37 21
-10 -4 -4 82895.7 2313.01 21
-10 4 -4 77410.8 2252.26 19
-10 4 -4 69671.5 2113.52 8
-10 4 -4 85980.1 2439.61 6
-10 -4 -4 87691.3 2400.55 5
-10 -4 -3 4475.14 328.248 3
-10 -4 -3 4321.67 401.973 2
-10 4 -3 4514.94 352.205 36
-10 4 -3 4467.74 412.065 28
-10 4 -3 4807.19 429.203 30
-10 -4 -3 4675.98 389.615 11
-10 4 -3 4440.02 312.963 13
-10 4 -3 4574.95 330.492 11
-10 4 -3 4477.12 378.058 22
-10 4 -3 4446.85 368.973 25
-10 4 -3 4543.02 339.418 26
-10 4 -3 4888.95 388.138 27
-10 4 -3 4714.4 396.362 24
-10 4 -3 4263.46 326.679 20
-10 -4 -3 4583.91 393.222 21
-10 4 -3 4721.46 383.711 18
-10 4 -3 4880.3 409.388 21
-10 4 -3 5052.31 412.599 19
-10 4 -3 4495.32 425.482 6
-10 -4 -3 4736.96 409.477 5
-10 -4 -2 93798.9 2654.16 2
-10 -4 -2 89412.1 2438.79 3
-10 4 -2 92410.2 2460.55 36
-10 -4 -2 94865 2615.09 36
-10 4 -2 93081.4 2643.45 30
-10 4 -2 93484.1 2639.83 28
-10 -4 -2 93048.1 2558.69 11
-10 4 -2 85197.6 2406.53 11
-10 -4 -2 93001.5 2486.73 10
-10 -4 -2 94950.3 2672.93 9
-10 4 -2 85265.6 2461.62 22
-10 4 -2 91664.3 2627.46 25
-10 4 -2 93406.9 2600.14 26
-10 4 -2 92153.1 2635.69 19
-10 4 -2 90068.1 2498.83 18
-10 4 -2 93283.8 2641.81 21
-10 -4 -2 93329 2628.22 21
-10 4 -2 91354.4 2581.67 20
-10 4 -2 82090.2 2371.41 8
-10 4 -2 100351 2695.45 6
-10 -4 -2 97616.5 2643.49 5
-10 -4 -1 7224.92 402.529 3
-10 -4 -1 7342.12 507.689 2
-10 4 -1 7343.14 407.035 36
-10 4 -1 8004.4 484.818 28
-10 4 -1 7904.82 482.482 30
-10 -4 -1 8195.29 509.424 9
-10 -4 -1 7437.52 425.434 10
-10 4 -1 7864.92 505.783 24
-10 4 -1 7236.96 498.348 27
-10 4 -1 7528.76 501.375 25
-10 4 -1 7478.17 480.907 19
-10 4 -1 7580.13 485.515 21
-10 -4 -1 7953.85 509.118 21
-10 4 -1 7116.83 400.24 18
-10 -4 -1 7869 475.937 5
-10 4 -1 6549.45 359.799 9
-10 4 -1 7070.2 382.821 8
-10 4 -1 8007.01 497.31 6
-10 -4 0 405.127 105.696 3
-10 -4 0 522.203 163.2 2
-10 -4 0 310.664 114.133 17
-10 4 0 1362.87 171.536 30
-10 4 0 284.974 96.6343 28
-10 4 0 833.579 170.67 25
-10 4 0 421.274 138.26 27
-10 4 0 630.97 152.173 24
-10 4 0 324.622 135.272 26
-10 -4 0 375.928 99.0046 6
-10 -4 0 405.767 130.162 9
-10 4 0 474.738 118.45 9
-10 4 0 745.785 132.205 8
-10 4 0 1555.31 204.436 6
-10 4 0 495.013 128.334 19
-10 4 0 437.248 152.182 20
-10 4 0 501.24 130.722 21
-10 -4 0 358.985 126.601 21
-10 -4 0 403.11 111.607 10
-10 4 1 2755.75 247.259 27
-10 4 1 3361.3 297.381 26
-10 4 1 3023.11 258.482 25
-10 4 1 3048.63 248.804 24
-10 -4 1 2998.87 253.053 5
-10 4 1 2760.54 253.509 8
-10 -4 1 3103.7 275.453 9
-10 4 1 3373.61 277.536 6
-10 4 1 3152.57 216.507 19
-10 -4 1 2976.92 308.273 17
-10 4 1 3136.52 282.818 20
-10 -4 1 2883.44 246.509 10
-10 4 2 96194.1 2441.78 27
-10 4 2 99095.4 2450.85 24
-10 4 2 95385.1 2522.67 26
-10 4 2 97306.9 2465.93 25
-10 4 2 95054.2 2508.01 20
-10 -4 2 91531.4 2812.67 17
-10 4 2 93938.9 2593.73 8
-10 -4 2 98752.6 2525.17 5
-10 4 3 768.305 119.579 26
-10 4 3 638.94 108.249 20
-10 -4 3 469.983 127.878 10
-10 4 3 636.884 141.694 10
-10 -4 3 595.318 121.286 5
-10 -4 4 66135.6 2295.94 17
-10 -4 4 72318.6 1953.15 5
-10 -4 4 72627 2047.19 10
-10 -4 5 2104.37 312.103 17
-10 -4 5 2010.32 235.424 10
-10 -4 6 10754.2 521.63 10
-10 4 6 11597.9 615.721 10
-10 -4 7 1293.11 138.561 10
-10 4 7 1815.95 230.346 10
-10 4 8 1131.05 133.516 10
-10 5 -6 2471.38 174.273 37
-10 5 -6 2558.92 192.61 35
-10 -5 -5 88.2828 108.979 4
-10 -5 -5 135.454 94.1596 3
-10 5 -5 131.233 102.372 35
-10 5 -5 77.7539 89.2966 30
-10 5 -5 136.466 94.3984 28
-10 -5 -5 86.3836 89.1589 11
-10 5 -5 84.1622 97.9554 11
-10 5 -5 139.978 66.1758 27
-10 5 -5 58.7304 57.9441 24
-10 5 -5 85.2349 103.76 22
-10 5 -5 34.5358 73.8574 21
-10 5 -5 141.151 111.603 6
-10 -5 -4 107.939 104.188 3
-10 5 -4 300.82 119.777 36
-10 5 -4 140.178 112.547 35
-10 5 -4 211.463 150.838 30
-10 5 -4 209.801 102.35 13
-10 -5 -4 250.779 119.048 11
-10 5 -4 225.829 118.183 11
-10 5 -4 265.908 80.9192 12
-10 5 -4 225.425 110.579 25
-10 5 -4 87.6354 92.5895 27
-10 5 -4 197.062 100.502 24
-10 5 -4 341.123 94.1963 26
-10 5 -4 259.687 137.642 22
-10 5 -4 221.205 141.95 6
-10 -5 -4 247.009 151.036 9
-10 -5 -3 2015.9 232.444 3
-10 -5 -3 2375.52 312.375 2
-10 5 -3 1876.23 225.571 36
-10 5 -3 2188.71 243.544 35
-10 5 -3 1910.72 290.583 28
-10 5 -3 2523.61 318.397 30
-10 -5 -3 1996.5 300.699 9
-10 5 -3 1956.98 223.507 11
-10 5 -3 2028.43 218.304 13
-10 -5 -3 1999.58 253.766 11
-10 5 -3 2467.27 273.153 22
-10 5 -3 2092.41 284.288 24
-10 5 -3 2146.62 281.123 25
-10 5 -3 2284.54 294.637 27
-10 5 -3 2149.82 253.966 26
-10 5 -3 1835.18 230.854 20
-10 5 -3 2053.67 290.084 21
-10 5 -3 2245.26 266.648 18
-10 -5 -3 2240.47 297.499 21
-10 5 -3 1963.41 280.869 19
-10 5 -3 2367.79 317.039 6
-10 -5 -3 2914.44 325.986 5
-10 -5 -2 11687.4 679.842 2
-10 -5 -2 10549.9 535.311 3
-10 5 -2 10152.5 513.85 36
-10 5 -2 10626.6 629.666 30
-10 5 -2 10138.1 614.506 28
-10 -5 -2 10851.2 575.942 11
-10 5 -2 10327.1 511.814 11
-10 -5 -2 10488.2 659.488 9
-10 -5 -2 10608.5 562.023 10
-10 5 -2 10195.2 619.708 26
-10 5 -2 9776.68 616.178 25
-10 5 -2 9627.51 606.382 19
-10 5 -2 9898.3 623.433 21
-10 5 -2 9946.4 605.788 20
-10 -5 -2 10822.4 661.887 21
-10 5 -2 10160 540.96 18
-10 5 -2 13014.6 704.738 6
-10 5 -2 9967.58 496.375 8
-10 -5 -2 12302.3 673.56 5
-10 -5 -1 13702.3 740.453 2
-10 -5 -1 12492 579.943 3
-10 5 -1 11704.2 546.064 36
-10 5 -1 11808.6 628.49 30
-10 5 -1 11507.2 622.643 28
-10 -5 -1 13084.2 606.284 10
-10 -5 -1 13105.6 714.399 9
-10 5 -1 12108.3 672.952 24
-10 5 -1 12441.1 682.655 27
-10 5 -1 12087.3 676.953 25
-10 5 -1 12058.2 647.343 19
-10 5 -1 11392.6 634.812 21
-10 5 -1 14762.3 728.899 6
-10 5 -1 11173.9 533.367 8
-10 -5 0 4106.69 308.47 3
-10 -5 0 4159.54 398.723 2
-10 -5 0 3734.78 317.458 17
-10 5 0 4620.12 323.307 28
-10 5 0 4434.08 320.275 30
-10 -5 0 3918.65 367.876 9
-10 5 0 4764.14 382.708 24
-10 5 0 4123.33 374.811 26
-10 5 0 4240.75 365.943 27
-10 5 0 4513.18 380.393 25
-10 5 0 4752.57 355.718 21
-10 5 0 4532.02 344.89 19
-10 5 0 4091.24 370.301 20
-10 -5 0 4366.47 356.919 5
-10 5 0 3891.43 286.018 9
-10 5 0 5300.63 394.468 6
-10 5 0 4257.02 310.275 8
-10 -5 1 111.834 109.635 17
-10 -5 1 386.809 112.239 10
-10 -5 1 347.674 154.713 2
-10 5 1 648.84 146.457 25
-10 5 1 284.389 112.328 27
-10 5 1 492.152 119.267 24
-10 5 1 230.54 124.788 26
-10 5 1 319.477 136.603 20
-10 5 1 304.539 115.816 6
-10 -5 1 339.493 125.564 9
-10 -5 1 449.873 123.426 5
-10 5 1 263.987 123.508 8
-10 -5 2 29960 1022.7 10
-10 -5 2 27481.5 1236.68 17
-10 5 2 30164.7 938.035 27
-10 5 2 29101.1 928.573 24
-10 5 2 30302.7 1029.32 26
-10 5 2 29531.8 958.062 25
-10 5 2 30050.9 1018.83 20
-10 -5 2 31423.6 1042.53 5
-10 5 2 28275 1069.23 8
-10 5 3 28316.4 1053.51 8
-10 -5 3 28539.4 979.41 5
-10 -5 3 25991.8 1234.23 17
-10 -5 3 28650.8 998.308 10
-10 -5 4 70325.9 1924.38 5
-10 -5 4 72692 1990.39 10
-10 -5 5 28728.1 984.03 10
-10 -5 5 25761.2 1177.82 17
-10 -5 6 14413.7 578.657 10
-10 5 6 13955.6 668.156 10
-10 5 7 700.971 149.625 10
-10 5 8 2155.69 142.59 10
-10 6 -6 959.372 102.068 13
-10 6 -6 1071.31 110.616 35
-10 -6 -5 25934 845.637 3
-10 -6 -5 29338.1 955.673 4
-10 6 -5 26116.2 869.938 35
-10 6 -5 26907.8 912.823 28
-10 -6 -5 27740.4 879.399 11
-10 6 -5 26288.6 819.517 24
-10 6 -5 24317.2 790.933 27
-10 6 -5 26443 877.618 22
-10 6 -5 27473.1 884.375 21
-10 6 -5 29709.8 974.387 6
-10 6 -4 3519.8 280.48 36
-10 6 -4 4141.77 312.584 35
-10 6 -4 4506.48 383.457 28
-10 6 -4 4816.92 395.166 30
-10 6 -4 3642.27 273.678 11
-10 6 -4 3848.26 243.072 12
-10 -6 -4 4041.72 317.343 11
-10 6 -4 4726.11 350.311 24
-10 6 -4 4656.83 348.961 22
-10 6 -4 4233.29 324.438 27
-10 6 -4 3859.68 267.227 26
-10 6 -4 4014.79 310.011 25
-10 6 -4 5010.76 414.842 6
-10 -6 -4 4653.8 332.123 3
-10 -6 -4 4302.99 366.009 4
-10 -6 -3 95504.8 2577.52 3
-10 -6 -3 95038.3 2756.83 2
-10 6 -3 90244.8 2502.13 36
-10 6 -3 93295.2 2537.36 35
-10 6 -3 93472.1 2726.85 30
-10 6 -3 92529.7 2718.13 28
-10 6 -3 93889.1 2482.49 11
-10 -6 -3 100162 2833.86 9
-10 -6 -3 97585.3 2597.16 11
-10 6 -3 90810.3 2560.8 22
-10 6 -3 93761.4 2717.03 27
-10 6 -3 97432 2651.78 26
-10 6 -3 94574.1 2718.31 24
-10 6 -3 96584 2711.83 25
-10 6 -3 90608.2 2615.43 20
-10 6 -3 93944.5 2722.36 21
-10 6 -3 95023.7 2603.92 18
-10 6 -3 90801.2 2705.63 19
-10 6 -3 84460.2 2471.83 8
-10 6 -3 110265 2862.37 6
-10 -6 -3 110958 2885.23 5
-10 -6 -2 6048.4 403.663 3
-10 -6 -2 5750.19 485.513 2
-10 6 -2 5225.02 353.033 36
-10 6 -2 6079.22 467.037 30
-10 6 -2 5513.76 451.537 28
-10 -6 -2 5897.62 497.106 9
-10 6 -2 5623.39 355.168 11
-10 -6 -2 5227.8 404.303 10
-10 6 -2 5762.21 475.494 24
-10 6 -2 5823.91 468.707 26
-10 6 -2 6078.03 476.305 21
-10 6 -2 6398.8 477.913 19
-10 6 -2 5874.54 383.826 18
-10 6 -2 5430.65 448.355 20
-10 6 -2 6822.05 518.907 6
-10 -6 -1 25515 933.132 3
-10 -6 -1 26777.5 1128.5 2
-10 6 -1 23738 856.087 36
-10 6 -1 23092.5 960.873 28
-10 6 -1 23779.9 972.034 30
-10 -6 -1 22067.7 1043.86 9
-10 6 -1 23850.9 1022.13 24
-10 6 -1 25603.9 1052.59 25
-10 6 -1 23933.2 1033.39 27
-10 6 -1 22057.3 962.627 19
-10 6 -1 23445 984.907 21
-10 6 -1 22370.9 862.744 8
-10 6 -1 29876.1 1132.56 6
-10 -6 -1 28307.7 1109.03 5
-10 -6 0 4261.73 329.426 3
-10 -6 0 4074.28 415.879 2
-10 -6 0 3858.17 326.335 17
-10 6 0 4106.03 311.999 28
-10 6 0 4284.97 321.673 30
-10 -6 0 3373.38 369.809 9
-10 -6 0 3846.28 323.656 10
-10 6 0 4422.21 387.916 24
-10 6 0 3913.95 371.458 27
-10 6 0 4025.9 376.928 25
-10 6 0 3977.04 334.633 21
-10 6 0 4140.11 340.432 19
-10 6 0 4206.94 385.035 20
-10 -6 0 4568.47 391.245 5
-10 6 0 5928.82 446.451 6
-10 6 0 3928.75 285.769 9
-10 6 0 4255.72 321.943 8
-10 -6 1 26722.9 1158.73 17
-10 -6 1 32939.5 1090.78 10
-10 -6 1 27638.8 1204.95 2
-10 6 1 30808.5 1115.16 25
-10 6 1 30309 1157.74 26
-10 6 1 30354.7 1045.64 24
-10 6 1 32029.7 1107.73 27
-10 6 1 28905.9 1135.53 20
-10 -6 1 31361.2 1147.56 5
-10 6 1 28877.3 1073.98 8
-10 -6 2 994.788 225.451 17
-10 -6 2 1447.4 193.176 10
-10 -6 2 1420.57 249.246 2
-10 6 2 1538.58 212.082 26
-10 6 2 1199.6 160.172 25
-10 6 2 1519.19 201.092 20
-10 -6 2 1268.02 197.124 5
-10 6 2 1398.97 225.609 8
-10 -6 3 58233.4 1668.25 10
-10 -6 3 56285 1681.85 5
-10 -6 4 596.735 136.634 10
-10 6 4 540.608 159.349 8
-10 -6 4 670.852 214.08 17
-10 -6 5 2295.86 220.399 10
-10 6 5 1706.57 233.514 10
-10 -6 6 783.914 110.831 10
-10 6 6 787.305 164.124 10
-10 6 7 5476.77 315.794 10
-10 7 -6 1187.22 87.7079 13
-10 -7 -5 8071.31 378.684 4
-10 -7 -5 8126.16 363.402 3
-10 7 -5 7323.4 351.185 35
-10 7 -5 7638 340.433 13
-10 7 -5 7706.63 363.623 21
-10 7 -5 8920.74 404.331 6
-10 7 -4 1515.94 185.464 35
-10 7 -4 2044.16 248.51 30
-10 7 -4 1948.3 238.021 28
-10 7 -4 1375.71 154.856 11
-10 7 -4 1858.69 186.341 13
-10 7 -4 1463.75 145.342 12
-10 7 -4 1835.96 206.567 27
-10 7 -4 1434.15 161.75 26
-10 7 -4 1477.67 182.003 25
-10 7 -4 1935.8 217.91 24
-10 7 -4 2272.86 260.996 6
-10 -7 -4 1772.17 202.205 3
-10 -7 -4 1801.66 215.166 4
-10 -7 -3 398.652 140.027 3
-10 -7 -3 443.723 172.952 2
-10 -7 -3 188.309 106.273 4
-10 7 -3 421.36 131.712 35
-10 7 -3 351.835 175.178 30
-10 7 -3 419.817 180.766 28
-10 7 -3 228.266 100.855 11
-10 -7 -3 545.634 106.661 11
-10 7 -3 319.64 154.31 25
-10 7 -3 296.489 156.125 24
-10 7 -3 301.517 127.185 26
-10 7 -3 564.795 165.531 27
-10 7 -3 520.692 182.375 21
-10 7 -3 422.759 176.82 6
-10 -7 -3 316.319 144.4 9
-10 -7 -2 5900.11 494.642 2
-10 -7 -2 6128.16 413.316 3
-10 -7 -2 5244.56 399.218 4
-10 7 -2 5616.51 347.575 36
-10 7 -2 6174.78 460.577 28
-10 7 -2 5471.88 440.221 30
-10 7 -2 5691.51 351.653 11
-10 -7 -2 6024.12 493.502 9
-10 7 -2 5948.96 472.922 24
-10 7 -2 5681.76 465.961 27
-10 7 -2 5134.93 442.092 26
-10 7 -2 5740.65 459.231 21
-10 7 -2 5110.27 430.403 19
-10 7 -2 4804.25 419.478 20
-10 7 -2 7734.42 526.271 6
-10 -7 -2 6807.74 531.056 5
-10 7 -1 20965.4 786.39 36
-10 7 -1 22511.3 924.16 30
-10 7 -1 22266.6 914.458 28
-10 7 -1 21475.8 965.178 24
-10 7 -1 21883.9 975.599 27
-10 7 -1 23862 1006.2 25
-10 -7 -1 22075.2 885.391 3
-10 -7 -1 23034.9 1060.23 2
-10 7 -1 22772.6 947.513 21
-10 7 -1 21435.4 927.07 19
-10 -7 -1 23597.4 941.465 10
-10 -7 -1 19960.8 986.802 9
-10 -7 0 589.758 151.836 10
-10 -7 0 527.642 204.25 2
-10 -7 0 635.598 149.334 3
-10 7 0 749.852 195.929 25
-10 7 0 688.276 191.59 27
-10 7 0 649.224 173.892 24
-10 7 0 508.138 154.287 19
-10 7 0 726.988 194.042 20
-10 7 0 633.151 167.987 21
-10 -7 0 530.675 178.057 9
-10 -7 1 23993.5 1065.9 17
-10 -7 1 28016 1024.86 10
-10 -7 1 24447 1140.37 2
-10 -7 1 27601 1009.71 3
-10 7 1 25978.7 947.195 24
-10 7 1 26651.1 1026.87 25
-10 7 1 26726 1009.45 27
-10 7 1 24971.3 1053.1 26
-10 7 1 25922.2 1063.15 20
-10 -7 1 27492.6 1109.64 5
-10 -7 2 19357.4 1017.18 17
-10 -7 2 23274.2 887.606 10
-10 -7 2 20958.6 983.099 2
-10 7 2 22744.3 875.747 26
-10 7 2 21410.8 855.063 20
-10 -7 2 20475.1 915.924 5
-10 -7 3 404.327 130.03 10
-10 -7 3 495.209 185.24 17
-10 -7 3 718.543 186.515 2
-10 7 3 424.251 151.423 8
-10 -7 4 42258.5 1325.6 10
-10 -7 5 9374.28 441.008 10
-10 7 6 5611.98 322.141 10
-10 8 -5 2045.72 144.124 13
-10 8 -5 1976.62 143.095 35
-10 8 -5 2169.5 164.704 37
-10 -8 -5 2216.73 160.962 3
-10 -8 -4 32340.7 1003.37 4
-10 -8 -4 33955.5 1043.39 3
-10 8 -4 31649.7 993.852 35
-10 8 -4 35650 1106.33 28
-10 8 -4 34760.5 1100.42 30
-10 8 -4 32385.6 976.824 13
-10 8 -4 30037.9 919.649 12
-10 8 -4 32465.1 961.316 26
-10 8 -4 34810.4 1058.85 27
-10 8 -4 33204.5 1063.48 24
-10 8 -4 33754.6 1034.8 25
-10 8 -4 35045.1 1087.91 21
-10 8 -4 37972.3 1064.99 6
-10 -8 -3 3774.31 285.169 4
-10 -8 -3 3808.79 308.18 3
-10 8 -3 3688.37 276.799 35
-10 8 -3 3853.62 347.114 28
-10 8 -3 3760.89 346.28 30
-10 8 -3 3853.84 276.387 13
-10 8 -3 3605.87 242.943 11
-10 8 -3 4057.77 331.668 26
-10 8 -3 3812.95 340.361 25
-10 8 -3 4365.09 370.447 27
-10 8 -3 4198.98 358.033 21
-10 8 -2 35700.9 1265.43 28
-10 8 -2 35825.3 1269.22 30
-10 8 -2 34044.2 1074.74 11
-10 -8 -2 34040.2 1319.15 9
-10 8 -2 36846 1326.91 24
-10 8 -2 35309.8 1313.66 27
-10 8 -2 34670.1 1311.05 25
-10 8 -2 34869.4 1307.45 26
-10 8 -2 36211.7 1294.69 21
-10 -8 -2 38126.3 1390.95 2
-10 -8 -2 37753.1 1239.87 3
-10 8 -1 4157.41 282.577 36
-10 8 -1 4933.73 367.449 28
-10 8 -1 4358.32 357.742 30
-10 8 -1 4524.11 403.945 24
-10 8 -1 4454.59 404.356 27
-10 8 -1 4522.18 411.417 25
-10 -8 -1 4589.79 464.188 2
-10 -8 -1 4654.32 364.651 3
-10 8 -1 4485.62 404.948 20
-10 8 -1 4261.59 369.341 19
-10 8 -1 4592.73 390.019 21
-10 8 -1 4387.9 304.429 11
-10 -8 -1 3013.98 341.186 9
-10 -8 -1 5024.43 400.603 10
-10 8 0 1974.24 200.068 36
-10 -8 0 1761.43 242.812 10
-10 -8 0 1601.86 222.847 3
-10 -8 0 1793.3 313.952 2
-10 8 0 1824.25 262.208 27
-10 8 0 2112.38 288.656 25
-10 8 0 1829.45 259.504 24
-10 8 0 2172.72 245.144 21
-10 8 0 1934.36 271.424 20
-10 -8 0 1969.41 291.831 5
-10 -8 1 2639.14 302.192 17
-10 -8 1 3189.9 312.667 10
-10 -8 1 2866.8 378.307 2
-10 8 1 3594.26 307.046 27
-10 8 1 2781.11 320.095 26
-10 8 1 3287.54 312.905 25
-10 8 1 3386.49 277.705 24
-10 8 1 2831.84 310.459 20
-10 8 1 2863.5 291.166 8
-10 -8 1 3478.65 368.446 5
-10 -8 2 50956.5 1558.43 10
-10 -8 2 46217 1688.42 2
-10 8 2 47702.2 1477.94 26
-10 -8 2 45368.7 1701.35 17
-10 8 2 47283.7 1554.08 8
-10 -8 3 216.798 109.478 10
-10 -8 3 233.64 155.343 2
-10 -8 4 20113.2 759.356 10
-10 9 -4 187.797 84.8635 35
-10 9 -4 116.029 79.2892 13
-10 9 -4 263.591 61.9285 12
-10 9 -4 122.246 67.5789 24
-10 9 -4 120.494 91.1496 21
-10 -9 -4 136.464 91.6292 3
-10 9 -3 2018.91 185.618 35
-10 9 -3 2219.15 231.187 30
-10 9 -3 2764.63 247.004 28
-10 9 -3 2094.75 185.958 13
-10 9 -3 2288.4 235.968 25
-10 9 -3 2354.79 223.431 26
-10 9 -3 2278.57 243.021 21
-10 -9 -3 2072.5 213.614 3
-10 9 -2 24154.9 833.465 35
-10 9 -2 24549.1 926.115 30
-10 9 -2 25755.8 921.371 28
-10 9 -2 24575.8 995.303 27
-10 9 -2 24682.7 994.366 25
-10 9 -2 24963.9 990.215 26
-10 9 -2 24825.5 988.692 24
-10 9 -2 22076.9 756.572 11
-10 9 -2 25351.3 966.122 21
-10 -9 -2 26681.4 1049.8 2
-10 -9 -2 26154.4 934.859 3
-10 9 -1 4126.13 372.155 24
-10 9 -1 3711.2 361.791 26
-10 9 -1 3468.58 354.735 25
-10 9 -1 3543.54 348.88 27
-10 9 -1 3405.11 248.177 11
-10 9 -1 3370.18 315.868 21
-10 -9 -1 4240.07 417.142 2
-10 -9 0 43330.3 1608.09 2
-10 9 0 44782.5 1408.55 24
-10 9 0 41835.9 1481.48 26
-10 9 0 41109 1424.52 27
-10 9 0 42381.7 1452.76 25
-10 -9 0 43633 1459.7 10
-10 -9 1 5552.1 508.633 2
-10 -9 1 5786.54 406.913 3
-10 9 1 5921.8 441.502 26
-10 9 1 5953.77 387.348 25
-10 9 1 5486.5 355.745 27
-10 -9 1 6031.23 432.554 10
-10 -9 2 2612.03 351.623 2
-10 -9 2 2829.38 280.265 3
-10 9 2 2922.65 247.735 26
-10 -9 2 2032.15 248.295 10
-10 -9 3 36992.8 1178.66 3
-10 -9 3 34924.6 1278.16 2
-10 -9 4 9973.71 488.277 3
-10 -9 5 18074.7 639.151 3
-10 10 -4 6525.92 252.925 37
-10 -10 -4 6651.77 267.255 3
-10 10 -3 49305 1350.51 35
-10 10 -3 53756.5 1465.42 25
-10 10 -3 55752 1472.66 24
-10 10 -3 50207.1 1363.6 13
-10 10 -3 55794.2 1456.75 21
-10 -10 -3 56366.5 1462.22 3
-10 -10 -3 51819.6 1502.88 2
-10 10 -2 8877.88 394.473 35
-10 10 -2 9403.04 493.368 26
-10 10 -2 9210.98 490.477 27
-10 10 -2 9342.6 496.773 25
-10 10 -2 9869.87 488.428 24
-10 10 -2 8897.51 393.479 13
-10 10 -2 9171.13 458.756 21
-10 -10 -2 8808.98 506.077 2
-10 10 -1 14328.9 657.411 27
-10 10 -1 12670.1 654.898 26
-10 10 -1 14174.7 665.583 25
-10 10 -1 14637.3 632.666 24
-10 10 -1 12129.1 473.218 11
-10 -10 -1 14859.1 729.621 2
-10 10 -1 13949.8 585.594 21
-10 -10 0 4359.88 416.879 2
-10 -10 0 4031.6 320.85 3
-10 10 0 4712.66 337.135 27
-10 10 0 4433.24 373.7 26
-10 10 0 4209.47 295.411 24
-10 10 0 4878.69 355.6 25
-10 -10 1 13302.1 735.47 2
-10 -10 1 12920.2 607.507 3
-10 10 1 12427.9 598.125 26
-10 -10 2 246.151 165.869 2
-10 -10 2 275.085 110.734 3
-10 -10 2 28.7181 37.0978 10
-10 -10 3 27787.9 1053.88 2
-10 -10 3 29888.6 981.427 3
-10 -10 4 2428.47 199.834 3
-10 -10 5 2076.96 133.409 3
-10 11 -3 217.064 56.681 13
-10 -11 -2 2368.82 184.373 3
-10 11 -2 1970.38 149.964 13
-10 11 -1 16068 629.509 26
-10 11 -1 15615.2 591.618 25
-10 11 -1 15390.2 574.512 27
-10 -11 -1 15328.6 597.97 3
-10 -11 -1 15356.6 666.814 2
-10 11 -1 14565.7 508.698 35
-10 -11 0 973.415 143.979 3
-10 -11 0 1084.79 196.806 2
-10 11 0 994.034 164.451 26
-10 11 0 1071.19 135.746 25
-10 -11 1 13235.7 648.497 2
-10 -11 1 13593.9 569.245 3
-10 11 1 13556.6 521.205 26
-10 -11 2 7483.33 450.447 2
-10 -11 2 7588.47 385.902 3
-10 -11 3 79.1634 66.723 3
-10 -11 3 51.2519 123.201 2
-10 -12 -1 2144.03 172.27 2
-10 -12 -1 2030.69 143.233 3
-10 12 -1 1930.37 123.145 13
-10 -12 0 2521.44 208.651 2
-10 -12 1 1067.14 153.712 2
-10 -12 2 30469.9 889.411 2
-9 0 -7 44.6003 86.0251 11
-9 0 -7 47.5917 49.5639 13
-9 0 -7 -24.6654 59.1021 22
-9 0 -7 -34.5589 69.4841 4
-9 0 -6 46873.8 1442.54 6
-9 0 -6 45672 1438.78 29
-9 0 -6 46026.1 1374.81 35
-9 0 -6 46668 1428.73 11
-9 0 -6 41424.2 1267.65 21
-9 0 -6 44691.9 1305.44 13
-9 0 -5 35.5481 91.7797 35
-9 0 -5 -14.265 112.203 29
-9 0 -5 -9.26209 64.6656 28
-9 0 -5 81.5345 127.56 11
-9 0 -5 -47.8954 92.7438 13
-9 0 -5 -37.1698 81.3598 18
-9 0 -5 -9.63175 68.5274 21
-9 0 -5 37.7353 97.4266 22
-9 0 -5 25.4038 102.891 9
-9 0 -5 -32.7493 112.103 6
-9 0 -4 15759.2 773.385 36
-9 0 -4 13934.5 662.41 35
-9 0 -4 13342.4 618.143 30
-9 0 -4 14311.9 624.718 28
-9 0 -4 14832 730.155 29
-9 0 -4 14332.5 701.129 11
-9 0 -4 14293.9 609.436 13
-9 0 -4 14297.6 710.895 9
-9 0 -4 12941.7 549.887 27
-9 0 -4 12968.6 536.39 24
-9 0 -4 15493.9 705.97 22
-9 0 -4 13420.2 548.931 25
-9 0 -4 14656.8 707.639 18
-9 0 -4 13054.8 602.689 21
-9 0 -4 13511 608.991 19
-9 0 -4 13985.8 622.81 8
-9 0 -4 13923.9 761.121 6
-9 0 -3 20.7685 76.5686 35
-9 0 -3 29.6784 76.6252 30
-9 0 -3 23.6939 97.327 29
-9 0 -3 -9.80037 80.5139 28
-9 0 -3 40.3966 74.2094 13
-9 0 -3 -15.3995 59.6392 25
-9 0 -3 7.94871 52.1965 27
-9 0 -3 22.9873 57.4656 24
-9 0 -3 65.9053 53.0563 26
-9 0 -3 9.24561 65.7803 19
-9 0 -3 21.5446 46.1223 20
-9 0 -3 11.0012 90.3793 22
-9 0 -3 -35.3337 82.2303 18
-9 0 -3 28.1256 70.3102 21
-9 0 -3 -31.223 95.5951 6
-9 0 -3 -12.2212 117.135 9
-9 0 -3 -8.35472 57.1981 8
-9 0 -3 11.2341 78.4336 5
-9 0 -2 53963.6 1548.48 36
-9 0 -2 50797.6 1481.01 29
-9 0 -2 53941.6 1512.51 11
-9 0 -2 53983.4 1530.38 9
-9 0 -2 49751.8 1409.68 20
-9 0 -2 51778 1504.41 18
-9 0 -2 55437.1 1510.22 5
-9 0 -2 50669.5 1605.57 6
-9 0 -2 49010.5 1390.39 8
-9 0 -2 48915.5 1429.57 27
-9 0 -2 49310.1 1412.78 26
-9 0 -2 50087.6 1428.13 24
-9 0 -2 51742.6 1478.24 22
-9 0 -2 48938.9 1422.69 25
-9 0 -1 71.6547 74.7222 30
-9 0 -1 58.0035 68.7827 28
-9 0 -1 12.4875 55.4082 29
-9 0 -1 6.68486 48.438 20
-9 0 -1 82.8525 64.8142 19
-9 0 -1 31.3867 53.6804 22
-9 0 -1 -14.107 71.6273 21
-9 0 -1 38.3727 43.0717 8
-9 0 -1 13.2275 54.3382 5
-9 0 -1 13.9619 53.2236 25
-9 0 -1 14.1231 54.6991 27
-9 0 -1 27.6723 49.2244 24
-9 0 -1 82.2541 59.3618 26
-9 0 0 183562 4385.57 28
-9 0 0 176063 4372.98 21
-9 0 0 184189 4370.47 19
-9 0 0 181106 4366.84 5
-9 0 0 182508 4279.02 8
-9 0 0 184585 4397.53 24
-9 0 0 188747 4403.81 27
-9 0 0 187948 4336.42 22
-9 0 0 186754 4402.28 25
-9 0 1 -12.4927 56.0878 28
-9 0 1 25.7722 65.4293 25
-9 0 1 121.192 65.9413 27
-9 0 1 58.4903 64.1718 24
-9 0 1 26.2715 62.9542 26
-9 0 1 39.43 30.5223 8
-9 0 1 -6.39883 47.9936 20
-9 0 1 54.5557 47.836 21
-9 0 2 44464.8 1268.44 24
-9 0 2 44143.8 1248.27 26
-9 0 2 43834.6 1249.74 25
-9 0 2 40503.6 1130.58 8
-9 0 2 44795 1241.81 20
-9 0 3 95.6609 76.2746 26
-9 0 4 14882.9 733.698 10
-9 0 5 78.4433 111.634 17
-9 0 7 -14.5972 127.979 10
-9 0 8 7911.93 416.061 10
-9 -1 -7 2308.34 183.794 4
-9 -1 -7 2590.19 208.855 11
-9 1 -7 2360.27 189.352 11
-9 -1 -7 2579.41 198.081 22
-9 1 -7 2385.8 169.793 13
-9 -1 -7 2151.04 150.466 13
-9 1 -6 287.029 119.47 35
-9 1 -6 235.952 126.976 29
-9 1 -6 250.172 82.461 28
-9 -1 -6 266.153 129.846 29
-9 1 -6 291.897 103.184 13
-9 -1 -6 295.18 142.898 11
-9 1 -6 297.965 134.311 11
-9 -1 -6 136.567 86.5268 13
-9 1 -6 196.277 79.3304 21
-9 1 -6 288.767 123.221 22
-9 -1 -6 195.204 93.7015 6
-9 1 -6 352.853 139.216 6
-9 1 -5 1576.89 265.912 6
-9 -1 -5 1487.32 229.47 6
-9 -1 -5 1847.52 229.133 35
-9 1 -5 1776.96 229.619 35
-9 1 -5 1979.81 215.944 28
-9 -1 -5 1922.94 264.401 29
-9 1 -5 1747.87 208.001 30
-9 -1 -5 1999.62 203.201 28
-9 1 -5 1790.14 263.727 29
-9 -1 -5 1680.1 248.619 11
-9 1 -5 2107.74 266.736 11
-9 1 -5 1816.31 207.443 13
-9 -1 -5 1681.49 249.215 9
-9 -1 -5 1972.94 244.564 22
-9 1 -5 1964.31 265.213 22
-9 -1 -5 1949.89 215.907 21
-9 1 -5 1883.87 249.83 18
-9 1 -5 1655.25 195.212 21
-9 -1 -5 1882.11 205.427 18
-9 1 -5 1558.59 183.709 19
-9 -1 -5 1877.9 206.275 13
-9 1 -4 5239.63 423.384 36
-9 -1 -4 5657.71 397.066 35
-9 1 -4 5249.35 385.175 35
-9 1 -4 5730.44 391.651 28
-9 1 -4 5481.01 388.617 30
-9 -1 -4 5278.71 346.693 28
-9 1 -4 5461.24 434.662 29
-9 -1 -4 5220.59 406.304 29
-9 1 -4 5912.44 418.602 11
-9 1 -4 5474.82 353.54 13
-9 -1 -4 4999.61 337.591 13
-9 -1 -4 5916.29 455.848 9
-9 1 -4 5541.53 423.273 9
-9 -1 -4 5595.64 396.848 22
-9 1 -4 5075.89 310.185 24
-9 1 -4 5092.94 315.523 27
-9 1 -4 5652.51 425.585 22
-9 1 -4 4686.48 295.807 25
-9 -1 -4 5188 363.465 18
-9 -1 -4 5071.88 350.985 21
-9 1 -4 4625.67 397.171 18
-9 1 -4 5510.15 365.65 19
-9 1 -4 5309.03 363.245 21
-9 -1 -4 6929.32 464.831 5
-9 1 -4 5401.33 462.421 6
-9 -1 -4 4973.81 425.875 6
-9 1 -4 5347.03 356.265 8
-9 1 -3 838.721 149.362 35
-9 1 -3 1092.69 186.038 36
-9 -1 -3 873.363 188.598 36
-9 -1 -3 1036.76 166.553 35
-9 1 -3 1021.46 180.41 29
-9 1 -3 1216.63 183.562 28
-9 -1 -3 1086.02 182.17 29
-9 -1 -3 1090.79 151.032 28
-9 -1 -3 1231.22 155.155 13
-9 1 -3 1214.55 161.611 13
-9 -1 -3 896.895 175.545 11
-9 1 -3 1213.26 186.279 11
-9 -1 -3 1054.38 176.779 22
-9 -1 -3 1105.31 146.631 24
-9 1 -3 1046.64 153.963 24
-9 1 -3 1108.69 152.925 27
-9 -1 -3 1058.53 147.1 27
-9 1 -3 1585.2 219.456 22
-9 1 -3 1128.41 138.495 26
-9 -1 -3 1013.01 145.975 26
-9 1 -3 1241.43 158.293 25
-9 -1 -3 1088.84 151.52 25
-9 -1 -3 1214.51 160.432 19
-9 1 -3 1006.38 127.528 20
-9 1 -3 1292.63 177.703 21
-9 1 -3 1056.36 183.25 18
-9 -1 -3 1209.22 171.403 21
-9 -1 -3 985.849 141.07 20
-9 -1 -3 1234.64 166.541 18
-9 1 -3 1133.69 166.388 19
-9 -1 -3 1085.83 203.394 6
-9 -1 -3 891.101 181.02 9
-9 1 -3 1071.92 184.391 9
-9 -1 -3 1046.32 145.682 8
-9 1 -3 987.255 147.279 8
-9 1 -3 1218.09 222.986 6
-9 -1 -3 1176.76 195.501 5
-9 -1 -2 1403.05 199.25 2
-9 1 -2 1460.6 188.254 36
-9 1 -2 1419.34 179.986 35
-9 -1 -2 1474.4 198.183 36
-9 1 -2 1367.82 190.168 30
-9 -1 -2 1453.34 165.673 28
-9 -1 -2 1287.82 169.973 29
-9 1 -2 1784.09 192.371 29
-9 -1 -2 1747.2 218.399 9
-9 -1 -2 1502.68 196.276 11
-9 1 -2 1592.11 161.739 20
-9 -1 -2 1551.69 165.983 20
-9 -1 -2 1191.58 152.328 18
-9 1 -2 1412.26 180.974 21
-9 1 -2 1727.08 191.634 19
-9 1 -2 1831.66 189.217 5
-9 -1 -2 1681.56 195.801 5
-9 1 -2 1256.98 145.412 8
-9 1 -2 1287.86 208.671 6
-9 -1 -2 1653.83 229.747 6
-9 -1 -2 1523.27 150.486 8
-9 1 -2 1237.17 163.432 24
-9 1 -2 1276.42 165.253 27
-9 -1 -2 1454.75 173.351 22
-9 -1 -2 1513.61 170.446 27
-9 -1 -2 1399.25 158.812 24
-9 1 -2 1416.59 184.764 22
-9 1 -2 1251.45 151.592 26
-9 -1 -2 1384.15 161.646 26
-9 1 -2 1265.53 160.58 25
-9 -1 -2 1251.61 154.648 25
-9 -1 -1 7227.68 364.261 28
-9 1 -1 7057.73 331.697 29
-9 1 -1 7507.98 383.618 28
-9 1 -1 7096.44 379.427 30
-9 1 -1 7208.94 364.664 20
-9 -1 -1 7302.95 365.953 19
-9 1 -1 7287.36 376.286 21
-9 -1 -1 7259.29 367.128 21
-9 -1 -1 7661.17 376.79 20
-9 1 -1 7360.02 375.456 19
-9 -1 -1 7338.85 373.508 5
-9 -1 -1 7058.38 300.787 8
-9 1 -1 7269.41 336.954 5
-9 1 -1 7071.66 321.729 8
-9 -1 -1 7221.44 354.813 22
-9 1 -1 6976.07 362.654 26
-9 1 -1 6639.83 365.35 24
-9 -1 -1 7761.29 379.213 27
-9 -1 -1 7237.55 364.395 24
-9 -1 -1 7296.01 370.184 26
-9 1 -1 7051.35 344.536 22
-9 1 -1 7013.94 369.953 25
-9 -1 -1 7306.96 373.402 25
-9 1 0 26394.3 824.491 28
-9 1 0 25942.7 814.573 30
-9 -1 0 26567.9 840.4 28
-9 1 0 26283.4 838.024 20
-9 1 0 25712.7 815.297 21
-9 -1 0 26987.6 836.097 21
-9 -1 0 27130.1 806.937 22
-9 1 0 26336.5 811.884 19
-9 -1 0 25361.2 698.901 8
-9 1 0 26933 795.249 5
-9 1 0 25397.6 762.66 8
-9 -1 0 26269.3 821.023 5
-9 1 0 27019.5 848.785 24
-9 1 0 27112.7 845.469 27
-9 -1 0 27125.1 865.52 27
-9 1 0 25997.1 844.849 26
-9 1 0 26713.2 843.217 25
-9 1 1 26852.6 817.256 28
-9 -1 1 26850.8 876.87 28
-9 1 1 27143.9 836.394 27
-9 1 1 26068.8 830.453 24
-9 -1 1 27104.6 885.943 27
-9 -1 1 27101.4 886.487 24
-9 1 1 27748.3 853.348 26
-9 -1 1 27193.6 891.411 26
-9 1 1 27512.6 840.829 25
-9 -1 1 27869.8 892.737 25
-9 -1 1 28849.3 860.31 5
-9 1 1 25723.8 795.344 8
-9 -1 1 29117.3 900.403 20
-9 1 1 26669.7 796.672 21
-9 -1 1 27826 865.102 21
-9 1 1 26946.2 841.518 20
-9 1 1 27223.1 792.753 19
-9 1 2 49081.5 1349.42 24
-9 1 2 47749.1 1326.92 27
-9 1 2 48009.2 1331.27 26
-9 -1 2 48934.6 1422.48 26
-9 1 2 48674.8 1333.5 25
-9 1 2 48902.1 1330.74 20
-9 -1 2 51832.6 1433.54 20
-9 1 2 45674.3 1320.02 8
-9 1 3 2010.45 179.098 20
-9 1 3 1996.34 184.098 26
-9 -1 3 2167.16 254.779 10
-9 -1 4 967.319 200.847 17
-9 -1 5 25399.1 1106.58 17
-9 -1 5 26767.9 1103.35 10
-9 -1 6 22481.9 977.872 17
-9 -1 6 21265.9 982.406 10
-9 -1 7 29815.2 1133.81 10
-9 1 8 13302.1 590.066 10
-9 -1 8 13952.3 543.048 10
-9 -2 -7 29210.9 815.461 11
-9 2 -7 23103.4 703.847 11
-9 -2 -7 25542.6 772.806 4
-9 -2 -7 23962.1 692.398 13
-9 2 -7 27140.6 754.398 13
-9 2 -6 134.209 67.5731 37
-9 2 -6 149.6 117.991 29
-9 2 -6 98.8182 66.3128 28
-9 2 -6 164.355 85.7722 13
-9 -2 -6 140.988 110.161 11
-9 2 -6 246.674 111.781 11
-9 -2 -6 63.5941 68.0616 13
-9 2 -6 226.152 110.861 22
-9 2 -6 95.1244 67.1422 21
-9 -2 -6 95.51 90.6439 22
-9 2 -6 77.3188 101.396 6
-9 2 -5 23388.3 1034.64 6
-9 -2 -5 20455.5 877.604 6
-9 2 -5 21382.7 868.675 35
-9 -2 -5 22066.8 852.219 35
-9 2 -5 21809.3 857.218 30
-9 2 -5 22862.8 862.924 28
-9 -2 -5 21446.6 794.738 28
-9 -2 -5 23120.1 927.445 29
-9 2 -5 21431.8 928.022 29
-9 2 -5 22772.6 903.653 11
-9 2 -5 21624.5 813.998 13
-9 -2 -5 23013.7 963.948 9
-9 2 -5 23005.3 948.573 22
-9 2 -5 21811.9 820.883 21
-9 -2 -5 21841.1 849.077 21
-9 2 -5 20300 916.946 18
-9 2 -5 20302.1 806.814 19
-9 -2 -5 20897.7 771.31 13
-9 2 -4 103.599 105.306 36
-9 -2 -4 159.144 112.247 35
-9 2 -4 12.107 92.3095 35
-9 2 -4 81.0648 103.01 28
-9 2 -4 160.572 125.615 30
-9 -2 -4 -39.2672 120.233 29
-9 2 -4 41.6147 117.092 29
-9 -2 -4 79.5277 72.0397 28
-9 2 -4 29.2678 75.5787 13
-9 -2 -4 92.0339 113.111 11
-9 2 -4 197.265 121.741 11
-9 -2 -4 -8.63036 81.883 13
-9 2 -4 66.8919 68.7081 25
-9 2 -4 117.644 67.8833 27
-9 2 -4 93.4209 77.821 24
-9 2 -4 11.576 70.8988 19
-9 2 -4 106.269 134.72 22
-9 2 -4 34.9454 90.235 21
-9 -2 -4 34.9212 100.813 22
-9 2 -4 59.3232 107.463 18
-9 -2 -4 34.1141 85.2928 21
-9 -2 -4 116.074 125.655 6
-9 2 -4 17.9157 122.662 6
-9 -2 -4 172.048 149.917 9
-9 -2 -4 142.299 136.927 5
-9 -2 -3 28361.9 1096.53 2
-9 2 -3 29944.5 1077.39 36
-9 -2 -3 29751.4 1017.16 35
-9 2 -3 27805 1004.09 35
-9 -2 -3 31538.1 1178.48 36
-9 -2 -3 27858.4 975.336 28
-9 -2 -3 30057.6 1048.46 29
-9 2 -3 26855.9 1021.98 29
-9 -2 -3 30940.5 1133.72 11
-9 2 -3 30021.8 1024.57 11
-9 2 -3 27514.3 948.222 13
-9 2 -3 30331.4 1040.07 9
-9 -2 -3 30631.6 1146.01 9
-9 2 -3 29030.8 1109.64 22
-9 2 -3 28828.6 1011.48 27
-9 2 -3 29151.2 1028.66 24
-9 -2 -3 28037.9 958.094 24
-9 -2 -3 28472.2 1004.44 22
-9 2 -3 28209.9 986.389 25
-9 2 -3 27880 939.79 26
-9 2 -3 27674.5 930.354 20
-9 -2 -3 29792.3 1023.93 21
-9 2 -3 26816.6 936.691 8
-9 -2 -3 27026.1 1072.73 6
-9 -2 -3 33287.1 1166.23 5
-9 -2 -2 2242.87 251.457 2
-9 -2 -2 2381.42 261.297 36
-9 2 -2 1954.4 210.225 36
-9 2 -2 1921.19 244.749 30
-9 2 -2 2395.26 268.939 28
-9 -2 -2 1927.96 195.519 28
-9 2 -2 2060.96 208.344 29
-9 -2 -2 1932.89 234.525 11
-9 2 -2 2147.27 207.82 11
-9 -2 -2 2221.16 221.129 10
-9 -2 -2 2345.3 259.329 9
-9 -2 -2 1727.85 197.762 20
-9 2 -2 1831.75 225.627 21
-9 2 -2 2188.76 238.714 19
-9 2 -2 2082.3 205.597 20
-9 2 -2 1678.75 220.37 18
-9 -2 -2 1934.79 223.26 5
-9 2 -2 1979.05 181.344 8
-9 2 -2 1941.29 253.327 6
-9 2 -2 1960.92 227.671 22
-9 2 -2 1839.78 220.736 24
-9 -2 -2 2138.87 213.134 27
-9 -2 -2 2046 204.858 24
-9 2 -2 1949.96 206.507 26
-9 -2 -2 1848.45 207.687 26
-9 2 -2 1971.18 217.605 25
-9 -2 -2 1885.7 198.652 22
-9 -2 -2 1874.12 205.426 25
-9 2 -2 2037.06 228.178 27
-9 2 -1 261634 6075.23 28
-9 2 -1 261707 6074.78 30
-9 2 -1 249422 6032.68 20
-9 -2 -1 232541 5920.09 17
-9 -2 -1 257730 6018.25 21
-9 2 -1 255559 6058.25 21
-9 -2 -1 260358 6068.62 20
-9 2 -1 258261 6007.68 18
-9 2 -1 252762 6053.9 19
-9 -2 -1 255999 6018.22 5
-9 -2 -1 245623 5813.62 8
-9 2 -1 248575 5864.84 5
-9 2 -1 239358 5894.01 8
-9 2 -1 250917 5946.86 22
-9 -2 -1 258757 6042.06 27
-9 -2 -1 252134 6017.03 24
-9 2 -1 250703 6051.6 26
-9 -2 -1 257280 6065.59 26
-9 -2 -1 250353 5953.23 22
-9 -2 -1 260771 6057.49 25
-9 -2 0 4514.9 295.363 28
-9 2 0 5110.63 290.465 28
-9 2 0 4406.55 272.326 30
-9 2 0 5119.4 318.599 20
-9 2 0 4384.4 278.383 21
-9 -2 0 4681.6 300.537 21
-9 2 0 4695.08 283.641 19
-9 2 0 4546.56 240.883 5
-9 2 0 4644.08 259.642 8
-9 -2 0 4858.87 288.237 5
-9 2 0 4647.71 304.42 27
-9 2 0 5178.89 314.288 24
-9 2 0 5053.12 321.84 26
-9 2 0 4944.06 311.903 25
-9 2 1 135818 3276.84 28
-9 2 1 137524 3330.09 27
-9 2 1 135540 3324.69 24
-9 2 1 137423 3367.3 26
-9 -2 1 139774 3489.31 26
-9 2 1 135233 3336.33 25
-9 2 1 132366 3324.45 8
-9 -2 1 138536 3474.65 20
-9 -2 1 136804 3413.9 21
-9 2 1 135437 3352.25 20
-9 2 1 134902 3264.02 21
-9 2 1 135812 3257.68 19
-9 2 2 3513.36 216.997 27
-9 2 2 3512.76 223.705 24
-9 2 2 3158.95 222.374 26
-9 2 2 3377.23 218.306 25
-9 2 2 2965.84 236.603 8
-9 2 2 3177.01 216.779 20
-9 2 3 1096.15 131.697 20
-9 -2 3 1328.55 230.493 17
-9 2 3 1529.59 152.256 26
-9 -2 4 4501.55 420.395 17
-9 -2 4 3898.21 362.497 10
-9 -2 5 21250.3 1005.83 17
-9 -2 5 20820.1 952.049 10
-9 -2 6 2371.37 300.924 10
-9 -2 6 2272.97 288.546 17
-9 -2 7 1964.44 232.22 10
-9 2 7 2144.2 288.481 10
-9 -2 8 108.44 56.5911 10
-9 -3 -7 1231.67 135.959 4
-9 -3 -6 1730.31 229.121 4
-9 3 -6 1667.09 173.156 37
-9 3 -6 1698.39 171.708 28
-9 3 -6 1778.87 215.436 29
-9 3 -6 1374.68 187.071 11
-9 3 -6 1441.3 174.099 13
-9 3 -6 2193.75 232.438 22
-9 3 -6 1636.68 162.256 21
-9 -3 -6 1792.63 198.135 22
-9 -3 -6 1590.14 145.492 13
-9 -3 -5 1916.31 185.215 13
-9 3 -5 2195.05 247.774 30
-9 3 -5 2229.94 271.633 29
-9 3 -5 2020.73 247.346 28
-9 3 -5 2098.46 250.387 11
-9 3 -5 1632.65 199.365 13
-9 -3 -5 2045.7 283.769 9
-9 3 -5 2146.27 189.709 24
-9 3 -5 2726.53 307.695 22
-9 3 -5 1857.55 176.419 27
-9 -3 -5 1928.3 232.944 21
-9 3 -5 1994.59 218.87 21
-9 -3 -5 2117.7 207.909 3
-9 -3 -4 1034.25 164.155 3
-9 3 -4 783.153 195.565 36
-9 -3 -4 1019.65 165.783 35
-9 3 -4 922.94 209.436 30
-9 3 -4 890.879 180.501 29
-9 3 -4 704.951 190.466 28
-9 -3 -4 761.315 125.261 13
-9 -3 -4 888.134 199.969 11
-9 3 -4 917.785 184.256 11
-9 3 -4 648.334 141.99 13
-9 -3 -4 1030.57 169.432 28
-9 3 -4 898.855 162.44 27
-9 3 -4 689.792 116.918 26
-9 3 -4 959.602 166.94 24
-9 3 -4 1023.07 152.808 25
-9 3 -4 719.229 160.367 19
-9 3 -4 1178.81 205.431 21
-9 3 -4 978.847 223.437 22
-9 -3 -4 1219.89 201.505 21
-9 3 -4 786.293 211.411 6
-9 -3 -4 1320.32 234.91 5
-9 -3 -4 731.57 200.742 9
-9 -3 -3 7870.11 515.533 2
-9 -3 -3 7152.63 411.515 3
-9 3 -3 6988.03 458.302 36
-9 3 -3 6099.82 407.214 35
-9 -3 -3 6937.45 518.512 36
-9 3 -3 6085.85 400.074 29
-9 -3 -3 7488.26 441.122 28
-9 3 -3 6932.36 514.053 30
-9 -3 -3 7153.48 506.333 11
-9 3 -3 6801.78 414.906 11
-9 3 -3 6543.75 386.244 13
-9 -3 -3 7452.31 521.404 9
-9 3 -3 7399.14 474.845 27
-9 3 -3 7655.63 477.241 25
-9 3 -3 7137.36 419.608 26
-9 3 -3 7372.06 483.34 24
-9 -3 -3 6860.23 425.009 22
-9 3 -3 6593.57 472.696 22
-9 3 -3 6862.24 404.727 20
-9 -3 -3 8537.02 496.494 21
-9 3 -3 6535.98 463.659 18
-9 3 -3 6966.99 519.713 6
-9 3 -3 6212.65 377.352 8
-9 -3 -3 7927.6 530.14 5
-9 -3 -2 1619.1 182.699 3
-9 -3 -2 1715.97 237.571 2
-9 -3 -2 1309.46 219.721 36
-9 3 -2 1546.61 194.763 36
-9 3 -2 1631.81 239.731 28
-9 -3 -2 1757.93 208.64 28
-9 3 -2 1357.92 238.807 30
-9 -3 -2 1710.29 227.314 11
-9 3 -2 1485.57 177.145 11
-9 -3 -2 1588.07 196.628 10
-9 3 -2 1527.4 215.801 26
-9 3 -2 1535.78 223.63 24
-9 3 -2 1457.01 225.326 27
-9 3 -2 1503.2 226.939 25
-9 3 -2 1329.97 199.099 22
-9 -3 -2 1585.84 194.161 22
-9 3 -2 1791.69 250.785 21
-9 3 -2 1769.52 221.453 18
-9 3 -2 1910.27 253.786 19
-9 -3 -2 1506.66 207.365 21
-9 3 -2 1372.08 201.077 20
-9 -3 -2 1590.26 224.075 5
-9 -3 -2 1208.15 181.5 6
-9 3 -2 1345.35 158.54 8
-9 3 -2 1790.92 250.18 6
-9 -3 -1 1388.73 185.833 5
-9 3 -1 1179.63 141.188 8
-9 3 -1 1323.81 161.825 36
-9 -3 -1 1338.69 175.878 28
-9 3 -1 1323.58 199.885 28
-9 3 -1 1253.65 200.367 30
-9 -3 -1 1288.55 198.05 9
-9 3 -1 1600.32 219.343 24
-9 3 -1 1285.17 203.906 26
-9 -3 -1 1253.1 203.493 26
-9 3 -1 1198.18 201.082 27
-9 3 -1 1490.13 214.048 21
-9 -3 -1 946.262 144.78 22
-9 -3 -1 1181.96 182.618 21
-9 3 -1 1218.46 194.252 20
-9 3 -1 1108.96 157.844 18
-9 3 -1 1235.35 192.025 19
-9 -3 -1 789.839 125.334 17
-9 -3 0 39442.3 1287.61 28
-9 3 0 41406.7 1232.05 28
-9 3 0 41939.6 1234.87 30
-9 -3 0 38428.2 1291.79 17
-9 3 0 40278.2 1252.24 21
-9 -3 0 42755 1316.15 21
-9 3 0 40787.3 1252.17 19
-9 3 0 39691.8 1309.25 20
-9 3 0 40225.6 1100.38 5
-9 3 0 39866.3 1182.77 8
-9 3 0 39920.4 1300.1 27
-9 3 0 40740.6 1326.78 26
-9 -3 0 39975.2 1384.08 26
-9 3 0 41229.2 1312.61 25
-9 3 0 41429.9 1294.66 24
-9 3 1 25073.8 761.714 28
-9 3 1 24845.2 827.747 24
-9 3 1 25506.9 847.256 27
-9 3 1 25012.5 895.782 26
-9 3 1 25677.7 859.981 25
-9 3 1 23200.2 833.656 8
-9 -3 1 24844.3 832.177 5
-9 -3 1 23240.2 974.495 17
-9 -3 1 25301.6 930.418 21
-9 3 1 24246.5 768.419 21
-9 3 1 24958.4 768.566 19
-9 3 1 24522.2 883.153 20
-9 3 2 32414.5 967.105 27
-9 3 2 32003.5 971.666 24
-9 3 2 32350.9 975.87 25
-9 3 2 33952.2 1021.97 26
-9 3 2 34167.6 1016.15 20
-9 -3 2 29573 1224.01 17
-9 -3 2 34509.6 1031.62 5
-9 3 2 32527.8 1048.81 8
-9 3 3 6322.89 314.585 26
-9 3 3 6296.18 312.896 20
-9 -3 3 5135.6 468.182 17
-9 -3 3 6065.82 397.192 10
-9 -3 3 6427.66 356.147 5
-9 -3 4 5601.4 501.208 17
-9 -3 4 5252.58 395.744 10
-9 -3 5 9527.76 639.748 17
-9 -3 5 10030.1 583.348 10
-9 -3 6 43346.5 1453.25 10
-9 -3 6 44531.6 1529.27 17
-9 -3 7 16137.2 660.687 10
-9 3 7 17776.5 779.999 10
-9 3 8 19353.6 724.314 10
-9 -4 -7 286.129 77.6663 4
-9 -4 -6 29103.9 882.84 3
-9 -4 -6 33486.1 1066.14 4
-9 4 -6 31006.1 995.435 35
-9 4 -6 30278.6 950.82 37
-9 4 -6 29898 969.177 29
-9 4 -6 30376.9 942.433 30
-9 4 -6 30175.4 936.558 28
-9 4 -6 25593.5 885.39 11
-9 4 -6 32435.2 1026.21 22
-9 4 -6 27943.2 892.616 21
-9 4 -6 33822.1 1097.78 6
-9 -4 -5 54.3022 95.9946 3
-9 4 -5 23.0005 113.555 35
-9 4 -5 -24.9559 106.703 30
-9 4 -5 104.546 112.473 29
-9 4 -5 37.8484 109.258 28
-9 -4 -5 14.0488 121.664 11
-9 4 -5 83.6003 117.996 11
-9 -4 -5 51.4758 51.3661 13
-9 4 -5 131.364 66.43 12
-9 4 -5 14.8142 63.3469 27
-9 4 -5 80.0287 71.0233 24
-9 4 -5 -31.7834 85.8275 21
-9 4 -5 208.991 145.291 22
-9 4 -5 48.9072 137.605 6
-9 -4 -5 15.0471 141.251 9
-9 -4 -4 2525.05 255.99 3
-9 4 -4 2748.51 299.351 36
-9 4 -4 2735.17 286.411 35
-9 4 -4 2403.46 261.546 29
-9 -4 -4 2541.53 321.954 11
-9 4 -4 2903.52 286.126 11
-9 4 -4 2234.32 234.062 13
-9 4 -4 2988.93 224.074 12
-9 -4 -4 2408.21 330.693 9
-9 4 -4 2953.37 290.574 27
-9 4 -4 2391.5 249.706 25
-9 4 -4 2248.87 212.928 26
-9 4 -4 2188.55 270.418 24
-9 4 -4 2438.79 315.247 22
-9 4 -4 3239.6 333.378 21
-9 4 -4 2341.71 294.239 18
-9 -4 -4 3194.52 333.964 21
-9 4 -4 2318.62 285.076 19
-9 4 -4 2743.39 343.726 6
-9 -4 -4 2822.93 341.776 5
-9 -4 -3 233.346 143.04 2
-9 -4 -3 309.671 133.046 3
-9 4 -3 364.873 139.488 36
-9 4 -3 567.898 191.229 28
-9 4 -3 348.817 173.335 30
-9 4 -3 264.382 107.464 13
-9 -4 -3 242.287 159.621 11
-9 4 -3 301.336 120.907 11
-9 4 -3 270.947 139.944 25
-9 4 -3 374.146 158.441 27
-9 4 -3 263.523 151.721 24
-9 4 -3 324.456 133.145 26
-9 -4 -3 285.256 120.718 28
-9 4 -3 495.339 171.766 22
-9 -4 -3 307.951 123.687 22
-9 4 -3 242.224 128.104 18
-9 -4 -3 413.534 152.588 21
-9 4 -3 330.057 112.841 20
-9 4 -3 199.886 131.186 6
-9 4 -3 211.952 86.7558 8
-9 -4 -3 256.378 128.353 5
-9 -4 -2 83995.8 2419.24 2
-9 -4 -2 83360.3 2233.11 3
-9 4 -2 81902 2225.96 36
-9 -4 -2 76796 2381.27 36
-9 4 -2 77662.9 2344.8 28
-9 4 -2 78535.4 2357.76 30
-9 -4 -2 89625.4 2383.2 28
-9 -4 -2 77918.5 2358.62 11
-9 4 -2 81543.9 2184.91 11
-9 -4 -2 83141.9 2278.15 10
-9 -4 -2 85087.6 2461.13 9
-9 4 -2 76563 2364.81 27
-9 4 -2 78351 2357.52 26
-9 4 -2 79988.3 2378.76 25
-9 4 -2 77806.4 2235.62 22
-9 4 -2 79036.8 2374.07 21
-9 4 -2 78537.5 2362.35 19
-9 4 -2 80405.3 2293.71 18
-9 -4 -2 86616.9 2440.81 21
-9 4 -2 77805.7 2354.18 20
-9 4 -2 74259.8 2143.95 8
-9 4 -2 91205.8 2469.38 6
-9 -4 -2 91109.2 2446.7 5
-9 -4 -1 2521.16 301.893 2
-9 -4 -1 2471.64 227.459 3
-9 4 -1 2260.53 213.033 36
-9 4 -1 2284.7 257.602 30
-9 4 -1 2619.13 276.393 28
-9 -4 -1 2440.6 287.681 9
-9 -4 -1 2322.47 232.556 10
-9 4 -1 2301.12 277.817 24
-9 4 -1 2513.64 285.792 27
-9 4 -1 2368.26 275.877 25
-9 4 -1 2321.96 265.911 21
-9 4 -1 2490.4 266.32 19
-9 4 -1 2516.97 231.513 18
-9 -4 -1 2252.5 254.297 5
-9 4 -1 2323.09 209.722 8
-9 4 -1 2870.65 301.875 6
-9 4 0 175027 4281.2 28
-9 4 0 175235 4279.82 30
-9 4 0 173155 4355.65 24
-9 4 0 175440 4367.89 27
-9 4 0 173395 4368.37 25
-9 -4 0 183410 4257.56 10
-9 4 0 170098 4050.98 5
-9 4 0 166787 4219.7 8
-9 -4 0 182425 4327.44 5
-9 4 0 173524 4304.64 21
-9 4 0 172885 4379.87 20
-9 -4 0 175795 4449.24 21
-9 4 0 171074 4290.42 19
-9 4 1 8648.85 467.306 27
-9 4 1 8671.14 447.4 24
-9 4 1 8492.03 495.676 26
-9 4 1 8955.27 477.74 25
-9 -4 1 6970.98 520.539 17
-9 4 1 9068.46 413.99 19
-9 4 1 8531.05 489.882 20
-9 4 1 7883.08 446.098 8
-9 -4 1 8363.35 437.072 5
-9 4 2 22476.3 737.716 27
-9 4 2 22376.7 810.129 26
-9 4 2 22686.9 732.982 24
-9 4 2 22347.2 758.249 25
-9 4 2 22575.3 804.027 20
-9 -4 2 22280.5 788.227 5
-9 4 2 23015.5 846.182 8
-9 -4 2 20797.2 793.889 10
-9 4 3 8785.85 385.725 20
-9 -4 3 8386.89 426.272 5
-9 -4 3 7352.36 439.014 10
-9 -4 4 21036.5 1083.45 17
-9 -4 4 20281.3 842.624 10
-9 -4 4 22089.7 786.087 5
-9 -4 5 1212.8 188.75 10
-9 -4 5 909.691 228.265 17
-9 -4 6 29129 1026.62 10
-9 -4 7 570.783 107.016 10
-9 4 7 757.783 179.801 10
-9 4 8 7720.97 381.098 10
-9 5 -7 2164.09 124.562 13
-9 -5 -6 466.81 129.408 4
-9 -5 -6 358.781 96.8231 3
-9 5 -6 344.358 101.745 37
-9 5 -6 410.825 111.76 35
-9 5 -6 219.318 83.3503 30
-9 5 -6 343.031 84.6883 28
-9 -5 -6 511.987 116.188 11
-9 5 -6 358.812 99.1583 13
-9 5 -6 441.339 121.913 22
-9 5 -6 422.729 81.7712 21
-9 5 -6 670.679 146.955 6
-9 -5 -5 3534.19 282.76 3
-9 5 -5 3405.2 297.068 35
-9 5 -5 3258.59 304.847 30
-9 5 -5 3417.84 317.58 28
-9 5 -5 3314.51 324.324 22
-9 5 -5 3499.11 258.316 24
-9 5 -5 3204.31 238.276 27
-9 5 -5 3275.72 227.523 25
-9 5 -5 3284.86 350.603 6
-9 5 -5 3177.93 277.399 21
-9 5 -5 2981.59 262.593 11
-9 5 -5 2800.8 204.544 12
-9 -5 -5 3392.93 321.72 11
-9 -5 -4 16964.8 746.782 3
-9 5 -4 17130.7 763.543 35
-9 5 -4 16659.8 754.779 36
-9 -5 -4 16105.3 866.738 9
-9 5 -4 16664.4 711.924 11
-9 -5 -4 17818.6 850.895 11
-9 5 -4 17270.5 788.57 27
-9 5 -4 16180.6 676.795 26
-9 5 -4 18054.3 779.19 25
-9 5 -4 16861 801.617 24
-9 5 -4 15664.8 786.552 22
-9 5 -4 17100.9 830.901 21
-9 5 -4 16537.6 805.012 18
-9 5 -4 16268.6 817.206 19
-9 5 -4 18339.8 884.271 6
-9 -5 -3 2993.6 351.166 2
-9 -5 -3 3052.15 293.999 3
-9 5 -3 2820.46 282.338 36
-9 5 -3 2951.88 290.846 35
-9 5 -3 2536.7 268.049 32
-9 5 -3 2757.6 330.699 28
-9 5 -3 2895.04 350.76 30
-9 -5 -3 2342.78 336.645 9
-9 5 -3 2827.63 264.413 11
-9 -5 -3 3008.69 335.017 11
-9 5 -3 2407.42 312.112 24
-9 5 -3 2678.85 306.077 26
-9 5 -3 2830.48 331.236 27
-9 5 -3 2423.9 309.993 25
-9 5 -3 2887.53 304.636 22
-9 5 -3 2933.57 354.947 21
-9 5 -3 2170.78 287.432 18
-9 5 -3 2377.93 309.473 19
-9 -5 -3 2802.89 348.567 21
-9 5 -3 3015.56 315.083 20
-9 -5 -3 3177.16 368.353 5
-9 5 -3 3237.35 360.411 6
-9 -5 -2 12040.2 591.963 3
-9 -5 -2 12756.7 715.166 2
-9 5 -2 11507.4 552.349 36
-9 5 -2 11076.4 633.432 30
-9 5 -2 11029.3 625.458 28
-9 -5 -2 10493 625.593 11
-9 5 -2 11258.5 542.755 11
-9 -5 -2 10985 697.391 9
-9 -5 -2 12203.6 628.912 10
-9 5 -2 10961.9 556.866 22
-9 5 -2 11287.9 645.817 25
-9 5 -2 10760.6 625.768 20
-9 5 -2 12355.2 616.203 18
-9 5 -2 11054.9 636.576 19
-9 5 -2 11645.1 652.711 21
-9 -5 -2 11765.7 729.034 21
-9 5 -2 12276.1 689.388 6
-9 5 -2 11202.3 535.94 8
-9 -5 -2 14020 750.256 5
-9 -5 -1 19863.1 762.087 3
-9 -5 -1 18812.4 895.9 2
-9 5 -1 17275.9 687.755 36
-9 5 -1 18104.2 781.787 30
-9 5 -1 16768.4 762.882 28
-9 -5 -1 18989.8 776.883 10
-9 -5 -1 16534.7 857.223 9
-9 5 -1 16869.8 791.714 24
-9 5 -1 18511.2 815.874 25
-9 5 -1 17544.1 808.205 27
-9 5 -1 18861.3 802.236 21
-9 5 -1 17559.4 777.49 19
-9 5 -1 17625.9 696.961 18
-9 5 -1 20183.8 869.069 6
-9 5 -1 18157.7 706.561 8
-9 -5 0 11415.4 684.591 2
-9 -5 0 12105.6 554.647 3
-9 -5 0 8644.87 549.187 17
-9 5 0 10652.1 538.416 30
-9 5 0 11039.3 547.593 28
-9 5 0 10734.6 585.349 24
-9 5 0 11745.7 601.464 27
-9 5 0 11329.4 594.273 25
-9 -5 0 12989.9 644.628 5
-9 5 0 11809.3 547.27 8
-9 5 0 14267.7 682.47 6
-9 5 0 11223.6 557.226 21
-9 5 0 11822.1 606.264 20
-9 5 0 11154.5 553.869 19
-9 -5 0 11101.6 643.708 9
-9 -5 1 36408.1 1334.9 2
-9 -5 1 39584.6 1221.86 10
-9 -5 1 30325.2 1344.39 17
-9 5 1 39156.8 1240.67 24
-9 5 1 36552.5 1248.59 27
-9 5 1 37284.8 1259.09 25
-9 5 1 36899.1 1154.67 19
-9 5 1 35448.2 1263.19 20
-9 -5 1 43444.3 1303.3 5
-9 5 1 37980.3 1248.57 8
-9 -5 2 36328.4 1254.03 2
-9 5 2 39036.6 1138.15 27
-9 5 2 37448 1108.41 24
-9 5 2 38693.6 1164.38 25
-9 5 2 39131.4 1258.85 26
-9 5 2 37737.1 1238.99 20
-9 -5 2 37966.9 1211.98 10
-9 5 2 37665.8 1273.13 8
-9 -5 2 38333 1225.19 5
-9 -5 3 4836.71 348.617 10
-9 -5 3 4821.17 335.119 5
-9 -5 4 466.672 137.384 10
-9 -5 4 764.196 233.862 17
-9 -5 4 630.57 125.293 5
-9 -5 5 14202.3 650.4 10
-9 -5 5 15379.8 836.235 17
-9 -5 6 19804.6 741.949 10
-9 5 7 22615 846.11 10
-9 5 8 12040.1 451.316 10
-9 6 -6 455.76 90.4017 30
-9 6 -6 423.531 93.0846 13
-9 6 -6 465.995 111.244 35
-9 6 -6 434.371 94.6044 37
-9 -6 -6 459.147 99.4719 3
-9 -6 -5 14999.8 690.941 4
-9 -6 -5 13223.8 580.66 3
-9 6 -5 13029.6 588.085 35
-9 6 -5 12933 631.146 30
-9 6 -5 13832 648.769 28
-9 6 -5 13220.3 554.721 13
-9 6 -5 12157.2 480.452 12
-9 -6 -5 14235.8 628.692 11
-9 6 -5 13593.3 640.44 22
-9 6 -5 13396.4 537.012 27
-9 6 -5 13820.1 564.777 24
-9 6 -5 13043.8 507.494 25
-9 6 -5 13577.1 599.268 21
-9 6 -5 16030.2 729.662 6
-9 -6 -4 150.051 142.617 4
-9 -6 -4 267.334 123.34 3
-9 -6 -4 105.384 132.051 2
-9 6 -4 248.918 131.515 35
-9 6 -4 127.531 152.843 28
-9 6 -4 146.048 169.263 30
-9 -6 -4 164.979 119.123 11
-9 6 -4 285.235 107.714 11
-9 6 -4 98.2302 108.51 13
-9 6 -4 210.406 126.104 25
-9 6 -4 181.752 125.592 27
-9 6 -4 349.818 145.347 24
-9 6 -4 120.887 83.9972 26
-9 6 -4 40.1741 123.065 22
-9 6 -4 290.145 160.727 6
-9 -6 -3 16713.4 754.593 3
-9 6 -3 15545.9 691.064 36
-9 6 -3 15814.1 711.497 35
-9 6 -3 14739.2 782.435 28
-9 6 -3 15256.8 797.325 30
-9 6 -3 15953.6 663.48 11
-9 -6 -3 15507.8 881.461 9
-9 -6 -3 16516.6 793.491 11
-9 6 -3 15381.7 788.107 24
-9 6 -3 15495.8 807.08 27
-9 6 -3 14529.7 709.139 22
-9 6 -3 14571.3 782.39 25
-9 6 -3 15556.1 785.392 26
-9 6 -3 16054.8 763.807 18
-9 6 -3 15975.5 819.89 19
-9 6 -3 16210.7 828.26 21
-9 6 -3 16013.7 793.642 20
-9 -6 -3 19514.2 975.679 5
-9 6 -3 18285.2 867.816 6
-9 -6 -2 3197.4 376.684 2
-9 -6 -2 2774.49 285.805 3
-9 6 -2 2488.56 243.904 36
-9 6 -2 2764.06 310.466 30
-9 6 -2 2884.39 321.644 28
-9 -6 -2 2375.99 339.924 9
-9 6 -2 2806.57 252.942 11
-9 -6 -2 2812.7 301.737 10
-9 6 -2 3025.99 327.791 24
-9 6 -2 2496.18 299.996 21
-9 6 -2 2957.91 285.304 18
-9 6 -2 3049.88 325.045 19
-9 6 -2 2743.28 304.844 20
-9 6 -2 3003.62 345.476 6
-9 -6 -1 157711 3878.91 3
-9 -6 -1 156884 4152.41 2
-9 6 -1 144862 3742.24 36
-9 6 -1 142499 3867.88 28
-9 6 -1 146151 3867.32 30
-9 -6 -1 140247 4050.08 9
-9 6 -1 148425 3926.64 24
-9 6 -1 146828 3934.1 25
-9 6 -1 151254 3939.8 27
-9 6 -1 146058 3869.84 19
-9 6 -1 148342 3887.17 21
-9 6 -1 149354 3743.72 18
-9 6 -1 175745 4067.45 6
-9 -6 -1 167777 4168.27 5
-9 -6 0 4366.71 337.788 3
-9 -6 0 4119.92 428.742 2
-9 -6 0 3445.94 328.304 17
-9 6 0 4196.68 323.106 30
-9 6 0 4184.02 325.168 28
-9 -6 0 3595.5 364.897 9
-9 -6 0 4316.48 345.529 10
-9 6 0 3870.37 346.983 24
-9 6 0 4431.86 363.172 25
-9 6 0 4302.09 361.051 27
-9 6 0 4233.06 324.031 19
-9 6 0 4773.48 348.304 21
-9 6 0 3799.69 345.322 20
-9 -6 0 4198.7 398.097 5
-9 6 0 4028.01 319.419 8
-9 -6 1 103103 2645.57 10
-9 -6 1 96453.5 2797.31 2
-9 6 1 96299 2623.92 24
-9 6 1 96709.4 2636.25 27
-9 6 1 96750.8 2648.52 25
-9 6 1 95208.5 2657.45 20
-9 -6 1 103122 2751.91 5
-9 6 1 97342 2650.37 8
-9 -6 2 2770.84 272.406 10
-9 -6 2 2863.85 296.233 2
-9 6 2 2846.06 289.442 26
-9 6 2 2935.4 252.226 25
-9 6 2 2721.92 274.172 20
-9 -6 2 2787.26 292.417 5
-9 6 2 2017.49 264.341 8
-9 -6 3 660.001 154.094 5
-9 -6 3 228.275 111.39 10
-9 -6 4 920.352 244.769 17
-9 -6 4 874.369 159.048 10
-9 -6 5 11324.9 547.129 10
-9 -6 6 -7.08186 42.267 10
-9 6 7 671.813 142.735 10
-9 7 -6 1061.78 85.5815 38
-9 7 -6 1127.12 108.673 35
-9 -7 -6 1327.91 115.871 3
-9 7 -6 1117.62 108.588 13
-9 -7 -5 4063.01 306.063 4
-9 -7 -5 3832.43 270.529 3
-9 7 -5 3309.65 248.283 35
-9 7 -5 3049.42 228.497 13
-9 7 -5 3107.59 198.976 12
-9 7 -5 3609.79 246.399 24
-9 7 -5 3802.34 281.078 22
-9 7 -5 3333.78 226.113 27
-9 7 -5 3195.74 206.648 25
-9 7 -5 3640.73 266.945 21
-9 7 -5 4627.88 328.912 6
-9 -7 -4 704.244 160.989 3
-9 -7 -4 886.038 194.925 2
-9 -7 -4 615.71 168.919 4
-9 7 -4 687.473 150.329 35
-9 7 -4 639.67 189.594 30
-9 7 -4 922.673 213.79 28
-9 7 -4 809.581 147.977 13
-9 -7 -4 594.348 143.7 11
-9 7 -4 842.25 172.895 25
-9 7 -4 530.027 159.007 27
-9 7 -4 824.877 185.157 24
-9 7 -4 629.673 130.98 26
-9 7 -4 841.676 180.045 22
-9 7 -4 1064.29 223.393 6
-9 -7 -3 10775.2 660.579 4
-9 -7 -3 11906.3 608.904 3
-9 7 -3 11009.1 550.62 35
-9 7 -3 10531.4 641.797 30
-9 7 -3 10575.3 630.424 28
-9 7 -3 10223.9 493.997 11
-9 7 -3 11152.4 536.008 13
-9 -7 -3 11236.3 721.467 9
-9 -7 -3 9835.71 550.188 11
-9 7 -3 10108.7 619.538 24
-9 7 -3 10791.1 644.335 27
-9 7 -3 11079 637.839 26
-9 7 -3 9993.16 621.133 25
-9 7 -3 9828.55 547.027 22
-9 7 -3 10215.8 640.478 21
-9 7 -3 9760.44 606.567 20
-9 7 -3 9930.86 624.625 19
-9 7 -3 9833.38 510.293 8
-9 -7 -3 12051.3 761.719 5
-9 7 -3 13208.3 697.03 6
-9 -7 -2 4325.2 405.563 4
-9 -7 -2 6375.68 522.06 2
-9 -7 -2 5431.73 407.54 3
-9 7 -2 4911.66 333.204 36
-9 7 -2 5030.79 412.321 28
-9 7 -2 5408.39 425.868 30
-9 7 -2 5286.9 339.777 11
-9 -7 -2 4430.88 453.541 9
-9 7 -2 5215.26 434.009 24
-9 7 -2 5883.04 456.58 27
-9 7 -2 4683.43 403.33 20
-9 7 -2 4900.87 415.775 21
-9 7 -2 4600.24 398.961 19
-9 7 -2 5625.42 365.051 18
-9 7 -2 4848.56 350.872 8
-9 7 -2 6030.58 455.252 6
-9 -7 -1 1098.78 195.928 3
-9 -7 -1 890.998 236.289 2
-9 7 -1 979.446 151.9 36
-9 7 -1 1031.29 201.67 28
-9 7 -1 1010.27 196.851 30
-9 7 -1 1051.38 207.987 27
-9 7 -1 865.506 207.372 24
-9 7 -1 1140.14 214.869 25
-9 -7 -1 706.793 196.615 9
-9 -7 -1 956.09 228.724 5
-9 7 -1 892.095 180.127 19
-9 7 -1 914.759 182.914 21
-9 7 -1 1009.93 198.759 20
-9 -7 -1 1216.07 218.651 10
-9 -7 0 34630.7 1165.7 3
-9 -7 0 31076.9 1351.69 2
-9 -7 0 33889.1 1204.81 10
-9 -7 0 27167.5 1122.38 17
-9 7 0 31152.2 1154.45 27
-9 7 0 29579.1 1144.28 24
-9 7 0 31014.5 1158.4 25
-9 7 0 31445.3 1162.4 20
-9 7 0 31101 1092.8 21
-9 7 0 30169.8 1078.29 19
-9 -7 0 32188.3 1321.6 5
-9 -7 1 13096.5 774.623 2
-9 -7 1 14105.1 688.749 10
-9 -7 1 10989 716.312 17
-9 7 1 13055 661.389 27
-9 7 1 13167.2 645.679 24
-9 7 1 13620.8 676.184 25
-9 7 1 12778.3 663.098 20
-9 -7 1 12074 726.871 5
-9 -7 2 23093.5 973.432 2
-9 -7 2 22995.7 896.185 10
-9 7 2 21892 893.811 26
-9 7 2 20299.8 864.208 20
-9 -7 2 18342.7 900.827 5
-9 7 2 20126.8 911.379 8
-9 -7 3 13118.1 643.249 10
-9 -7 3 13888 684.451 2
-9 -7 4 2166.83 238.859 10
-9 -7 4 2024.53 344.493 17
-9 -7 5 474.907 112.282 10
-9 7 6 21887.7 796.631 10
-9 7 7 4200.04 255.274 10
-9 8 -5 873.763 132.684 37
-9 8 -5 618.336 111.502 35
-9 8 -5 671.848 126.648 28
-9 8 -5 606.636 117.561 30
-9 8 -5 639.538 107.862 13
-9 8 -5 575.894 80.441 12
-9 8 -5 630.42 105.174 21
-9 -8 -5 573.604 120.955 3
-9 -8 -5 614.29 107.658 4
-9 -8 -4 1694.07 208.637 4
-9 -8 -4 1531.14 224.424 2
-9 -8 -4 1938.61 219.288 3
-9 8 -4 1604.63 187.233 35
-9 8 -4 1726.57 246.978 30
-9 8 -4 1603.52 233.938 28
-9 8 -4 1632.13 177.003 13
-9 8 -4 1957.27 237.924 24
-9 8 -4 1706.81 220.59 27
-9 8 -4 1443.07 172.716 26
-9 8 -4 1842.51 220.912 25
-9 8 -4 1685.27 230.646 21
-9 8 -4 2350.39 260.988 6
-9 -8 -3 231.89 134.816 3
-9 -8 -3 290.511 110.846 4
-9 8 -3 254.805 119.367 35
-9 8 -3 200.474 156.929 28
-9 8 -3 230.781 168.809 30
-9 8 -3 155.284 106.236 13
-9 8 -3 212.683 144.194 27
-9 8 -3 150.455 139.805 25
-9 8 -3 131.007 114.598 26
-9 8 -3 333.44 159.477 21
-9 8 -3 247.937 144.134 6
-9 8 -2 36115.7 1222.16 8
-9 8 -2 38898.2 1365.15 30
-9 8 -2 39966.5 1372.03 28
-9 -8 -2 36183.5 1462.73 9
-9 8 -2 39233.9 1185.23 11
-9 8 -2 37745.7 1382.78 24
-9 8 -2 39075.9 1404.43 27
-9 8 -2 39813.2 1406.02 25
-9 8 -2 38988.8 1376.42 21
-9 8 -2 37822.1 1365.86 19
-9 8 -2 35013.2 1352.72 20
-9 -8 -2 43463 1387.23 3
-9 -8 -2 44066.9 1555.23 2
-9 -8 -2 37945.9 1284.86 4
-9 8 -1 4770.11 348.808 8
-9 -8 -1 4988.73 498.139 5
-9 8 -1 4826.03 383.048 30
-9 8 -1 5579.62 412.794 28
-9 8 -1 5610.5 439.267 24
-9 8 -1 5235.13 433.448 25
-9 8 -1 5596.09 438.214 27
-9 -8 -1 4662.5 486.93 2
-9 -8 -1 5203.02 414.422 3
-9 8 -1 5213.98 400.368 21
-9 8 -1 5480.27 433.287 20
-9 8 -1 4759.71 386.569 19
-9 -8 -1 4202.12 420.751 9
-9 -8 -1 4976.74 425.555 10
-9 -8 0 88473.9 2473.25 10
-9 -8 0 80538 2618.76 2
-9 8 0 80177.2 2360.79 27
-9 8 0 77118.2 2344.76 24
-9 8 0 83294 2384.85 25
-9 8 0 80316.6 2272.05 21
-9 8 0 81463.3 2381.65 20
-9 8 0 79815.8 2273.41 8
-9 -8 0 80171.7 2585.87 5
-9 -8 1 12735.2 774.518 17
-9 -8 1 15613.7 766.749 10
-9 -8 1 15698.2 735.62 3
-9 -8 1 15071.5 867.672 2
-9 8 1 15259 680.746 24
-9 8 1 13928.9 693.284 27
-9 8 1 14366.4 708.244 25
-9 8 1 14102.5 721.041 20
-9 -8 1 12304.9 772.902 5
-9 8 2 7551.24 480.797 26
-9 -8 2 7548.42 494.838 10
-9 -8 2 7107 543.743 2
-9 -8 3 17587 783.643 10
-9 -8 3 18829.5 854.365 2
-9 8 3 16812.1 825.43 8
-9 -8 4 12986.3 627.48 10
-9 -8 4 16876.8 728.851 2
-9 9 -5 1622.64 118.103 13
-9 9 -5 1885.92 146.632 37
-9 -9 -5 1793.22 144.395 3
-9 9 -4 16731.9 598.318 35
-9 9 -4 19658.6 725.847 28
-9 9 -4 19264.1 726.703 30
-9 9 -4 17037.5 592.372 13
-9 9 -4 15395.9 556.364 12
-9 9 -4 18305.3 698.88 24
-9 9 -4 18682 689.007 27
-9 9 -4 17630.7 601.211 26
-9 9 -4 18261.2 668.62 25
-9 9 -4 18438.7 705.997 21
-9 -9 -4 16337.9 583.57 4
-9 -9 -4 18664.2 676.475 3
-9 9 -3 1788.94 189.511 35
-9 9 -3 1471.37 223.456 28
-9 9 -3 1772.04 240.643 30
-9 9 -3 1773.69 181.255 13
-9 9 -3 1680.44 242.483 24
-9 9 -3 1805.05 226.106 26
-9 9 -3 1701.03 234.533 25
-9 9 -3 1825.31 244.648 21
-9 -9 -3 1898.16 225.506 3
-9 -9 -3 1744.04 250.76 2
-9 9 -2 9138.48 547.733 30
-9 9 -2 9707.18 556.412 28
-9 9 -2 10606.4 609.169 24
-9 9 -2 9899.88 595.958 27
-9 9 -2 10143.3 599.432 25
-9 9 -2 10227.5 586.705 21
-9 9 -2 9505.96 480.56 35
-9 9 -1 9961.34 544.485 28
-9 9 -1 9790.25 547.816 30
-9 9 -1 10598.8 615.611 24
-9 9 -1 10603.3 613.67 27
-9 9 -1 10389.2 612.771 25
-9 9 -1 9794.23 459.947 11
-9 9 -1 10036.2 566.38 21
-9 -9 -1 11125.9 712.569 2
-9 9 0 9747.18 576.372 24
-9 9 0 10211.4 598.06 25
-9 9 0 9952.19 590.082 27
-9 -9 0 10347.6 630.34 10
-9 9 0 10100.5 538.111 21
-9 9 0 10390.9 608.501 20
-9 -9 0 10164.3 724.746 2
-9 -9 0 10854.8 605.618 3
-9 -9 1 21569.1 1107.66 2
-9 -9 1 25366.5 986.156 3
-9 -9 1 22078.1 983.458 10
-9 9 1 22505.4 905.911 27
-9 9 1 22986.5 925.883 25
-9 -9 2 46975.9 1683.34 2
-9 9 2 45071.5 1447.13 26
-9 -9 3 910.235 178.362 10
-9 -9 3 1429.8 212.649 3
-9 -9 3 1048.11 237.49 2
-9 -9 4 11278 595.177 2
-9 10 -4 107.362 62.5015 13
-9 10 -4 271.92 93.4442 37
-9 -10 -4 239.409 80.0586 3
-9 10 -3 11751.9 467.019 35
-9 10 -3 12553.8 541.958 28
-9 10 -3 13147.4 561.584 30
-9 10 -3 11801.5 463.219 13
-9 10 -3 12553.9 584.337 24
-9 10 -3 12822.6 560.37 26
-9 10 -3 12752.7 579.197 21
-9 -10 -3 12592.9 582.454 2
-9 10 -2 2894.55 257.653 28
-9 10 -2 2867.16 266.354 30
-9 10 -2 2983.73 303.17 24
-9 10 -2 2551.26 288.364 27
-9 10 -2 2692.1 295.804 25
-9 10 -2 2923.14 293.847 21
-9 10 -2 2746.41 227.908 35
-9 10 -1 76173.4 2197.32 24
-9 10 -1 76461.5 2211.46 27
-9 10 -1 74744.6 2209.17 25
-9 10 -1 71450.8 1922.92 11
-9 -10 -1 82837.8 2370.3 2
-9 -10 -1 80984.6 2205.07 3
-9 10 -1 72295.1 2120.06 21
-9 -10 0 6083.08 432.049 3
-9 -10 0 5418.41 505.88 2
-9 10 0 5769.38 424.25 27
-9 10 0 5543.77 429.047 25
-9 10 0 6138.64 416.35 24
-9 -10 1 37542.2 1264.44 3
-9 -10 1 34635.1 1412.54 2
-9 10 1 32845.3 1215.97 26
-9 10 1 34410 1146.99 25
-9 -10 2 5442.75 486.156 2
-9 -10 2 6097.79 418.018 3
-9 -10 3 2016.51 279.947 2
-9 -10 3 2420.52 247.771 3
-9 -10 4 2682.97 231.919 3
-9 -10 4 2433.55 256.231 2
-9 -11 -3 15144.9 526.47 3
-9 11 -3 13791.8 446.831 13
-9 -11 -2 2622.01 226.011 3
-9 11 -2 2363.68 181.51 13
-9 11 -2 2404.35 236.969 27
-9 11 -2 2398.77 230.992 25
-9 11 -2 2746.11 229.47 24
-9 11 -1 1519.86 156.428 35
-9 -11 -1 1570.3 236.843 2
-9 -11 -1 1612.1 199.654 3
-9 11 -1 1786.82 230.223 26
-9 11 -1 1755.27 213.542 27
-9 11 -1 1717.2 198.129 24
-9 11 -1 1618.85 216.692 25
-9 -11 0 11912.5 647.744 2
-9 -11 0 11760.8 560.654 3
-9 11 0 10229.2 486.456 27
-9 11 0 10346.2 553.381 26
-9 11 0 10303.5 508.48 25
-9 -11 1 11954.7 678.351 2
-9 -11 1 12944.4 598.303 3
-9 11 1 12195.6 562.223 26
-9 -11 2 6381.5 462.105 2
-9 -11 2 5764.22 369.757 3
-9 -11 3 14583.9 652.548 2
-9 -11 3 13369.9 558.933 3
-9 -11 4 1885.91 186.382 2
-9 -12 -2 18884.1 586.885 3
-9 12 -1 2083.55 148.37 13
-9 -12 0 36708 1149.33 2
-9 -12 0 34717.8 1058.36 3
-9 -12 1 6567.93 401.497 2
-9 -12 2 1949.35 217.234 2
-9 -12 3 6162.57 296.708 2
-8 0 -7 -17.8641 65.2265 13
-8 0 -7 -30.2487 89.0711 11
-8 0 -7 -24.9719 85.052 4
-8 0 -7 22.3594 66.1359 22
-8 0 -7 34.0379 82.3877 29
-8 0 -6 32222.4 1210.8 29
-8 0 -6 34307.1 1169.93 35
-8 0 -6 33265.6 1201.43 11
-8 0 -6 32385.3 1084.53 13
-8 0 -6 33182.6 1235.57 6
-8 0 -5 13.7821 114.787 35
-8 0 -5 19.2188 65.7881 28
-8 0 -5 16.3281 124.478 29
-8 0 -5 22.1378 88.3736 13
-8 0 -5 77.8942 131.493 11
-8 0 -5 -13.5695 111.479 22
-8 0 -5 14.1514 79.8918 18
-8 0 -5 9.96622 73.4868 21
-8 0 -5 65.5709 112.227 6
-8 0 -5 -12.4668 99.5337 9
-8 0 -4 161635 4079.81 35
-8 0 -4 167260 4221.88 36
-8 0 -4 155391 3943.75 28
-8 0 -4 157258 3958.04 30
-8 0 -4 162771 4158.27 29
-8 0 -4 169355 4169.29 11
-8 0 -4 160833 3962.84 13
-8 0 -4 157633 4048.49 9
-8 0 -4 148391 3831.94 27
-8 0 -4 149725 3808.98 24
-8 0 -4 162152 4091.33 22
-8 0 -4 151846 3927.37 21
-8 0 -4 159111 4078.97 18
-8 0 -4 150999 3920.5 19
-8 0 -4 165359 4017.62 8
-8 0 -4 155865 4140.37 6
-8 0 -3 11.0645 87.0311 35
-8 0 -3 -13.7588 90.3503 36
-8 0 -3 68.8589 73.7754 30
-8 0 -3 -9.76319 79.0884 28
-8 0 -3 48.4442 109.999 29
-8 0 -3 25.9568 78.5858 13
-8 0 -3 60.3312 107.073 11
-8 0 -3 36.552 55.7342 25
-8 0 -3 22.8843 62.6702 27
-8 0 -3 22.1649 53.5335 24
-8 0 -3 62.4223 51.1447 26
-8 0 -3 26.9679 56.4073 19
-8 0 -3 -22.7636 102.194 22
-8 0 -3 27.0525 45.3697 20
-8 0 -3 23.0276 75.6086 18
-8 0 -3 45.6982 65.0285 21
-8 0 -3 96.777 105.399 6
-8 0 -3 11.6332 95.5724 9
-8 0 -3 8.86082 65.338 8
-8 0 -3 10.1602 74.9188 5
-8 0 -2 130593 3205.97 27
-8 0 -2 132338 3269.58 22
-8 0 -2 125691 3275.7 29
-8 0 -2 134967 3306.11 5
-8 0 -2 128832 3182.16 8
-8 0 -2 127726 3170.52 20
-8 0 -2 126412 3299.21 18
-8 0 -1 20.7575 62.8447 28
-8 0 -1 48.0821 64.4795 30
-8 0 -1 24.3107 54.5713 29
-8 0 -1 32.8502 58.302 19
-8 0 -1 12.2142 52.2229 22
-8 0 -1 -6.29709 48.0085 20
-8 0 -1 33.6809 60.4835 21
-8 0 -1 -6.9193 64.2581 18
-8 0 -1 38.571 45.7395 8
-8 0 -1 49.8028 59.0573 5
-8 0 0 4745.02 266.609 27
-8 0 0 4737.89 262.041 24
-8 0 0 4532.78 261.2 25
-8 0 0 4366.75 245.063 30
-8 0 0 4647 257.257 28
-8 0 0 4584.64 250.904 21
-8 0 0 4706.53 249.988 19
-8 0 0 4712.74 249.042 5
-8 0 0 4396.94 206.296 8
-8 0 1 84.265 57.6931 25
-8 0 1 5.92107 47.2783 27
-8 0 1 48.4315 56.2244 24
-8 0 1 6.15583 55.9141 26
-8 0 1 63.7354 53.8119 28
-8 0 1 53.7315 55.4466 20
-8 0 1 10.2081 36.692 8
-8 0 2 38727.5 1109.22 20
-8 0 2 37657.2 1117.88 27
-8 0 2 37930.3 1139.8 24
-8 0 2 38820.4 1115.28 26
-8 0 2 37836.5 1122.28 25
-8 0 3 81.6043 65.1776 26
-8 0 5 135.211 126.841 17
-8 0 7 44.8817 124.606 10
-8 0 8 3175.29 277.691 10
-8 1 -7 1180.62 141.163 13
-8 -1 -7 1062.6 130.231 13
-8 1 -7 1654.22 187.308 29
-8 -1 -7 1198.6 165.344 11
-8 1 -7 1221.77 162.141 11
-8 1 -7 1320.87 158.068 22
-8 -1 -7 1383.62 158.498 22
-8 -1 -7 1055.79 155.125 4
-8 -1 -6 1706.37 228.303 6
-8 1 -6 2347.04 291.616 6
-8 1 -6 1515.19 169.824 37
-8 1 -6 1994.51 245.645 35
-8 1 -6 1458.54 164.754 28
-8 -1 -6 2027.23 265.085 29
-8 1 -6 2119.41 276.548 29
-8 1 -6 2109.59 264.032 11
-8 1 -6 1654.35 203.456 13
-8 -1 -6 1668 258.139 11
-8 -1 -6 1686.5 217.461 22
-8 1 -6 1571.04 170.663 21
-8 -1 -6 1812.59 207.817 13
-8 1 -5 1433.69 223.552 35
-8 -1 -5 1280.91 215.435 35
-8 1 -5 1624.54 204.742 30
-8 1 -5 1404.89 192.44 28
-8 -1 -5 1112.35 157.003 28
-8 -1 -5 1585.29 264.709 29
-8 1 -5 1132.75 237.243 29
-8 1 -5 1216.01 197.08 13
-8 -1 -5 1315.64 197.87 13
-8 -1 -5 1371.05 255.419 11
-8 1 -5 1325.41 235.109 11
-8 -1 -5 1234.94 176.335 21
-8 1 -5 1056.15 202.851 18
-8 -1 -5 1175.07 183.194 18
-8 1 -5 1322.87 180.638 21
-8 1 -5 1261.05 233.35 22
-8 1 -5 1138.6 167.67 19
-8 -1 -5 1327.7 222.96 6
-8 1 -5 1073.35 221.654 6
-8 -1 -5 1335.56 224.869 9
-8 1 -4 510.855 153.729 35
-8 1 -4 458.54 166.746 36
-8 -1 -4 494.21 169.059 35
-8 1 -4 571.05 145.547 30
-8 -1 -4 533.634 124.386 28
-8 1 -4 755.952 167.396 28
-8 -1 -4 379.044 167.458 29
-8 1 -4 685.171 199.983 29
-8 -1 -4 559.954 150.759 13
-8 1 -4 465.71 131.217 13
-8 -1 -4 552.694 187.651 11
-8 1 -4 511.782 163.38 11
-8 1 -4 479.325 104.291 25
-8 1 -4 613.665 118.163 27
-8 1 -4 459.339 108.242 24
-8 -1 -4 605.357 131.609 21
-8 1 -4 757.569 144.588 19
-8 -1 -4 473.984 152.099 22
-8 1 -4 635.523 196.934 22
-8 1 -4 529.52 146.895 18
-8 -1 -4 595.57 145.67 18
-8 1 -4 882.522 163.232 21
-8 -1 -4 402.918 167.635 6
-8 1 -4 528.11 177.086 6
-8 -1 -4 677.838 174.56 5
-8 -1 -4 573.526 181.204 9
-8 1 -4 455.661 140.046 9
-8 1 -4 456.144 126.775 8
-8 -1 -3 2212.17 250.83 35
-8 -1 -3 2385.13 287.099 36
-8 1 -3 2479.67 276.926 36
-8 1 -3 1971.83 228.165 35
-8 -1 -3 2186.02 252.666 29
-8 -1 -3 2224.46 215.818 30
-8 1 -3 2054.1 243.696 29
-8 1 -3 1955.02 244.59 28
-8 1 -3 2022.95 241.537 30
-8 -1 -3 2067.14 209.261 28
-8 -1 -3 2497.24 276.132 9
-8 -1 -3 1847.93 254.452 11
-8 -1 -3 2107.46 206.188 13
-8 1 -3 2508.05 254.47 11
-8 1 -3 2184.24 209.349 13
-8 1 -3 2161.85 243.14 9
-8 -1 -3 2147.64 199.209 20
-8 1 -3 2235.91 186.018 20
-8 -1 -3 2091.29 227.616 18
-8 1 -3 2101.23 228.58 21
-8 1 -3 1863.85 230.665 18
-8 1 -3 2104.09 223.119 19
-8 -1 -3 2369.49 221.658 21
-8 -1 -3 2171.05 213.387 19
-8 -1 -3 2038.65 254.477 6
-8 -1 -3 2503 228.652 8
-8 1 -3 1940.13 202.488 8
-8 1 -3 2328.74 210.882 5
-8 -1 -3 2344.25 264.113 5
-8 1 -3 2179.99 269.401 6
-8 1 -3 2206.4 265.591 22
-8 1 -3 2079.46 204.171 27
-8 -1 -3 2307.6 208.269 27
-8 1 -3 2104.11 208.693 24
-8 -1 -3 2170.6 192.161 24
-8 1 -3 1885.05 177.601 26
-8 -1 -3 1934.31 195.954 26
-8 -1 -3 2103.26 230.094 22
-8 1 -3 2205.39 207.782 25
-8 -1 -3 2244.2 202.534 25
-8 1 -2 19661.5 765.389 29
-8 -1 -2 22082 759.901 28
-8 -1 -2 21852.2 787.625 29
-8 1 -2 22200.4 836.187 30
-8 1 -2 20751.2 731.424 20
-8 -1 -2 22569.5 752.364 20
-8 -1 -2 20819.3 755.898 18
-8 1 -2 22140.6 732.61 8
-8 1 -2 23735.9 778.662 5
-8 -1 -2 23123.6 846.448 5
-8 -1 -2 22738.5 738.829 8
-8 1 -2 20623.5 812.558 22
-8 1 -2 21402.3 777.333 27
-8 -1 -2 22323.9 754.416 27
-8 1 -2 20757.7 777.329 24
-8 1 -2 21049.7 766.472 25
-8 -1 -2 20864.2 754.69 22
-8 1 -1 15420.7 620.138 30
-8 1 -1 16992.4 641.54 28
-8 -1 -1 15172.6 578.044 29
-8 1 -1 15354.8 562.886 29
-8 1 -1 16321.7 605.208 20
-8 -1 -1 16661.7 607.622 20
-8 -1 -1 16502.5 602.856 21
-8 1 -1 16010 618.069 21
-8 1 -1 16522.8 623.346 19
-8 -1 -1 16997.4 602.9 19
-8 -1 -1 16464.8 534.605 8
-8 -1 -1 16659.1 610.539 5
-8 1 -1 16728.6 559.683 5
-8 1 -1 15997.6 547.472 8
-8 1 -1 15712.6 585.983 22
-8 -1 -1 16198.8 579.447 22
-8 1 0 2923.93 205.439 28
-8 -1 0 3513.11 224.542 28
-8 1 0 2939.05 205.329 30
-8 1 0 3095.47 219.493 20
-8 1 0 3723.87 225.511 21
-8 -1 0 3248.26 218.931 21
-8 1 0 3756.6 223.258 19
-8 -1 0 2991.74 203.411 5
-8 -1 0 2892.17 148.287 8
-8 1 0 3119.59 193.357 5
-8 1 0 2885.44 181.038 8
-8 1 0 2992.36 219.107 27
-8 -1 0 3007.07 222.304 27
-8 1 0 2956.11 219.129 26
-8 1 0 3212.81 225.097 25
-8 1 0 3594.48 234.524 24
-8 1 1 147.326 50.0577 19
-8 -1 1 144.391 68.4872 21
-8 -1 1 52.0769 62.8452 20
-8 1 1 178.584 68.7265 20
-8 -1 1 85.0343 23.8843 8
-8 1 1 52.4571 60.5752 8
-8 1 1 306.924 74.4263 25
-8 -1 1 136.309 69.6023 25
-8 -1 1 87.0689 62.8847 28
-8 1 1 203.477 70.5525 27
-8 -1 1 103.465 68.6786 27
-8 1 1 22.7554 46.153 24
-8 1 1 160.547 68.2126 26
-8 -1 1 45.7915 65.309 26
-8 1 2 41381.1 1163.13 24
-8 1 2 39808.7 1138.11 27
-8 1 2 40719 1151.71 26
-8 -1 2 40379.4 1249.62 26
-8 1 2 40690 1141.81 25
-8 1 2 42863.2 1150.37 20
-8 -1 2 41733.3 1250.08 20
-8 1 3 30051.7 936.843 26
-8 1 3 30568.4 933.346 20
-8 -1 4 53161.7 1747.2 17
-8 -1 5 14650.8 746.448 17
-8 -1 5 14509.5 744.758 10
-8 -1 6 5089.14 439.624 10
-8 -1 7 776.111 192.562 10
-8 1 7 843.653 198.994 10
-8 -1 8 7261.11 390.868 10
-8 1 8 7720.43 448.897 10
-8 2 -7 1670.46 190.294 29
-8 -2 -7 1458.23 177.908 4
-8 -2 -7 1717.33 192.805 11
-8 2 -7 1415.99 156.093 11
-8 -2 -7 1710.66 173.116 22
-8 -2 -7 1810.29 149.598 13
-8 2 -6 228.795 96.4382 37
-8 2 -6 245.603 87.7536 30
-8 -2 -6 433.167 141.851 29
-8 2 -6 232.408 157.841 29
-8 2 -6 292.793 93.3639 28
-8 -2 -6 208.591 97.124 13
-8 2 -6 171.001 101.77 13
-8 -2 -6 391.549 163.381 11
-8 2 -6 401.09 142.78 11
-8 -2 -6 342.193 122.649 22
-8 2 -6 197.359 79.3809 21
-8 2 -6 381.951 149.114 22
-8 2 -6 350.334 160.337 6
-8 -2 -6 266.019 94.6226 6
-8 2 -5 78672.5 2391.12 6
-8 2 -5 76622.7 2191.18 8
-8 -2 -5 70424.6 2220.59 6
-8 -2 -5 74386.3 2088.14 3
-8 -2 -5 80300.5 2251.46 35
-8 2 -5 76853.4 2205.44 30
-8 2 -5 79610.8 2216.98 28
-8 -2 -5 78838.6 2276.62 29
-8 -2 -5 73856.6 2090.48 28
-8 2 -5 75330.3 2297.46 29
-8 -2 -5 83112.9 2408.7 11
-8 2 -5 81951.1 2295.96 11
-8 2 -5 77557.2 2151.42 13
-8 -2 -5 76039 2293.48 9
-8 2 -5 83354.4 2377.4 22
-8 2 -5 74608 2124.57 21
-8 -2 -5 75991.1 2176.12 21
-8 2 -5 72081.3 2117.65 19
-8 2 -5 74787.7 2274.73 18
-8 -2 -5 75799.1 2130.15 13
-8 -2 -4 580.015 142.072 3
-8 2 -4 433.88 137.551 35
-8 -2 -4 411.151 154.492 35
-8 2 -4 531.116 189.226 36
-8 -2 -4 514.97 171.433 29
-8 2 -4 498.406 155.15 28
-8 2 -4 560.716 177.992 29
-8 2 -4 531.724 153.088 30
-8 -2 -4 566.78 125.275 28
-8 -2 -4 446.349 135.836 13
-8 2 -4 531.9 135.176 13
-8 2 -4 517.347 169.778 11
-8 2 -4 391.105 102.97 25
-8 2 -4 416.892 109.107 27
-8 2 -4 505.282 126.548 24
-8 2 -4 454.028 183.422 22
-8 2 -4 606.999 148.159 19
-8 2 -4 663.938 155.619 18
-8 -2 -4 491.384 111.856 18
-8 -2 -4 615.388 137.211 21
-8 2 -4 476.593 145.331 21
-8 -2 -4 481.082 165.051 6
-8 -2 -4 618.878 183.088 9
-8 2 -4 313.303 115.118 8
-8 -2 -4 577.384 172.621 5
-8 -2 -3 161158 3911.76 3
-8 -2 -3 154740 4052.96 2
-8 -2 -3 161903 4159.1 36
-8 2 -3 170794 4085.88 36
-8 2 -3 159988 3967.15 35
-8 -2 -3 158367 3993.28 35
-8 -2 -3 156517 3898.14 28
-8 2 -3 155993 4087.26 28
-8 2 -3 149027 3947.85 29
-8 2 -3 159107 4020.92 32
-8 -2 -3 158829 3984.02 29
-8 -2 -3 170649 4170.06 11
-8 -2 -3 150876 3862.44 13
-8 2 -3 163401 3969.68 11
-8 2 -3 153718 3873.25 13
-8 -2 -3 162811 4079.56 9
-8 2 -3 152761 3844.9 20
-8 2 -3 162137 4053.67 21
-8 -2 -3 164856 3963.3 21
-8 2 -3 162046 4054.04 19
-8 -2 -3 157031 3853.56 18
-8 -2 -3 141903 3966.57 6
-8 2 -3 151373 3859.36 8
-8 -2 -3 182254 4128.61 5
-8 2 -3 156289 4001.95 24
-8 -2 -3 158434 3935.2 22
-8 2 -3 150523 3854.57 26
-8 2 -3 157278 3969.53 27
-8 -2 -3 128366 3880.38 26
-8 2 -3 153994 3935.16 25
-8 2 -3 156698 4065.46 22
-8 -2 -3 154289 3873.24 24
-8 2 -2 754.388 172.383 30
-8 -2 -2 865.154 136.765 29
-8 2 -2 742.916 127.023 29
-8 -2 -2 654.459 119.916 28
-8 2 -2 743.911 171.593 28
-8 2 -2 684.451 153.398 19
-8 2 -2 809.111 140.008 20
-8 2 -2 818.422 153.081 22
-8 -2 -2 940.341 145.541 21
-8 2 -2 840.947 151.559 18
-8 -2 -2 813.736 144.819 20
-8 2 -2 755.06 158.335 21
-8 -2 -2 696.637 106.364 18
-8 2 -2 858.017 118.009 5
-8 -2 -2 858.729 160.205 5
-8 -2 -2 696.48 115.663 8
-8 2 -2 714.069 112.366 8
-8 2 -2 821.24 157.385 25
-8 -2 -2 749.712 139.604 25
-8 2 -2 823.938 157.626 27
-8 -2 -2 768.652 134.871 27
-8 2 -2 864.062 169.256 24
-8 -2 -2 748.475 129.968 22
-8 2 -2 637.525 130.527 26
-8 -2 -2 703.386 136.411 26
-8 2 -1 1146.23 170.292 28
-8 2 -1 1047.05 168.07 30
-8 2 -1 1313.84 183.024 21
-8 -2 -1 1447.46 158.108 17
-8 -2 -1 1182.61 154.331 21
-8 2 -1 1417.61 171.212 18
-8 2 -1 1083.54 171.442 19
-8 -2 -1 1125.48 164.1 20
-8 2 -1 1542.57 193.501 20
-8 -2 -1 1336.9 120.66 8
-8 -2 -1 1833.69 189.135 5
-8 2 -1 1143.82 117.946 5
-8 2 -1 1128.96 126.73 8
-8 -2 -1 1266.1 145.224 22
-8 2 -1 1366.23 159.45 22
-8 2 0 215.547 87.0803 30
-8 -2 0 286.817 87.4654 28
-8 2 0 289.738 89.9997 28
-8 2 0 278.183 83.2015 19
-8 2 0 214.478 89.2716 20
-8 -2 0 323.702 92.8895 21
-8 2 0 184.939 85.9146 21
-8 2 0 286.486 65.3107 5
-8 -2 0 255.563 82.0547 5
-8 2 0 256.971 74.3868 8
-8 2 0 309.007 105.547 25
-8 2 0 236.211 99.6737 27
-8 2 0 278.223 107.213 24
-8 2 0 230.424 91.1915 26
-8 2 1 244399 5727.2 20
-8 -2 1 245255 5851.56 20
-8 -2 1 239900 5777.99 21
-8 2 1 243544 5609.01 19
-8 2 1 226996 5685.54 8
-8 2 1 247098 5678.83 24
-8 2 1 241919 5689.47 27
-8 2 1 241571 5739.24 26
-8 -2 1 234630 5846.89 26
-8 2 1 243151 5699.02 25
-8 2 2 2405.19 172.971 27
-8 2 2 2278.87 171.317 24
-8 2 2 2283.72 181.411 26
-8 2 2 2280.82 170.985 25
-8 2 2 2219.15 174.271 20
-8 -2 3 186012 5387.36 17
-8 2 3 225925 5061.52 20
-8 -2 4 2797.48 333.956 17
-8 -2 4 2945.26 314.114 10
-8 -2 5 14251.9 729.562 17
-8 -2 5 12214 697.849 10
-8 -2 6 828.892 205.133 10
-8 -2 7 3629.79 332.578 10
-8 -2 8 414.474 93.8145 10
-8 2 8 350.323 120.03 10
-8 -3 -7 1659.9 179.186 11
-8 3 -7 1807.34 183.711 29
-8 -3 -7 1864.71 188.008 4
-8 3 -6 564.331 156.93 35
-8 3 -6 762.172 147.348 37
-8 3 -6 554.349 121.796 30
-8 3 -6 529.932 169.354 29
-8 3 -6 725.146 132.787 28
-8 -3 -6 556.386 114.858 13
-8 -3 -6 800.686 182.478 11
-8 3 -6 680.705 175.327 11
-8 3 -6 71.4545 26.6832 12
-8 3 -6 628.826 161.136 22
-8 -3 -6 623.3 143.753 22
-8 3 -6 553.652 111.408 21
-8 -3 -6 619.564 133.322 3
-8 -3 -6 742.373 182.098 4
-8 3 -5 1432.33 208.666 8
-8 -3 -5 1409.56 256.013 9
-8 -3 -5 1746.54 218.773 3
-8 3 -5 1441.67 231.234 35
-8 3 -5 1659.97 259.235 29
-8 3 -5 1863.47 254.897 30
-8 3 -5 1608.21 243.435 28
-8 3 -5 1616.74 242.799 11
-8 3 -5 1247.1 153.2 12
-8 3 -5 1659.8 276.62 22
-8 3 -5 1639.07 179.904 24
-8 3 -5 1483.87 167.775 27
-8 -3 -5 1534.89 217.341 22
-8 3 -5 1592.94 207.727 21
-8 3 -5 1691.45 210.961 19
-8 3 -5 1133.49 210.297 18
-8 -3 -5 1385.05 213.82 21
-8 -3 -5 1658.52 193.741 13
-8 -3 -4 1126.51 188.725 3
-8 3 -4 720.714 200.203 36
-8 -3 -4 832.941 168.855 35
-8 3 -4 1360.4 253.726 30
-8 3 -4 1167.43 221.615 32
-8 3 -4 964.639 196.117 29
-8 -3 -4 781.213 187.213 29
-8 3 -4 986.494 228.679 28
-8 -3 -4 698.732 146.516 13
-8 3 -4 973.504 170.123 13
-8 -3 -4 728.157 205.014 11
-8 3 -4 1095.31 202.944 11
-8 3 -4 712.711 126.061 12
-8 3 -4 803.405 161.407 27
-8 3 -4 825.48 130.012 26
-8 -3 -4 876.454 163.815 28
-8 3 -4 904.667 189.358 24
-8 3 -4 1233.92 180.205 25
-8 3 -4 903.038 186.037 19
-8 3 -4 1045.61 233.347 22
-8 3 -4 918.118 199.561 21
-8 -3 -4 944.382 191.143 21
-8 3 -4 845.456 202.594 6
-8 -3 -4 964.22 206.339 9
-8 3 -4 796.079 149.928 8
-8 -3 -4 1145.55 238.445 5
-8 -3 -3 6968.48 421.261 3
-8 -3 -3 6013.95 453.296 2
-8 3 -3 6704.68 445.984 36
-8 -3 -3 6977.44 515.837 36
-8 3 -3 6459.26 425.919 32
-8 3 -3 5840.04 382.224 29
-8 -3 -3 6333.03 404.945 28
-8 -3 -3 6422.09 416.802 29
-8 -3 -3 6123.35 482.863 11
-8 3 -3 7596.88 436.331 11
-8 3 -3 6081.64 376.88 13
-8 -3 -3 6582.27 470.622 9
-8 3 -3 6091.29 444.49 24
-8 3 -3 6330.2 455.518 27
-8 3 -3 6539.1 422.541 26
-8 -3 -3 6304.24 403.033 22
-8 3 -3 5996.16 439.485 22
-8 3 -3 5902.08 430.017 25
-8 3 -3 6238.9 423.294 18
-8 -3 -3 6657.81 455.625 21
-8 3 -3 6221.27 406.619 20
-8 3 -3 5997.53 367.485 8
-8 3 -3 7186.31 486.312 6
-8 -3 -3 7535.86 505.924 5
-8 -3 -2 1601.49 231.041 2
-8 3 -2 1418.16 183.242 36
-8 3 -2 1357.17 177.283 32
-8 3 -2 1192.95 150.487 29
-8 3 -2 1269.25 211.589 28
-8 -3 -2 1361 186.687 28
-8 3 -2 1322.75 205.417 30
-8 3 -2 1484 172.941 11
-8 -3 -2 1956.77 223.112 10
-8 3 -2 1430.14 207.798 24
-8 3 -2 1201.41 189.016 26
-8 3 -2 1363.59 186.017 22
-8 3 -2 1283.73 200.894 25
-8 -3 -2 1450.62 180.191 22
-8 3 -2 1462.63 214.612 27
-8 3 -2 1179.96 185.73 20
-8 3 -2 1077.3 199.482 21
-8 3 -2 1076.94 178.367 18
-8 -3 -2 1303.67 198.046 21
-8 3 -2 1498.31 220.21 19
-8 -3 -2 1686.23 232.091 5
-8 3 -2 1417.39 161.962 8
-8 3 -2 1500.45 221.202 6
-8 -3 -1 35455.4 1141.23 28
-8 3 -1 34262.9 1126.61 28
-8 3 -1 35753.7 1142.03 30
-8 -3 -1 34877.2 1073.42 22
-8 3 -1 35785 1106.95 18
-8 3 -1 34578.8 1136.32 19
-8 3 -1 35042.1 1145.23 21
-8 3 -1 33282.4 1138.27 20
-8 -3 -1 37425.8 1176.82 5
-8 3 -1 34290.6 1030 8
-8 3 -1 36487.6 945.339 5
-8 3 -1 33842.5 1138.91 24
-8 3 -1 33347.3 1142.34 27
-8 3 -1 34224.6 1048.54 22
-8 -3 0 1854.68 216.391 28
-8 3 0 1765.08 196.541 30
-8 3 0 1688.94 196.882 28
-8 3 0 1641.79 191.522 21
-8 -3 0 1795.61 218.519 21
-8 -3 0 1307.67 200.343 17
-8 3 0 1839.63 193.816 19
-8 3 0 2045.36 218.969 20
-8 3 0 1599.74 159.666 18
-8 3 0 1379.45 160.754 8
-8 3 0 1737.17 206.647 24
-8 3 0 1897.76 215.007 27
-8 3 0 1956.95 215.23 25
-8 3 1 3032.67 195.368 28
-8 3 1 2981.5 235.358 24
-8 3 1 2685.93 245.315 26
-8 3 1 2900.9 242.469 27
-8 3 1 2890.36 245.06 25
-8 -3 1 3172.12 229.252 5
-8 3 1 3158.5 249.015 8
-8 -3 1 2103.25 286.635 17
-8 3 1 2922.02 210.026 21
-8 -3 1 2690.62 259.643 21
-8 3 1 2997.94 206.514 19
-8 3 1 2490.06 236.82 20
-8 3 2 54852.4 1453.78 27
-8 3 2 55366.7 1455.32 24
-8 3 2 55099.6 1523.04 26
-8 3 2 54441.2 1469.8 25
-8 3 2 55486 1511.59 20
-8 -3 2 57172.1 1521.68 5
-8 3 3 27690.4 820.419 20
-8 -3 3 24257.7 1131.67 17
-8 -3 3 25827.1 972.215 10
-8 -3 4 61102.2 1980.24 17
-8 -3 4 58319.4 1837.37 10
-8 -3 5 24470 1029.01 17
-8 -3 5 22250.1 984.564 10
-8 -3 6 2165.41 265.327 17
-8 -3 6 1874.83 261.882 10
-8 -3 7 652.755 140.416 10
-8 4 -7 495.692 98.3812 13
-8 4 -7 479.221 72.7584 37
-8 -4 -7 451.223 119.224 4
-8 4 -6 22139.5 926.783 6
-8 -4 -6 22953.4 899.819 4
-8 -4 -6 21340.2 736.514 3
-8 4 -6 18787.3 653.005 38
-8 4 -6 23005.3 835.579 35
-8 4 -6 20569.2 790.568 37
-8 4 -6 20644.8 752.211 30
-8 4 -6 20276.6 814.66 29
-8 4 -6 20527.1 749.634 28
-8 4 -6 18994.3 718.785 11
-8 4 -6 14833.4 587.96 12
-8 4 -6 20788.1 748.644 13
-8 4 -6 22640.1 864.658 22
-8 4 -6 19452 690.962 21
-8 -4 -6 18680.1 642.782 13
-8 4 -5 1288.04 255.266 6
-8 -4 -5 1100.81 230.799 9
-8 -4 -5 1398.79 203.226 3
-8 4 -5 1189.47 211.709 35
-8 4 -5 1226.48 222.346 28
-8 4 -5 1232.22 221.873 30
-8 4 -5 1111.43 209.395 29
-8 -4 -5 1294.98 244.705 11
-8 4 -5 1227.9 208.824 11
-8 4 -5 940.171 137.562 12
-8 4 -5 946.198 145.326 27
-8 4 -5 1172.77 170.08 24
-8 -4 -5 1190.79 198.788 22
-8 4 -5 1062.29 238.154 22
-8 4 -5 1353.06 203.24 21
-8 -4 -5 789.22 174.546 21
-8 -4 -5 1188.92 154.41 13
-8 4 -4 114642 3196.4 6
-8 -4 -4 135009 3360.7 5
-8 -4 -4 120281 3064.59 3
-8 4 -4 114432 3082.3 35
-8 4 -4 118359 3131.72 36
-8 4 -4 110640 3183.6 28
-8 4 -4 108850 3065.52 32
-8 4 -4 108868 2989.31 29
-8 -4 -4 113049 3279.66 11
-8 4 -4 120326 3063.94 11
-8 -4 -4 115315 3202.85 9
-8 4 -4 110824 3114.26 24
-8 4 -4 113672 3109.21 27
-8 4 -4 109333 2917.39 26
-8 4 -4 108595 3133.14 22
-8 4 -4 114125 3075.36 25
-8 -4 -4 115209 3070.06 22
-8 4 -4 115406 3195.41 21
-8 4 -4 108665 3077.53 18
-8 -4 -4 108500 3177.59 21
-8 4 -4 110358 3172.06 19
-8 -4 -4 102877 2842.37 13
-8 -4 -3 763.165 157.047 3
-8 -4 -3 589.211 179.392 2
-8 4 -3 682.453 159.503 35
-8 4 -3 534.603 155.193 36
-8 4 -3 548.492 137.738 32
-8 4 -3 717.948 134.464 29
-8 4 -3 508.159 163.27 28
-8 4 -3 707.994 180.307 30
-8 -4 -3 424.595 176.857 11
-8 4 -3 563.283 141.721 11
-8 4 -3 581.595 171.78 25
-8 -4 -3 406.075 129.385 28
-8 4 -3 632.536 168.318 24
-8 4 -3 640.135 167.734 26
-8 4 -3 532.724 165.149 27
-8 4 -3 636.274 169.461 22
-8 4 -3 770.049 164.683 20
-8 4 -3 782.816 163.498 18
-8 -4 -3 433.49 161.58 21
-8 4 -3 745.166 181.654 6
-8 4 -3 473.747 120.857 8
-8 -4 -3 669.538 175.147 5
-8 -4 -2 70137.4 2073.54 2
-8 -4 -2 69649.5 1925.83 3
-8 -4 -2 62765.4 2031.82 36
-8 4 -2 70007.4 1909.61 36
-8 4 -2 64386.1 1826.8 32
-8 -4 -2 63176.3 2006.11 28
-8 4 -2 66898.8 1954.85 28
-8 4 -2 70336.5 1983.26 30
-8 -4 -2 61185.2 2029 11
-8 4 -2 65716.1 1844.62 11
-8 -4 -2 66717 1965.36 10
-8 -4 -2 65889.1 2053.99 9
-8 4 -2 67165.9 1881.71 22
-8 4 -2 68837.2 1989.15 27
-8 4 -2 66674.8 1973.79 25
-8 -4 -2 66199.8 2104.73 21
-8 4 -2 64892.4 1929.9 18
-8 4 -2 67597.1 1989.75 21
-8 -4 -2 67649.8 1922.1 22
-8 4 -2 66684.4 1977.01 19
-8 4 -2 65695.9 1959.95 20
-8 4 -2 67578.9 2008.17 6
-8 4 -2 63547.3 1825.48 8
-8 -4 -2 72679.6 2077.7 5
-8 -4 -1 168.755 74.0273 17
-8 4 -1 283.002 109.665 27
-8 4 -1 280.791 111.694 28
-8 4 -1 279.604 115.349 30
-8 4 -1 321.959 115.398 19
-8 4 -1 385.092 105.419 18
-8 4 -1 372.554 125.272 21
-8 4 -1 154.632 78.2092 8
-8 4 0 18394.8 739.496 24
-8 4 0 19079 750.956 27
-8 4 0 19365.9 751.363 25
-8 4 0 18127.4 711.158 28
-8 4 0 19440.7 715.883 30
-8 -4 0 18525 845.578 21
-8 4 0 18581.2 707.558 21
-8 4 0 19540.5 708.737 19
-8 4 0 19648.2 752.038 20
-8 -4 0 21414.7 795.177 5
-8 4 0 18801.6 707.379 8
-8 -4 1 136.678 140.376 17
-8 4 1 79.2993 84.7902 25
-8 4 1 116.846 92.3981 27
-8 4 1 210.397 108.005 24
-8 -4 1 54.4038 68.0395 5
-8 4 1 49.7154 83.9556 8
-8 4 1 117.722 76.7575 19
-8 4 1 149.471 88.4528 20
-8 4 2 145871 3500.09 27
-8 4 2 146840 3482.16 24
-8 4 2 139431 3612.3 26
-8 4 2 144892 3529.42 25
-8 4 2 139561 3596.29 20
-8 -4 2 153999 3585.98 5
-8 -4 3 924.67 241.41 17
-8 4 3 1132.46 131.405 20
-8 -4 3 1023.2 146.028 5
-8 -4 3 925.369 162.883 10
-8 -4 4 48616.2 1394.67 5
-8 -4 4 43748 1642.44 17
-8 -4 4 45053 1484.7 10
-8 -4 5 5050.19 436.487 17
-8 -4 5 4842.55 386.159 10
-8 -4 6 366.596 157.819 17
-8 -4 6 237.52 118.554 10
-8 -4 7 2478.15 211.408 10
-8 4 8 2499.83 230.195 10
-8 5 -7 536.403 72.78 37
-8 5 -7 615.056 86.1047 13
-8 -5 -7 568.328 99.4424 4
-8 -5 -6 3657.75 321.459 4
-8 -5 -6 3367.63 255.685 3
-8 5 -6 3286.67 222.382 38
-8 5 -6 3586.18 282.438 37
-8 5 -6 3185.73 275.455 35
-8 5 -6 3255.73 256.039 30
-8 5 -6 3025.67 249.298 28
-8 5 -6 3428.74 278.07 29
-8 5 -6 3441.11 256.921 13
-8 5 -6 2715.6 190.417 12
-8 -5 -6 3555.69 299.668 11
-8 5 -6 3618.81 310.611 22
-8 5 -6 3028.66 223.477 21
-8 5 -6 3930.97 342.639 6
-8 -5 -5 745.837 169.225 3
-8 5 -5 689.818 177.359 35
-8 5 -5 699.971 166.29 29
-8 5 -5 962.535 207.791 28
-8 5 -5 821.054 199.61 30
-8 -5 -5 511.342 102.118 13
-8 5 -5 843.491 167.992 13
-8 -5 -5 905.181 208.22 11
-8 5 -5 732.88 164.372 11
-8 5 -5 687.388 124.203 12
-8 5 -5 580.241 115.716 25
-8 5 -5 721.756 140.314 27
-8 5 -5 830.983 155.084 24
-8 5 -5 749.645 209.027 22
-8 5 -5 680.722 165.414 21
-8 5 -5 937.696 219.271 6
-8 -5 -4 507.399 178.732 2
-8 -5 -4 767.778 179.659 3
-8 5 -4 914.031 206.718 35
-8 5 -4 1090.19 184.018 36
-8 5 -4 805.19 182.176 32
-8 5 -4 964.828 173.976 29
-8 5 -4 612.869 157.308 13
-8 -5 -4 831.915 229.3 11
-8 5 -4 819.11 180.376 11
-8 5 -4 707.017 185.047 25
-8 5 -4 674.628 177.997 27
-8 5 -4 803.118 204.677 24
-8 5 -4 806.22 163.268 26
-8 5 -4 593.402 182.825 19
-8 5 -4 985.754 202.163 18
-8 5 -4 673.118 201.427 22
-8 -5 -4 740.623 195.358 21
-8 5 -4 609.722 198.899 21
-8 5 -4 690.576 201.09 6
-8 -5 -4 1066.03 234.041 9
-8 -5 -4 1115.82 244.812 5
-8 5 -4 678.785 148.789 8
-8 -5 -3 1206.32 210.587 3
-8 5 -3 1022.24 186.015 35
-8 5 -3 938.392 197.865 36
-8 5 -3 1037.97 219.951 30
-8 5 -3 986.068 217.424 28
-8 5 -3 1055.21 182.708 32
-8 -5 -3 864.622 227.932 11
-8 5 -3 1121.31 180.55 11
-8 5 -3 1341.34 224.178 25
-8 5 -3 1175.02 213.659 24
-8 5 -3 1091.97 214.164 27
-8 5 -3 909.321 201.624 19
-8 5 -3 1271.75 213.152 22
-8 5 -3 869.494 182.799 18
-8 5 -3 882.471 194.515 20
-8 5 -3 1171.67 230.654 21
-8 -5 -3 961.912 235.342 21
-8 5 -3 1152.67 215.445 6
-8 -5 -3 901.107 220.034 9
-8 -5 -3 1371 245.104 5
-8 -5 -2 22732.1 893.226 3
-8 -5 -2 23679.6 1026.57 2
-8 5 -2 24269.2 866.716 36
-8 5 -2 22920.5 896.482 28
-8 5 -2 22118.4 897.68 30
-8 -5 -2 18441.8 923.436 11
-8 -5 -2 23267.8 993.709 9
-8 5 -2 22853.3 827.77 11
-8 -5 -2 23245.4 947.629 10
-8 5 -2 21351 811.779 22
-8 5 -2 21856 893.378 20
-8 5 -2 22220.8 897.858 19
-8 5 -2 22624.3 912.84 21
-8 5 -2 20551.3 877.482 18
-8 -5 -2 20058.6 1058.44 21
-8 5 -2 24008.7 949.268 6
-8 -5 -1 1552.76 198.248 3
-8 -5 -1 1656.58 266.919 2
-8 -5 -1 704.524 123.185 17
-8 5 -1 1185.28 172.738 30
-8 5 -1 1261.43 180.35 28
-8 5 -1 1119.19 182.749 27
-8 5 -1 1297.79 187.25 21
-8 5 -1 1250.3 170.895 18
-8 5 -1 1268.48 175.285 19
-8 -5 -1 1487.85 232.078 5
-8 -5 -1 1236.84 211.333 9
-8 5 -1 1280.17 198.785 6
-8 -5 0 26636.2 1119.98 2
-8 5 0 26892.4 934.65 28
-8 5 0 28566.7 936.549 30
-8 5 0 29211.5 990.328 27
-8 -5 0 28285.3 1078.53 5
-8 5 0 28952 975.953 8
-8 5 0 27978.3 924.749 19
-8 5 0 28630.4 939.561 21
-8 5 0 28311.5 977.7 20
-8 -5 0 29433.7 999.005 10
-8 -5 1 21329.3 802.79 10
-8 5 1 19617.8 790.429 24
-8 5 1 20893.5 795.888 27
-8 5 1 21375.6 809.057 25
-8 5 1 20437.5 720.346 19
-8 5 1 20719.2 798.859 20
-8 -5 1 22295.7 867.826 5
-8 5 1 20139.5 821.126 8
-8 -5 2 1191.38 173.122 10
-8 -5 2 977.43 236.498 17
-8 5 2 1180.29 184.484 26
-8 5 2 1419.37 178.482 25
-8 5 2 1235.44 179.981 20
-8 -5 2 1434.99 189.316 5
-8 -5 3 75380.3 2111.89 5
-8 -5 3 76938.8 2149.95 10
-8 -5 4 16688.5 917.25 17
-8 -5 4 17850 723.616 5
-8 -5 4 18462.8 782.93 10
-8 -5 5 29427.3 1061.36 10
-8 -5 5 28506.3 1172.37 17
-8 -5 6 530.821 122.461 10
-8 5 8 6841.99 347.555 10
-8 -6 -7 866.365 90.4347 4
-8 6 -6 1200.42 161.889 35
-8 6 -6 1281.08 135.456 38
-8 6 -6 1323.21 168.361 37
-8 6 -6 1511.66 165.821 30
-8 6 -6 1494.19 163.772 28
-8 6 -6 1227.71 149.561 13
-8 6 -6 1040.16 110.989 12
-8 6 -6 1449.12 194.581 22
-8 6 -6 1289.49 133.484 21
-8 -6 -6 1396.58 165.43 3
-8 -6 -5 50815.5 1666.48 4
-8 -6 -5 50530.5 1490.62 3
-8 6 -5 45964.8 1465.66 35
-8 6 -5 46040.3 1569.65 30
-8 6 -5 46579.2 1568.61 28
-8 6 -5 45661.1 1396.32 13
-8 6 -5 41417.3 1296.5 12
-8 -6 -5 50878.8 1577.25 11
-8 6 -5 46287.5 1450.94 24
-8 6 -5 46233.3 1396.98 27
-8 6 -5 46055.5 1358.82 25
-8 6 -5 45303.2 1535.01 22
-8 6 -5 47598.4 1502 21
-8 6 -5 48563 1587.13 6
-8 -6 -4 4638.06 428.036 2
-8 -6 -4 5223.2 498.963 4
-8 -6 -4 4639.33 384.636 3
-8 6 -4 5423.63 408.926 35
-8 6 -4 4643.7 364.802 32
-8 6 -4 4917.14 444.924 30
-8 6 -4 4333.65 415.962 28
-8 6 -4 5462.34 373.184 13
-8 6 -4 4456.33 349.121 11
-8 -6 -4 4776.64 436.593 11
-8 6 -4 4921.47 416.835 24
-8 6 -4 4933.7 430.103 27
-8 6 -4 4476.36 366.829 26
-8 6 -4 5087.79 414.08 22
-8 6 -4 4716.31 410.492 25
-8 6 -4 4990.26 445.432 21
-8 6 -4 4336.3 395.432 18
-8 6 -4 4369.15 416.475 19
-8 6 -4 4714.08 356.762 8
-8 6 -4 4937.22 425.49 6
-8 -6 -4 6512.4 537.834 5
-8 -6 -3 96856.7 2553.95 3
-8 6 -3 88050.4 2450.36 35
-8 6 -3 86441.5 2526.87 30
-8 6 -3 81740.8 2350.12 32
-8 6 -3 88584.8 2517.15 28
-8 -6 -3 91011.5 2679.32 9
-8 6 -3 87376.4 2361.54 11
-8 -6 -3 81003.3 2588.31 11
-8 6 -3 86455.2 2534.26 27
-8 6 -3 87022.3 2427.06 22
-8 6 -3 86999.9 2532.06 25
-8 6 -3 87143.5 2513.03 18
-8 6 -3 88785.5 2567.76 21
-8 6 -3 83874.1 2530.19 19
-8 6 -3 83479.5 2497.25 20
-8 6 -3 95745.9 2573.93 6
-8 6 -3 82031.4 2377.68 8
-8 -6 -2 3214.66 380.692 2
-8 -6 -2 3316.21 320.211 3
-8 6 -2 3112.46 273.979 36
-8 6 -2 3642.16 323.025 28
-8 6 -2 3120.78 309.775 30
-8 -6 -2 3362.96 361.834 9
-8 6 -2 3142.16 272.063 11
-8 -6 -2 2425.68 313.455 11
-8 6 -2 3033.6 264.752 22
-8 6 -2 3888.3 341.916 21
-8 6 -2 2885.31 293.729 18
-8 6 -2 3141.08 304.008 19
-8 6 -2 3178.77 304.771 20
-8 6 -2 3438.3 330.343 6
-8 6 -2 3189.91 276.835 8
-8 -6 -2 3359.88 376.329 5
-8 6 -1 1361.92 168.636 36
-8 6 -1 1321.25 192.152 28
-8 6 -1 1493.59 199.574 30
-8 6 -1 1958.9 233.578 6
-8 -6 -1 1769.59 263.801 5
-8 -6 -1 1229.41 206.113 10
-8 6 -1 1412.57 193.915 21
-8 6 -1 1258.72 178.715 19
-8 6 -1 1584.01 182.391 18
-8 -6 -1 1278.11 197.189 3
-8 -6 -1 1378.68 269.262 2
-8 -6 0 36.651 127.956 2
-8 -6 0 46.4546 89.9721 3
-8 -6 0 -14.7454 80.7798 17
-8 6 0 181.088 101.102 28
-8 6 0 152.745 89.5818 30
-8 -6 0 -13.0337 83.7253 10
-8 6 0 107.617 74.7145 19
-8 6 0 139.532 91.7959 20
-8 6 0 163.877 85.481 21
-8 -6 0 66.187 108.671 5
-8 -6 0 60.7216 92.6006 9
-8 -6 1 101662 2650.7 10
-8 -6 1 97518 2697.45 2
-8 6 1 90950.3 2547.66 24
-8 6 1 97773 2573.35 25
-8 6 1 97598 2566.09 27
-8 6 1 95768.6 2448.51 19
-8 6 1 96307 2565.05 20
-8 -6 1 94720.8 2718.04 5
-8 -6 2 2868.34 385.822 17
-8 -6 2 3092.86 293.236 10
-8 -6 2 3316.62 303.718 2
-8 6 2 3452.74 289.941 25
-8 6 2 3121.1 288.481 20
-8 -6 2 2791.33 307.511 5
-8 6 2 3246.6 319.097 8
-8 -6 3 97669.3 2577.14 10
-8 -6 3 99934.7 2530.59 2
-8 -6 4 5641.34 504.567 17
-8 -6 4 4970.63 379.623 10
-8 -6 5 6937.74 517.907 17
-8 -6 5 6718.82 420.236 10
-8 6 8 673.056 109.013 10
-8 7 -6 509.77 88.2322 38
-8 7 -6 588.498 118.744 35
-8 -7 -6 738.702 133.036 3
-8 7 -6 706.664 116.418 13
-8 7 -6 552.384 77.245 12
-8 -7 -5 3388.55 286.98 3
-8 -7 -5 3572.31 335.13 4
-8 7 -5 2854.73 258.933 35
-8 7 -5 2893.59 240.952 13
-8 7 -5 2690.06 209.401 12
-8 7 -5 3212.21 251.336 27
-8 7 -5 3433.51 279.754 24
-8 7 -5 2962.08 231.317 25
-8 7 -5 3082.37 302.505 22
-8 7 -5 3098.07 281.246 21
-8 7 -5 3717.95 344.307 6
-8 7 -4 1471.58 219.625 35
-8 7 -4 1100.51 185.868 32
-8 7 -4 1422.9 251.523 28
-8 7 -4 1340.48 255.518 30
-8 7 -4 1443.14 197.337 13
-8 -7 -4 1483.82 224.422 11
-8 7 -4 1452.64 245.197 27
-8 7 -4 1200.74 229.004 24
-8 7 -4 1073.38 195.594 26
-8 7 -4 1298.57 224.099 22
-8 7 -4 1480.76 239.294 25
-8 7 -4 1549.24 247.823 6
-8 -7 -4 1653.22 279.805 4
-8 -7 -4 1609.34 234.732 3
-8 -7 -4 1377.59 243.592 2
-8 -7 -3 5435.75 490.773 2
-8 -7 -3 5985.72 536.027 4
-8 -7 -3 6437.62 465.326 3
-8 7 -3 5736.36 408.491 35
-8 7 -3 5964.13 455.911 30
-8 7 -3 6217.15 460.544 28
-8 -7 -3 5601.25 506.823 9
-8 7 -3 5833.52 368.479 11
-8 -7 -3 5102.74 432.289 11
-8 7 -3 5654.01 447.145 27
-8 7 -3 5736.09 397.883 22
-8 7 -3 5981.9 455.8 25
-8 7 -3 5466.93 451.605 21
-8 7 -3 6284.82 447.956 18
-8 7 -3 5609.79 452.474 19
-8 7 -3 5827.9 444.534 20
-8 7 -3 7017.08 482.277 6
-8 -7 -3 6777.66 574.001 5
-8 7 -3 5286.28 376.49 8
-8 7 -2 782.162 176.83 30
-8 7 -2 1010.18 192.157 28
-8 -7 -2 604.404 199.763 4
-8 -7 -2 1258.13 209.679 3
-8 7 -2 1280.31 175.318 11
-8 7 -2 685.979 152.218 20
-8 7 -2 901.557 181.853 19
-8 7 -2 1056.26 173.494 18
-8 7 -2 932.052 191.506 21
-8 7 -2 1176.47 204.469 6
-8 -7 -2 600.886 187.066 9
-8 7 -2 1112.22 168.254 8
-8 7 -1 31258.7 1048.49 36
-8 7 -1 32356.2 1127.16 28
-8 7 -1 33873.8 1132.98 30
-8 7 -1 30162.6 1093.65 8
-8 -7 -1 36176.7 1409.83 5
-8 -7 -1 32884.7 1274.47 10
-8 -7 -1 31228.7 1219.9 9
-8 7 -1 33022.1 1130.02 19
-8 7 -1 33514.3 1138.65 21
-8 7 -1 31910.3 1151.79 20
-8 -7 -1 32735.8 1394.22 2
-8 -7 -1 36889.7 1244.89 3
-8 -7 0 5047.11 492.07 2
-8 -7 0 3818.29 375.445 17
-8 7 0 5174.9 340.639 30
-8 7 0 5312.49 353.594 28
-8 -7 0 5593.41 440.505 10
-8 7 0 5023.86 341.847 21
-8 7 0 5107.32 338.729 19
-8 7 0 5277.26 376.032 20
-8 7 0 5193.2 376.178 8
-8 -7 0 4737.23 445.181 5
-8 -7 1 5552.21 514.977 17
-8 -7 1 7652.43 514.853 10
-8 -7 1 7660.72 546.392 2
-8 7 1 6761.94 440.054 24
-8 7 1 7222 444.144 27
-8 7 1 7179.54 447.157 25
-8 7 1 7423.25 447.374 20
-8 -7 1 6366.22 513.27 5
-8 -7 2 44792.7 1451.05 10
-8 -7 2 37908.1 1614.03 17
-8 -7 2 44926.4 1453.51 2
-8 7 2 41673.8 1360.2 20
-8 -7 2 34592.8 1401.89 5
-8 -7 3 10712.5 576.499 2
-8 -7 3 9724.48 578.592 10
-8 -7 4 40405.8 1392.11 10
-8 -7 4 39411.6 1587.55 17
-8 7 7 2026.14 200.308 10
-8 8 -6 8129.13 294.155 13
-8 8 -6 8793.2 333.986 37
-8 8 -6 7950.77 291.258 38
-8 8 -5 3545.93 284.194 37
-8 8 -5 2765.24 227.008 35
-8 8 -5 3084.41 219.829 13
-8 8 -5 2512.42 183.532 12
-8 8 -5 2882.87 251.921 22
-8 8 -5 3062.93 239.146 24
-8 8 -5 3299.69 227.134 27
-8 8 -5 2687.2 194.839 25
-8 8 -5 3149.2 253.676 21
-8 -8 -5 3320.05 268.501 4
-8 -8 -5 2911.62 242.909 3
-8 8 -4 61899.7 1756.24 35
-8 8 -4 60376 1877.98 28
-8 8 -4 56941.6 1867.69 30
-8 8 -4 58204.9 1688.29 13
-8 8 -4 58138.7 1846.78 24
-8 8 -4 58485.1 1854.12 27
-8 8 -4 58496.7 1782.03 26
-8 8 -4 56717 1764.68 22
-8 8 -4 58984.5 1846.74 25
-8 8 -4 69421.2 1885.82 6
-8 -8 -4 59940.3 1876.01 2
-8 -8 -4 65907.3 1931.38 4
-8 -8 -4 64582.8 1844.37 3
-8 8 -3 3319.13 303.393 35
-8 8 -3 3376.55 346.979 28
-8 8 -3 3633.92 359.249 30
-8 8 -3 3277.98 344.718 27
-8 8 -3 3668.09 307.572 22
-8 8 -3 3780.24 366.043 25
-8 8 -3 3992.36 377.291 21
-8 -8 -3 3039.96 356.156 4
-8 -8 -3 3638.88 348.855 3
-8 -8 -3 3735.74 395.67 2
-8 8 -2 33126 1153.67 8
-8 -8 -2 39758.2 1550.43 5
-8 8 -2 36004.5 1252.93 28
-8 8 -2 36557.9 1256.92 30
-8 8 -2 34491.9 1100.85 11
-8 8 -2 36150.1 1284.14 27
-8 8 -2 36468.9 1269.15 21
-8 8 -2 34768.2 1248.02 19
-8 8 -2 32974.6 1240.49 20
-8 -8 -2 30887.1 1258.75 4
-8 -8 -2 37287.1 1324.06 3
-8 8 -1 3090.98 283.307 8
-8 8 -1 3697.7 317.927 28
-8 8 -1 3394.83 301.078 30
-8 -8 -1 3354.93 417.495 2
-8 8 -1 3411.05 305.767 21
-8 8 -1 3011.83 289.596 19
-8 8 -1 3794.18 332.782 20
-8 -8 -1 3047.91 320.934 9
-8 -8 -1 3047.66 355.835 10
-8 -8 0 7113.22 516.015 17
-8 -8 0 8887.32 608.073 10
-8 -8 0 8237.82 663.09 2
-8 -8 0 9384.37 569.81 3
-8 8 0 9515.18 535.47 27
-8 8 0 9209.05 483.71 21
-8 8 0 8503.1 467.232 19
-8 8 0 9071.03 522.386 20
-8 8 0 7929.54 486.309 8
-8 -8 0 9490.36 634.226 5
-8 -8 1 629.509 206.596 17
-8 -8 1 820.347 201.992 10
-8 -8 1 875.738 225.145 2
-8 -8 1 702.541 179.204 3
-8 8 1 653.732 173.04 25
-8 8 1 684.126 160.203 27
-8 8 1 716.589 179.117 24
-8 8 1 917.824 175.339 20
-8 -8 1 690.703 185.067 5
-8 8 1 803.235 181.77 8
-8 -8 2 53249.1 1802.35 10
-8 8 2 54827.7 1704.91 20
-8 8 2 55345.9 1809.99 8
-8 -8 3 2015.81 268.998 2
-8 -8 3 1462.56 315.045 17
-8 -8 3 1425.82 234.128 10
-8 -8 4 14095.5 680.366 2
-8 8 6 1130.07 163.079 10
-8 9 -5 223.804 86.7992 13
-8 9 -5 208.713 62.1645 12
-8 9 -5 239.735 104.742 37
-8 -9 -5 378.359 96.6185 3
-8 9 -4 299.707 110.297 35
-8 9 -4 426.334 145.245 28
-8 9 -4 493.986 170.827 30
-8 9 -4 218.804 97.6116 13
-8 9 -4 436.249 133.752 25
-8 9 -4 417.005 137.579 27
-8 9 -4 234.361 119.249 24
-8 9 -4 248.638 97.5853 26
-8 9 -4 609.475 169.569 21
-8 -9 -4 415.858 135.59 3
-8 -9 -4 464.278 117.17 4
-8 -9 -4 337.021 125.675 2
-8 9 -3 262.908 125.24 35
-8 9 -3 492.815 173.135 30
-8 9 -3 356.7 165.916 28
-8 9 -3 201.852 104.269 13
-8 9 -3 294.799 143.985 25
-8 9 -3 416.645 164.812 24
-8 9 -3 352.723 153.472 21
-8 -9 -3 241.767 96.5668 4
-8 -9 -3 257.033 139.026 2
-8 9 -2 21547.4 920.366 27
-8 9 -2 20054.3 803.756 35
-8 9 -2 21562.3 900.105 21
-8 9 -2 21241.9 882.633 30
-8 9 -2 20777.5 878.94 28
-8 9 -1 278.8 114.199 8
-8 9 -1 523.481 158.82 30
-8 9 -1 525.662 151.168 28
-8 9 -1 501.175 163.192 27
-8 9 -1 675.18 161.555 19
-8 9 -1 603.617 164.726 21
-8 9 -1 673.536 170 20
-8 -9 -1 250.606 142.633 3
-8 -9 -1 304.738 215.168 2
-8 -9 0 21104.1 1019.36 10
-8 9 0 20954.7 871.691 8
-8 9 0 23443.8 944.006 24
-8 9 0 22792.9 930.059 27
-8 9 0 22661.7 864.901 21
-8 9 0 22015.1 927.758 20
-8 -9 0 21557.4 1140 2
-8 -9 1 10412.8 718.306 2
-8 -9 1 11668.9 652.71 3
-8 -9 1 8035.37 582.729 10
-8 -9 1 8245.52 628.922 17
-8 9 1 10343.1 555.475 27
-8 9 1 10150.4 560.428 25
-8 9 1 9694.22 562.737 20
-8 9 1 10546.7 580.155 8
-8 -9 2 1298.6 284.446 17
-8 -9 2 1390.01 239.242 10
-8 9 2 1746.32 260.62 8
-8 -9 2 2093.8 314.32 2
-8 -9 2 1989.81 269.32 3
-8 -9 3 40416.9 1442.69 2
-8 -9 4 28218.1 1059.85 2
-8 -10 -5 14714.5 468.189 3
-8 10 -4 4487.76 303.271 28
-8 10 -4 4630.96 309.023 30
-8 10 -4 4053.22 231.573 13
-8 10 -4 3992.71 221.701 12
-8 10 -4 4149.32 282.941 27
-8 10 -4 4364.77 283.875 25
-8 10 -4 4651.48 302.822 24
-8 10 -4 4925.79 316.353 21
-8 10 -3 27201.6 870.212 35
-8 10 -3 26075.7 961.063 28
-8 10 -3 26135.5 971.463 30
-8 10 -3 26146.3 845.342 13
-8 10 -3 25865.9 992.619 24
-8 10 -3 26043.6 981.021 26
-8 10 -3 26181.5 993.073 21
-8 -10 -3 27953.2 1019.16 2
-8 10 -2 2034.09 221.015 35
-8 10 -2 1888.7 248.849 28
-8 10 -2 1975.62 250.713 30
-8 10 -2 2181.31 270.553 24
-8 10 -2 2026.12 264.705 27
-8 10 -2 2231.78 272.769 25
-8 -10 -2 2118.41 291.817 2
-8 -10 -2 2380.45 270.986 3
-8 10 -2 2199.62 263.978 21
-8 10 -1 1411.09 236.299 27
-8 10 -1 1215.31 226.302 24
-8 10 -1 1248.08 229.785 25
-8 -10 -1 1489.57 238.122 3
-8 10 -1 1547.15 221.533 21
-8 -10 0 130.939 174.267 2
-8 -10 0 217.415 132.835 3
-8 10 0 199.341 138.62 25
-8 10 0 50.9846 125.897 24
-8 10 0 168.673 124.405 27
-8 -10 1 73370 2438.15 2
-8 10 1 69591.4 2104.69 25
-8 -10 2 4710.26 466.639 2
-8 -10 2 3975.02 374.874 3
-8 -10 3 65809.5 2044.88 2
-8 -10 3 64992.4 1970.42 3
-8 -10 4 7570.45 468.544 2
-8 -10 4 6796.51 419.704 3
-8 -11 -4 261.675 65.9095 3
-8 11 -4 244.703 49.06 12
-8 11 -3 2765.57 243.79 24
-8 11 -3 2749.88 242.102 27
-8 11 -3 2317.54 174.017 13
-8 11 -3 2878.07 216.978 37
-8 -11 -3 2649.29 225.2 3
-8 -11 -3 2575.06 227.509 2
-8 11 -2 720.163 154.155 25
-8 11 -2 701.51 163.917 27
-8 11 -2 715.327 161.934 24
-8 11 -2 746.839 120.036 13
-8 11 -2 871.482 163.445 21
-8 -11 -2 774.752 155.409 3
-8 -11 -2 799.95 166.709 2
-8 11 -1 29170.5 906.073 35
-8 11 -1 25405.7 936.098 21
-8 -11 -1 30498.8 1071.56 3
-8 11 -1 27475.3 996.648 24
-8 11 -1 26824.9 1005.84 27
-8 11 -1 25927.3 1005.07 25
-8 -11 0 2864.32 349.117 2
-8 -11 0 3294.21 318.217 3
-8 11 0 3360.02 300.396 27
-8 11 0 3277.37 307.735 25
-8 -11 1 14366.3 699.806 3
-8 -11 1 13425.2 776.42 2
-8 11 1 13997.1 658.275 26
-8 -11 2 21204 972.539 2
-8 -11 2 21631.5 875.542 3
-8 -11 3 1284.83 223.564 2
-8 -11 3 1044.78 168.125 3
-8 -11 4 18595.2 713.509 2
-8 -12 -2 9369.25 423.639 2
-8 12 -2 8812.89 326.941 13
-8 12 -1 2487.49 240.22 26
-8 -12 -1 2455.16 223.936 3
-8 12 0 6654.08 390.748 26
-8 -12 0 7152.41 452.392 2
-8 -12 0 6939.26 396.244 3
-8 -12 1 329.403 111.343 3
-8 -12 1 400.906 140.391 2
-8 -12 2 25921.2 959.51 2
-8 -12 3 676.017 151.622 2
-8 -13 -1 1047.85 111.759 2
-8 -13 1 2667.17 206.344 2
-8 -13 2 631.19 112.772 2
-7 0 -7 41.9492 99.486 29
-7 0 -7 -48.9727 113.796 11
-7 0 -7 -7.69592 75.2533 13
-7 0 -7 -43.4679 81.6068 22
-7 0 -7 -8.18177 98.94 4
-7 0 -6 31002.9 1137.51 35
-7 0 -6 28909.3 1167.49 29
-7 0 -6 27427.1 1105.05 11
-7 0 -6 28531.9 1069.24 22
-7 0 -6 27756.2 1029.96 13
-7 0 -6 27556.7 1123.69 6
-7 0 -5 -47.5899 120.935 35
-7 0 -5 69.4975 76.9008 28
-7 0 -5 -50.8009 153.799 29
-7 0 -5 62.5405 81.9881 30
-7 0 -5 25.1764 101.971 13
-7 0 -5 -15.4476 132.09 11
-7 0 -5 123.379 101.083 18
-7 0 -5 30.2149 58.5098 19
-7 0 -5 -10.1767 75.0396 21
-7 0 -5 14.9696 96.1395 6
-7 0 -5 22.5595 108.113 9
-7 0 -4 6379.54 470.219 36
-7 0 -4 6966.45 491.229 35
-7 0 -4 6665.98 423.099 30
-7 0 -4 7313.08 496.612 29
-7 0 -4 7442.39 430.432 28
-7 0 -4 7530.58 511.128 11
-7 0 -4 7147.65 426.304 9
-7 0 -4 7264.22 449.477 13
-7 0 -4 6785.36 484.351 22
-7 0 -4 6417.21 348.32 27
-7 0 -4 6797.22 398.15 19
-7 0 -4 6448.73 429.405 18
-7 0 -4 7228.58 415.164 21
-7 0 -4 7317.07 461.942 8
-7 0 -4 6712.06 454.309 6
-7 0 -4 8260.85 439.359 5
-7 0 -3 73.6364 96.5337 36
-7 0 -3 -39.7597 74.5467 28
-7 0 -3 39.7338 76.9412 30
-7 0 -3 134.601 103.028 29
-7 0 -3 87.0986 102.222 11
-7 0 -3 14.002 56.7136 25
-7 0 -3 22.044 56.0201 27
-7 0 -3 50.2087 58.9283 24
-7 0 -3 6.54932 46.5994 26
-7 0 -3 -8.81701 60.3646 19
-7 0 -3 58.8933 76.0281 18
-7 0 -3 71.2845 105.426 22
-7 0 -3 25.4057 46.0207 20
-7 0 -3 26.9679 70.708 21
-7 0 -3 -28.2524 74.0758 8
-7 0 -3 42.4583 74.4509 5
-7 0 -2 254644 6091.6 22
-7 0 -2 249643 5972.34 26
-7 0 -2 238958 6057.47 29
-7 0 -2 259765 5968.34 20
-7 0 -2 253292 6061.51 18
-7 0 -2 263982 6037.82 5
-7 0 -2 258981 6004.85 8
-7 0 -1 -19.048 62.0885 25
-7 0 -1 19.3158 53.6287 27
-7 0 -1 6.30239 55.2587 24
-7 0 -1 86.9339 57.0386 26
-7 0 -1 40.4274 58.3518 28
-7 0 -1 26.8663 67.5832 30
-7 0 -1 31.8382 59.7761 19
-7 0 -1 17.9026 52.3232 20
-7 0 -1 -6.77713 54.9014 18
-7 0 -1 13.0972 62.7686 21
-7 0 -1 84.3471 59.4899 5
-7 0 -1 63.3142 50.7903 8
-7 0 0 322573 7490.22 19
-7 0 0 322533 7420.56 8
-7 0 0 329980 7482.37 5
-7 0 0 322542 7509.49 24
-7 0 0 324212 7517.35 27
-7 0 0 324207 7519.5 25
-7 0 1 3.57164 49.8768 8
-7 0 1 73.0839 52.7761 20
-7 0 2 18467.3 636.837 20
-7 0 5 99.1259 89.8015 17
-7 0 7 -45.0403 143.901 10
-7 0 8 419.481 142.584 10
-7 -1 -8 4503.86 199.189 13
-7 1 -7 3120.08 285.328 29
-7 -1 -7 2999.42 282.6 11
-7 1 -7 2609.13 256.209 11
-7 -1 -7 2775 237.369 22
-7 1 -7 2715.66 241.652 22
-7 -1 -7 2522.44 217.416 13
-7 -1 -7 2779.32 257.709 4
-7 -1 -6 3354.96 333.02 6
-7 1 -6 4351.67 397.969 6
-7 1 -6 3218.76 283.555 37
-7 -1 -6 3883.78 381.611 29
-7 1 -6 4528.63 417.59 29
-7 1 -6 4197.08 283.67 28
-7 1 -6 4029.43 366.735 11
-7 1 -6 4062.19 332.957 13
-7 -1 -6 4105.28 391.488 11
-7 -1 -6 4169.59 343.414 22
-7 1 -6 3792.46 277.196 21
-7 -1 -6 4473.31 344.821 13
-7 -1 -5 779.488 192.883 35
-7 1 -5 535.635 167.678 35
-7 -1 -5 794.375 137.756 28
-7 1 -5 758.161 156.341 28
-7 -1 -5 867.034 208.468 29
-7 1 -5 912.064 216.668 29
-7 1 -5 756.882 152.744 30
-7 1 -5 557.942 158.063 13
-7 -1 -5 521.17 177.56 11
-7 1 -5 635.341 187.049 11
-7 -1 -5 518.024 150.48 13
-7 1 -5 789.613 141.114 19
-7 1 -5 859.83 227.968 22
-7 -1 -5 626.773 154.444 18
-7 1 -5 273.359 135.685 18
-7 1 -5 628.625 137.527 21
-7 -1 -5 733.304 146.742 21
-7 -1 -5 590.341 168.368 6
-7 1 -5 316.104 150.592 6
-7 -1 -5 513.861 163.409 9
-7 1 -4 2140.61 265.146 36
-7 1 -4 2244.9 277.728 35
-7 -1 -4 2122.17 278.445 36
-7 -1 -4 2443.78 293.365 35
-7 1 -4 2190.85 258.782 30
-7 -1 -4 1998.75 212.929 30
-7 -1 -4 2140.04 279.984 29
-7 -1 -4 2543.69 231.202 28
-7 1 -4 1974.89 248.343 28
-7 1 -4 1958.99 261.011 29
-7 -1 -4 1805.59 264.512 11
-7 -1 -4 1726.92 224.744 9
-7 1 -4 2389.69 286.392 11
-7 -1 -4 2657.6 267.845 13
-7 1 -4 1875.36 229.996 13
-7 1 -4 2054.74 195.786 24
-7 1 -4 2214.84 202.082 27
-7 1 -4 2151.51 190.336 25
-7 1 -4 1903.96 283.49 22
-7 1 -4 1719.99 222.328 18
-7 1 -4 2062.42 229.562 21
-7 -1 -4 2031.71 235.37 18
-7 -1 -4 2401.12 237.526 21
-7 1 -4 2133.09 224.5 19
-7 -1 -4 2234.93 224.941 19
-7 1 -4 1743.36 245.956 6
-7 -1 -4 2250.72 249.787 5
-7 -1 -4 1654.42 225.358 6
-7 1 -4 2298.26 246.073 8
-7 1 -3 553.487 135.569 35
-7 1 -3 656.002 160.113 36
-7 1 -3 505.09 144.748 28
-7 -1 -3 425.661 136.122 29
-7 1 -3 557.194 152.239 30
-7 1 -3 740.687 159.824 32
-7 -1 -3 624.325 122.98 28
-7 -1 -3 501.468 117.739 30
-7 1 -3 635.348 148.819 29
-7 1 -3 640.774 151.095 11
-7 1 -3 851.064 156.196 19
-7 -1 -3 590.336 119.582 19
-7 1 -3 437.917 155.719 22
-7 1 -3 568.62 100.085 20
-7 1 -3 579.077 130.178 18
-7 -1 -3 609.256 110.934 20
-7 -1 -3 640.996 129.51 18
-7 -1 -3 551.964 138.175 22
-7 1 -3 829.072 159.997 21
-7 -1 -3 574.965 121.276 21
-7 1 -3 736.02 150.665 6
-7 -1 -3 667.139 138.353 8
-7 1 -3 706.279 131.317 8
-7 1 -3 605.3 105.654 5
-7 -1 -3 715.893 139.491 5
-7 1 -3 558.004 113.721 25
-7 -1 -3 656.779 111.778 25
-7 1 -3 704.097 135.941 27
-7 -1 -3 476.764 102.974 27
-7 1 -3 643.853 105.719 26
-7 1 -3 593.369 127.073 24
-7 -1 -3 588.628 101.811 24
-7 -1 -3 490.536 104.747 26
-7 1 -2 1913.73 190.791 29
-7 1 -2 1853.73 197.597 32
-7 -1 -2 1977.25 206.522 29
-7 1 -2 1893.28 177.448 20
-7 -1 -2 2155.89 184.948 20
-7 -1 -2 1796.19 187.544 18
-7 -1 -2 2065.86 189.465 19
-7 1 -2 2116.88 178.29 5
-7 -1 -2 1970.51 199.769 5
-7 -1 -2 1886.58 182.528 8
-7 1 -2 2255.52 191.253 8
-7 -1 -2 2010.33 177.085 24
-7 -1 -2 2138.13 186.891 26
-7 -1 -2 1803.43 186.718 22
-7 1 -2 1919.24 213.038 22
-7 -1 -1 7842.47 362.74 30
-7 1 -1 7185.91 392.77 28
-7 -1 -1 7426.22 352.789 29
-7 1 -1 7440.5 395.738 30
-7 -1 -1 8001.81 371.922 20
-7 1 -1 7830.81 400.968 21
-7 -1 -1 7917.68 369.568 21
-7 1 -1 6980.63 371.103 18
-7 1 -1 7602.98 394.196 19
-7 -1 -1 7720.48 347.094 18
-7 -1 -1 7843.66 365.167 19
-7 1 -1 7707.39 379.64 20
-7 -1 -1 7688.76 325.483 8
-7 1 -1 7367.66 327.167 8
-7 -1 -1 8283.19 390.174 5
-7 1 -1 8087.09 339.623 5
-7 -1 -1 7386.01 346.909 22
-7 1 -1 6883.05 384.414 24
-7 -1 -1 8271.76 376.337 27
-7 -1 -1 7987.23 363.022 24
-7 1 -1 7996.7 391.085 26
-7 -1 -1 7557.3 367.284 26
-7 1 -1 7520.47 391.21 25
-7 -1 -1 8331.33 377.931 25
-7 -1 0 97006.3 2491.08 28
-7 1 0 99849.5 2524.74 20
-7 1 0 98368.4 2494.29 19
-7 1 0 104102 2498.24 18
-7 -1 0 103750 2481.05 5
-7 1 0 97765.9 2434.08 8
-7 -1 0 102723 2379.62 8
-7 1 0 99083.2 2519.6 24
-7 1 0 98176.8 2530.34 27
-7 -1 0 101819 2527.69 27
-7 1 0 99511.6 2538.33 26
-7 1 0 101262 2530.39 25
-7 1 1 16903 573.565 20
-7 -1 1 17669.5 628.807 20
-7 1 1 16698.3 519.358 19
-7 -1 1 16568 441.288 8
-7 1 1 15898.2 549.689 8
-7 -1 1 15787.6 615.317 24
-7 -1 1 17408.9 634.532 26
-7 -1 1 16815.9 626.404 25
-7 -1 2 85258 2244.89 26
-7 1 2 85701.2 2135.12 20
-7 -1 2 85622.3 2236.04 20
-7 1 3 1381.61 144.787 20
-7 -1 4 1703.26 237.418 17
-7 -1 5 24646.4 967.511 17
-7 -1 6 36392.5 1349.08 10
-7 -1 7 13592.8 720.511 10
-7 -1 8 13134 590.982 10
-7 1 8 14109.8 656.628 10
-7 -2 -7 20133.3 687.294 13
-7 2 -7 20389.8 805.35 29
-7 -2 -7 20884 794.053 11
-7 2 -7 20155.3 754.058 22
-7 -2 -7 21261.6 746.963 22
-7 -2 -7 19827.1 773.421 4
-7 -2 -6 175.927 96.5178 3
-7 2 -6 408.595 164.924 35
-7 2 -6 308.35 117.233 37
-7 2 -6 248.737 94.5621 28
-7 2 -6 323.978 170.398 29
-7 2 -6 170.906 87.3917 30
-7 -2 -6 314.921 115.124 13
-7 -2 -6 187.57 149.921 11
-7 2 -6 301.294 141.857 11
-7 2 -6 195.738 76.0135 12
-7 -2 -6 376.153 125.831 22
-7 2 -6 313.77 89.2002 21
-7 2 -6 276.406 162.171 6
-7 -2 -6 206.253 99.8322 6
-7 -2 -5 3667.57 335.903 6
-7 2 -5 3856.53 389.076 6
-7 -2 -5 4417.87 342.367 3
-7 -2 -5 4428.02 403.514 35
-7 2 -5 3857.99 379.849 29
-7 2 -5 4159.94 358.16 30
-7 -2 -5 3669.26 368.609 29
-7 -2 -5 3835.29 298.464 28
-7 2 -5 4795.16 389.835 28
-7 -2 -5 4183.17 418.761 11
-7 2 -5 4363.33 386.168 11
-7 2 -5 4297.46 349.639 13
-7 -2 -5 4120.72 366.645 9
-7 2 -5 3572.03 263.528 12
-7 2 -5 4073.76 419.614 22
-7 -2 -5 4226.21 354.881 22
-7 2 -5 3736.04 310.601 21
-7 -2 -5 3460.38 323.019 21
-7 2 -5 3531.63 332.564 18
-7 2 -5 3802 312.303 19
-7 -2 -5 4119.51 349.208 13
-7 -2 -4 150.57 105.225 3
-7 2 -4 123.727 117.579 36
-7 -2 -4 60.9496 121.68 35
-7 2 -4 77.9263 146.319 30
-7 2 -4 25.2829 112.204 29
-7 -2 -4 98.6848 129.514 29
-7 2 -4 45.6775 116.102 28
-7 2 -4 158.086 124.478 32
-7 -2 -4 198.541 95.1802 28
-7 -2 -4 222.971 114.778 13
-7 2 -4 134.413 94.5761 13
-7 2 -4 13.7116 114.227 11
-7 2 -4 141.384 77.6364 12
-7 2 -4 109.712 68.6122 25
-7 2 -4 141.272 84.0811 27
-7 2 -4 90.4828 92.9528 24
-7 2 -4 116.887 95.7964 19
-7 2 -4 110.502 127.899 22
-7 -2 -4 144.915 83.8863 18
-7 -2 -4 107.143 90.7913 21
-7 2 -4 152.077 92.048 18
-7 2 -4 91.3648 101.127 21
-7 -2 -4 57.6632 82.0901 6
-7 -2 -4 185.798 115.056 9
-7 2 -4 46.0069 73.9098 8
-7 -2 -4 165.405 125.215 5
-7 -2 -3 92082.5 2574.53 2
-7 2 -3 95345 2538.59 36
-7 -2 -3 91576 2567.33 36
-7 2 -3 90337.1 2494.25 35
-7 2 -3 95970 2497.22 32
-7 2 -3 91001 2530.78 28
-7 -2 -3 88435.8 2402.6 28
-7 2 -3 90389.2 2419.39 29
-7 -2 -3 89417.3 2484.99 29
-7 -2 -3 98948.5 2638.86 11
-7 2 -3 96940.9 2502.36 11
-7 2 -3 89612.1 2410.27 13
-7 -2 -3 91389 2476.67 9
-7 2 -3 89623.8 2382.66 20
-7 -2 -3 97276 2481.21 21
-7 2 -3 87580.1 2534.71 21
-7 -2 -3 91508 2387.63 18
-7 2 -3 86602.5 2527.97 19
-7 2 -3 90135.2 2398.57 8
-7 -2 -3 99394.9 2539.65 5
-7 2 -3 86816.1 2474.72 24
-7 2 -3 90308 2495.08 27
-7 -2 -3 83966.5 2373.4 24
-7 2 -3 90947.3 2401.26 26
-7 2 -3 92151.1 2528.45 22
-7 2 -3 87750.5 2465.53 25
-7 -2 -3 80457.3 2402.5 25
-7 -2 -3 93181.4 2447.73 22
-7 2 -2 826.817 166.378 30
-7 2 -2 551.291 122.272 32
-7 -2 -2 553.297 119.649 29
-7 2 -2 683.492 118.884 29
-7 2 -2 618.903 148.877 28
-7 2 -2 642.034 136.796 22
-7 2 -2 489.666 127.706 19
-7 2 -2 601.632 119.011 18
-7 -2 -2 413.955 108.726 20
-7 2 -2 550.673 125.446 20
-7 2 -2 521.044 135.197 21
-7 -2 -2 433.198 90.3301 18
-7 2 -2 748.38 95.9012 5
-7 -2 -2 599.674 131.604 5
-7 -2 -2 540.954 108.586 8
-7 2 -2 514.661 105.28 8
-7 -2 -2 639.894 122.163 22
-7 -2 -2 556.668 115.56 24
-7 -2 -2 540.521 125.544 26
-7 2 -1 327364 7605.23 30
-7 2 -1 320813 7604.83 28
-7 -2 -1 338489 7578.95 28
-7 -2 -1 318369 7671.76 20
-7 2 -1 332749 7589 18
-7 2 -1 325224 7612.83 21
-7 2 -1 323104 7599.74 19
-7 2 -1 316513 7611.53 20
-7 -2 -1 312976 7468.06 8
-7 2 -1 342049 7502.82 8
-7 2 -1 356629 7458.32 5
-7 -2 -1 336504 7644.92 5
-7 -2 -1 336151 7538.48 22
-7 -2 -1 331299 7643.19 27
-7 -2 -1 332711 7619.35 24
-7 -2 -1 313097 7658.99 26
-7 -2 -1 327913 7655.6 25
-7 -2 0 846.51 130.289 28
-7 2 0 1050.06 153.818 27
-7 2 0 946.166 146.712 24
-7 -2 0 757.414 143.472 24
-7 -2 0 855.788 155.298 26
-7 2 0 996.363 154.317 25
-7 2 0 852.66 114.493 8
-7 -2 0 1003.87 127.546 5
-7 -2 0 980.411 144.321 21
-7 2 0 939.729 135.303 19
-7 2 0 935.812 123.531 18
-7 2 0 995.554 150.127 20
-7 2 1 106818 2663.18 24
-7 2 1 107264 2728.91 26
-7 -2 1 104577 2804.16 26
-7 2 1 108194 2695.73 25
-7 2 1 109513 2663.89 8
-7 -2 1 105523 2795.24 20
-7 2 1 109217 2608.62 19
-7 2 1 104734 2711.13 20
-7 2 2 1256.71 130.686 20
-7 2 2 1463.14 144.625 26
-7 2 3 24055.5 731.902 20
-7 -2 3 22105.4 981.72 17
-7 -2 4 1128.84 205.671 17
-7 -2 4 1153.82 200.108 10
-7 -2 5 71714.1 2023.79 17
-7 -2 5 63822.1 2054.95 10
-7 -2 6 1148.22 226.067 10
-7 -2 7 13502.7 698.311 10
-7 2 8 1013.29 186.392 10
-7 -2 8 842.377 122.464 10
-7 3 -7 419.779 141.203 29
-7 -3 -7 372.866 90.7459 13
-7 3 -7 443.989 118.517 13
-7 -3 -7 545.846 145.351 11
-7 3 -7 452.682 92.7054 37
-7 -3 -7 714.432 157.879 4
-7 -3 -6 4541.09 329.78 3
-7 -3 -6 4373.01 407.653 4
-7 3 -6 4716.29 396.138 35
-7 3 -6 3103.03 247.965 38
-7 3 -6 4338.13 363.974 37
-7 -3 -6 4254.73 354.175 29
-7 3 -6 4373.46 323.914 30
-7 3 -6 4447.19 326.082 28
-7 3 -6 4726.78 402.661 29
-7 3 -6 3908.32 333.271 11
-7 3 -6 3735.55 255.069 12
-7 -3 -6 4301.02 406.727 11
-7 3 -6 5032.72 427.16 22
-7 -3 -6 4581.49 354.576 22
-7 3 -6 3696 275.033 21
-7 -3 -6 4579.28 320.479 13
-7 -3 -5 3363.67 318.393 3
-7 3 -5 3378.04 363.16 35
-7 3 -5 3114.41 355.901 32
-7 3 -5 3287.73 356.058 30
-7 3 -5 3399.86 345.852 29
-7 3 -5 2986.58 345.163 28
-7 3 -5 3498.51 341.661 11
-7 -3 -5 3666.46 360.348 9
-7 3 -5 2786.62 237.334 12
-7 3 -5 3017.26 264.658 24
-7 3 -5 3216.88 254.077 27
-7 -3 -5 3669.79 331.86 22
-7 3 -5 3144.24 385.545 22
-7 3 -5 3053.83 298.871 21
-7 3 -5 2594.66 294.983 18
-7 -3 -5 2728.09 302.037 21
-7 3 -5 3246.91 306.149 19
-7 -3 -5 3634.61 308.618 13
-7 3 -4 1493.49 243.558 6
-7 -3 -4 1571.06 243.514 5
-7 -3 -4 1482.45 248.808 2
-7 -3 -4 1798.74 245.582 3
-7 3 -4 1449.67 237.379 36
-7 -3 -4 2054.96 272.443 35
-7 3 -4 1634.39 243.745 35
-7 3 -4 1489.34 258.984 30
-7 3 -4 1355.36 234.63 32
-7 3 -4 1417.12 212.017 29
-7 3 -4 1479.84 251.311 28
-7 -3 -4 1764.61 224.931 28
-7 3 -4 1796.91 261.419 11
-7 -3 -4 1531.72 270.968 11
-7 3 -4 1394.63 176.611 12
-7 -3 -4 1596.95 230.516 9
-7 3 -4 1480.66 230.608 24
-7 3 -4 1753.99 233.63 27
-7 3 -4 1667.02 184.757 26
-7 3 -4 1774.4 267.136 22
-7 3 -4 1770.59 232.396 25
-7 -3 -4 1931.46 232.122 22
-7 3 -4 1502.16 172.569 20
-7 -3 -4 1757.47 248.554 21
-7 3 -4 1442.11 243.311 21
-7 3 -4 1778.39 255.673 19
-7 -3 -4 1472.55 212.858 13
-7 -3 -3 5264.27 380.095 3
-7 -3 -3 4883.4 395.849 36
-7 3 -3 4934.76 376.52 36
-7 -3 -3 4919.61 356.848 28
-7 3 -3 5155.26 355.221 32
-7 3 -3 4552.04 315.248 29
-7 -3 -3 4676.55 353.247 29
-7 -3 -3 4647.66 407.294 11
-7 3 -3 4370.19 320.222 13
-7 3 -3 5222.49 365.86 11
-7 -3 -3 4427.58 350.598 9
-7 3 -3 4470.56 354.488 24
-7 3 -3 4575.34 354.31 26
-7 3 -3 4907.12 369.865 22
-7 3 -3 4266.19 357.847 27
-7 3 -3 4306.35 349.812 25
-7 3 -3 4701.82 335.66 18
-7 3 -3 4493.2 383.893 21
-7 -3 -3 4740.5 387.774 21
-7 3 -3 4107.12 364.096 19
-7 -3 -3 4386.78 266.512 18
-7 3 -3 4457.79 343.054 20
-7 3 -3 4632.84 324.691 8
-7 3 -3 4843.5 366.878 6
-7 -3 -3 5577.81 397.52 5
-7 3 -2 2351.65 237.734 27
-7 3 -2 2562.13 230.225 22
-7 -3 -2 2352.77 221.431 22
-7 -3 -2 2127.45 213.28 29
-7 -3 -2 2325.42 237.578 28
-7 3 -2 2300.42 235.068 28
-7 3 -2 2260.16 204.712 32
-7 3 -2 1999.6 182.431 29
-7 3 -2 2524.96 248.214 30
-7 3 -2 2487.07 249.002 21
-7 3 -2 2352.57 224.047 18
-7 -3 -2 1975.06 239.609 21
-7 3 -2 2573.31 247.435 19
-7 3 -2 2114.32 221.593 20
-7 3 -2 2240.44 202.966 8
-7 -3 -2 2310.37 243.598 5
-7 -3 -1 5635.17 319.824 17
-7 3 -1 7313.1 382.536 28
-7 3 -1 7392.49 384.262 30
-7 -3 -1 7278.73 376.543 22
-7 3 -1 7600.42 393.784 21
-7 3 -1 6586.77 372.157 18
-7 3 -1 7446.87 391.285 19
-7 3 -1 7103.57 385.459 20
-7 -3 -1 7316.32 418.001 5
-7 3 -1 7362.98 288.219 5
-7 3 -1 6924.36 351.676 8
-7 3 -1 6781.29 336.783 22
-7 3 -1 7649.96 401.019 27
-7 3 0 29234.3 946.958 28
-7 3 0 31018.2 947.414 30
-7 3 0 30816 980.574 24
-7 3 0 31082.3 982.218 27
-7 3 0 31721.1 963.059 8
-7 -3 0 28432.6 1052.36 21
-7 3 0 31338.6 950.936 21
-7 3 0 30758.8 938.01 19
-7 -3 0 26788.4 1040.7 17
-7 3 0 32682.8 939.909 18
-7 3 0 31915.7 979.378 20
-7 3 1 37706.9 1142.58 24
-7 3 1 36124.4 1133.98 27
-7 3 1 35792.9 1134.82 25
-7 -3 1 42097.7 1143.38 5
-7 3 1 39843 1138.19 8
-7 -3 1 39144.9 1172.87 21
-7 -3 1 31973.2 1302.14 17
-7 3 1 37023.8 1069.43 19
-7 3 1 37128.1 1138.4 20
-7 3 2 12811.1 548.085 26
-7 3 2 13168.4 498.508 25
-7 3 2 13191.1 541.484 20
-7 -3 2 13807.8 536.806 5
-7 3 3 6230.56 293.94 20
-7 -3 3 6529.24 490.472 17
-7 -3 4 15598.7 770.394 10
-7 -3 4 17741.8 806.694 17
-7 -3 5 10942.4 661.403 10
-7 -3 5 12688.9 635.043 17
-7 -3 6 47021.3 1615.36 10
-7 -3 7 12103.2 593.032 10
-7 4 -7 539.599 133.445 29
-7 -4 -7 408.445 75.7673 13
-7 4 -7 523.34 110.675 13
-7 4 -7 405.163 88.8497 37
-7 -4 -7 604.095 140.319 4
-7 4 -6 23964.7 990.237 6
-7 -4 -6 23281 848.223 3
-7 -4 -6 25312.2 1031.94 4
-7 4 -6 23866.4 946.589 35
-7 4 -6 20955.3 768.016 38
-7 4 -6 22838.3 924.635 37
-7 4 -6 24391.9 875.115 30
-7 4 -6 23297.1 867.654 28
-7 4 -6 23523 925.156 29
-7 4 -6 23549.2 857.261 13
-7 4 -6 20356.5 719.761 12
-7 4 -6 24513.1 990.783 22
-7 4 -6 21861.6 776.356 21
-7 -4 -6 22514.6 772.515 13
-7 -4 -5 187.925 131.288 3
-7 4 -5 126.962 164.085 35
-7 4 -5 285.91 162.859 28
-7 4 -5 86.1702 129.281 30
-7 4 -5 197.699 137.468 29
-7 4 -5 245.664 161.509 32
-7 4 -5 133.224 126.327 13
-7 -4 -5 38.3369 143.785 11
-7 4 -5 148.431 114.906 11
-7 -4 -5 111.29 85.4456 13
-7 4 -5 130.657 87.6916 12
-7 4 -5 132.866 99.9814 27
-7 4 -5 255.067 110.355 24
-7 4 -5 28.4707 85.0122 19
-7 4 -5 207.07 181.507 22
-7 -4 -5 123.337 111.049 22
-7 4 -5 182.421 115.319 18
-7 4 -5 155.136 120.631 21
-7 4 -5 31.6944 130.224 6
-7 -4 -5 265.614 152.807 9
-7 4 -5 77.4834 81.0831 8
-7 4 -4 4608.42 390.071 6
-7 4 -4 4166.4 336.304 8
-7 -4 -4 5693.36 462.052 5
-7 -4 -4 4895.52 425.11 2
-7 -4 -4 4808.32 408.094 3
-7 4 -4 4336.93 366.649 36
-7 4 -4 5095.37 425.891 35
-7 4 -4 5270.41 450.908 30
-7 4 -4 4783.22 380.86 32
-7 4 -4 4114.9 337.147 29
-7 4 -4 5260.7 433.672 28
-7 -4 -4 4650.91 458.079 11
-7 4 -4 5165.24 407.898 11
-7 -4 -4 4055.18 384.593 9
-7 4 -4 4467.85 389.695 24
-7 4 -4 4141.94 376.482 27
-7 4 -4 4379.11 348.027 26
-7 4 -4 4266.09 401.404 22
-7 4 -4 4210 374.232 25
-7 -4 -4 5181.96 403.303 22
-7 4 -4 4166.74 358.402 18
-7 4 -4 4115.8 407.158 21
-7 -4 -4 4005.12 414.593 21
-7 4 -4 4123.35 404.737 19
-7 4 -4 4417.3 340.63 20
-7 -4 -4 4862.04 348.371 13
-7 -4 -3 1890.21 248.754 3
-7 4 -3 1695.29 223.152 36
-7 4 -3 1998.37 246.9 35
-7 4 -3 1810.43 192.563 29
-7 -4 -3 1539.2 233.021 28
-7 4 -3 2237.49 232.402 32
-7 4 -3 1854.28 244.668 30
-7 -4 -3 1865.11 269.66 11
-7 4 -3 1698.12 220.137 11
-7 4 -3 2289.08 254.95 27
-7 4 -3 1657.9 221.239 22
-7 4 -3 2024.87 244.117 25
-7 4 -3 1947.87 229.06 18
-7 -4 -3 1231.26 250.891 21
-7 4 -3 2043.3 237.784 20
-7 4 -3 1826.85 238.453 6
-7 -4 -3 2102.86 269.972 5
-7 -4 -2 178533 4437.11 5
-7 -4 -2 146778 4420.24 28
-7 4 -2 171653 4207.49 32
-7 4 -2 178951 4310.42 28
-7 4 -2 182636 4335.12 30
-7 -4 -2 175326 4389.87 9
-7 -4 -2 168488 4370.99 10
-7 4 -2 179728 4253.72 22
-7 4 -2 179401 4345.54 21
-7 -4 -2 177589 4354.99 22
-7 4 -2 171306 4292.06 18
-7 -4 -2 148057 4523.3 21
-7 4 -2 179616 4340.26 19
-7 4 -2 177106 4315.1 20
-7 -4 -2 178838 4497.37 2
-7 -4 -1 3086.8 230.262 17
-7 4 -1 4265.82 247.375 22
-7 4 -1 4534.65 292.764 21
-7 4 -1 3559.87 284.118 18
-7 4 -1 4344.52 287.793 19
-7 4 -1 3843.39 273.455 8
-7 4 -1 4406.68 284.87 28
-7 4 -1 4083.89 280.931 30
-7 -4 0 191417 5174.45 17
-7 4 0 208224 5040.38 28
-7 4 0 214707 5034.94 30
-7 4 0 207585 5102.58 8
-7 -4 0 219921 5215.22 5
-7 -4 0 199582 5232.1 21
-7 4 0 216691 5037.62 21
-7 4 0 215444 5027.39 19
-7 4 0 213744 5021.6 18
-7 4 0 219238 5078.18 20
-7 4 1 4090.75 290.266 24
-7 4 1 4676.52 296.591 27
-7 4 1 4669.08 296.426 25
-7 4 1 4289.56 302.013 8
-7 -4 1 4437.62 307.945 5
-7 -4 1 3942.23 365.031 17
-7 4 1 4269.73 244.958 19
-7 4 1 4557.44 290.125 20
-7 4 2 7357.45 381.397 25
-7 4 2 6378.19 373.705 20
-7 -4 2 6934.33 383.062 5
-7 4 3 2699.83 195.214 20
-7 -4 3 2371.24 300.416 17
-7 -4 3 2622.88 224.887 5
-7 -4 4 46501.2 1572.37 10
-7 -4 4 51139.8 1653.94 17
-7 -4 4 50013.8 1458.89 5
-7 -4 5 800.246 178.582 17
-7 -4 5 666.98 181.619 10
-7 -4 6 29171 1088.88 10
-7 -4 7 484.792 110.31 10
-7 4 8 3130.23 269.32 10
-7 -5 -7 3006.58 236.029 4
-7 5 -7 2785.09 193.027 37
-7 5 -7 2777.08 203.634 13
-7 5 -6 1191.57 223.887 6
-7 -5 -6 1266.17 186.411 3
-7 -5 -6 1154.97 224.312 4
-7 5 -6 1191.23 163.365 38
-7 5 -6 1188.13 206.245 35
-7 5 -6 1154.13 202.574 37
-7 5 -6 1252.34 186.08 30
-7 5 -6 1009.2 191.907 29
-7 5 -6 1208.77 188.99 28
-7 5 -6 1399.63 191.072 13
-7 -5 -6 1112.1 218.243 11
-7 5 -6 958.085 131.372 12
-7 5 -6 1309.22 225.473 22
-7 5 -6 1073.44 149.552 21
-7 -5 -6 880.665 126.663 13
-7 5 -5 871.294 203.964 6
-7 -5 -5 1163.36 218.103 3
-7 5 -5 919.85 209.874 35
-7 5 -5 685.779 184.662 32
-7 5 -5 736.388 210.737 30
-7 5 -5 972.892 216.363 28
-7 5 -5 834.624 175.704 29
-7 -5 -5 900.827 234.163 11
-7 5 -5 1171.36 198.162 13
-7 5 -5 781.537 143.299 12
-7 5 -5 931.215 155.266 25
-7 5 -5 1117.04 180.458 27
-7 5 -5 910.065 182.571 24
-7 5 -5 733.915 218.627 22
-7 5 -5 891.288 182.637 18
-7 5 -5 1110.98 216.532 21
-7 -5 -5 983.63 146.393 13
-7 -5 -4 9442.73 587.224 3
-7 -5 -4 7495.97 555.112 2
-7 5 -4 8431.56 559.245 35
-7 5 -4 8778.77 516.831 32
-7 5 -4 7684.25 451.397 29
-7 5 -4 8552.8 518.985 11
-7 5 -4 9168.13 510.274 13
-7 -5 -4 8152.6 564.246 9
-7 -5 -4 8458.25 628.9 11
-7 5 -4 8313.51 530.164 24
-7 5 -4 8097.83 538.226 27
-7 5 -4 7832.75 503.427 26
-7 5 -4 7897.97 524.71 22
-7 5 -4 7129.15 503.716 25
-7 5 -4 7198.27 490.783 18
-7 5 -4 8177.54 570.474 21
-7 5 -4 7533.24 542.567 19
-7 5 -4 7122.91 479.891 20
-7 5 -4 8854.24 505.908 8
-7 -5 -4 9779 636.061 5
-7 5 -4 8461.62 542.304 6
-7 -5 -3 879.274 197.619 3
-7 5 -3 862.039 180.617 35
-7 5 -3 691.41 149.044 36
-7 5 -3 809.605 182.915 30
-7 5 -3 780.746 148.708 32
-7 5 -3 890.001 135.208 29
-7 5 -3 870.023 181.617 28
-7 -5 -3 684.91 209.172 11
-7 5 -3 814.658 162.761 11
-7 5 -3 871.087 181.495 27
-7 5 -3 902.204 169.427 22
-7 5 -3 753.571 160.604 20
-7 5 -3 713.624 163.278 18
-7 -5 -3 587.834 210.743 21
-7 5 -3 921.578 179.723 6
-7 -5 -3 785.183 187.644 9
-7 5 -3 920.84 162.679 8
-7 -5 -3 752.937 192.084 5
-7 5 -2 577.625 132.979 36
-7 5 -2 483.602 127.188 28
-7 5 -2 374.774 121.347 30
-7 5 -2 537.788 109.493 32
-7 5 -2 643.24 147.384 6
-7 -5 -2 529.702 147.904 9
-7 5 -2 476.473 118.79 8
-7 -5 -2 509.778 151.822 11
-7 5 -2 374.069 110.633 11
-7 -5 -2 381.288 127.715 10
-7 5 -2 412.58 116.34 19
-7 5 -2 523.445 123.711 20
-7 5 -2 403.811 107.545 22
-7 5 -2 396.724 123.265 18
-7 -5 -2 478.247 190.868 21
-7 5 -2 414.508 124.766 21
-7 -5 -2 438.369 138.266 3
-7 -5 -2 466.766 181.464 2
-7 -5 -1 3811.44 379.526 2
-7 -5 -1 3901.87 313.169 3
-7 -5 -1 2827.68 233.869 17
-7 5 -1 3604.42 265.577 21
-7 5 -1 3852.07 291.753 18
-7 -5 -1 3337.87 367.876 21
-7 5 -1 3885.31 276.363 19
-7 -5 -1 4013 340.794 5
-7 5 -1 3622.18 262.607 28
-7 5 -1 3875.96 273.532 30
-7 5 0 39153.3 1133.36 30
-7 5 0 38692.2 1140.45 28
-7 5 0 38433 1133.14 21
-7 5 0 39285.9 1129.42 19
-7 5 0 39359.5 1171.5 20
-7 5 0 39006.2 1121.42 18
-7 -5 0 39746 1327.87 5
-7 -5 1 8692.56 558.792 17
-7 5 1 9288.56 395.975 19
-7 5 1 9736.04 452.481 20
-7 -5 1 9427.38 539.506 5
-7 5 1 9430.4 506.128 8
-7 5 1 10208.1 474.797 24
-7 5 1 9874.98 458.486 27
-7 -5 2 55788.3 1807.4 17
-7 5 2 50405.3 1536.95 25
-7 5 2 54669.7 1562.05 20
-7 -5 2 54754.5 1633.95 5
-7 -5 3 4646.64 342.647 5
-7 -5 3 4730.44 358.573 10
-7 -5 4 427.333 136.686 10
-7 -5 4 650.051 163.398 17
-7 -5 5 51116 1602.83 10
-7 -5 5 48910.9 1630.64 17
-7 -5 6 14174.9 639.835 10
-7 5 8 4440 289.005 10
-7 6 -7 12946.8 438.665 13
-7 -6 -7 14994.5 497.245 4
-7 6 -6 473.268 136.715 37
-7 6 -6 257.347 99.3663 38
-7 6 -6 438.087 134.716 35
-7 6 -6 460.523 126.838 30
-7 6 -6 304.835 119.969 28
-7 6 -6 347.508 122.284 29
-7 6 -6 471.118 119.555 13
-7 6 -6 334.07 86.4535 12
-7 6 -6 414.332 156.532 22
-7 6 -6 286.153 86.817 21
-7 -6 -6 430.022 151.197 4
-7 -6 -6 482.129 130.896 3
-7 -6 -5 3565.44 348.847 3
-7 6 -5 3967.2 362.13 35
-7 6 -5 3497.65 297.971 29
-7 6 -5 2857.09 335.465 28
-7 6 -5 2913.37 310.432 32
-7 6 -5 3410.97 365.63 30
-7 6 -5 3711.96 318.318 13
-7 6 -5 3341.42 265.532 12
-7 -6 -5 2964.78 357.695 11
-7 6 -5 2853.66 309.086 24
-7 6 -5 3016.66 294.829 27
-7 6 -5 3372.98 358.527 22
-7 6 -5 3420.83 292.76 25
-7 6 -5 2754.15 317.944 21
-7 6 -5 3483.08 349.912 6
-7 -6 -4 192.894 158.748 3
-7 -6 -4 85.5867 157.803 4
-7 -6 -4 138.948 140.731 2
-7 6 -4 242.284 152.397 35
-7 6 -4 138.355 113.26 29
-7 6 -4 168.202 132.669 32
-7 6 -4 271.609 134.214 13
-7 -6 -4 260.679 171.495 11
-7 6 -4 118.419 119.952 25
-7 6 -4 90.9383 117.44 27
-7 6 -4 117.499 110.273 19
-7 6 -4 127.465 104.481 20
-7 6 -4 246.515 117.51 18
-7 6 -4 100.974 151.137 21
-7 6 -4 110.2 139.916 22
-7 6 -4 129.388 132.089 6
-7 -6 -4 135.641 124.489 5
-7 6 -4 98.6036 97.0033 8
-7 -6 -3 54451.3 1865.25 2
-7 -6 -3 58549.1 1827.42 3
-7 6 -3 57332.4 1748.7 35
-7 6 -3 52457.1 1580.06 32
-7 6 -3 53119.2 1680.79 28
-7 6 -3 54270.7 1701.41 30
-7 6 -3 56745.4 1646.07 11
-7 -6 -3 54442 1786.6 9
-7 -6 -3 50713.8 1849.39 11
-7 6 -3 54365.6 1628.55 22
-7 6 -3 53610.4 1730.41 21
-7 6 -3 54249.9 1710.05 18
-7 6 -3 53586.5 1721.31 19
-7 6 -3 51665.1 1664.78 20
-7 6 -3 50554.4 1630.81 8
-7 6 -3 55483.5 1700.36 6
-7 6 -2 3660.21 299.343 8
-7 6 -2 4111.55 324.022 6
-7 -6 -2 4301.79 386.721 5
-7 6 -2 3778.99 306.014 28
-7 6 -2 3909.77 310.94 30
-7 6 -2 4027.31 297.286 11
-7 -6 -2 2818.98 319.326 11
-7 -6 -2 3606.78 339.15 9
-7 6 -2 4090.77 281.173 22
-7 6 -2 4084.94 323.588 21
-7 6 -2 3807.07 320.549 18
-7 6 -2 3758.19 307.534 19
-7 6 -2 3761.04 302.719 20
-7 -6 -2 3979.04 362.317 3
-7 -6 -1 188924 5097.89 2
-7 -6 -1 208258 4905.73 3
-7 6 -1 201702 4714.93 28
-7 6 -1 205364 4719.8 30
-7 -6 -1 194712 4811.8 9
-7 -6 -1 193083 4917.58 10
-7 6 -1 202573 4748.69 18
-7 6 -1 201921 4722.29 21
-7 6 -1 201961 4721.2 19
-7 6 -1 192031 4762.69 8
-7 -6 -1 210217 4994.23 5
-7 -6 0 9456.98 596.482 2
-7 6 0 10151.5 444.39 30
-7 6 0 9695.34 445.293 28
-7 -6 0 9334.26 558.478 10
-7 -6 0 8219.5 517.331 17
-7 6 0 10222.1 447.703 21
-7 6 0 10579.1 451.616 19
-7 6 0 9882.94 470.548 20
-7 -6 0 10202.2 581.631 5
-7 6 0 9139.87 509.634 8
-7 -6 1 54411.3 1651.48 2
-7 -6 1 54887.3 1675.22 10
-7 -6 1 49544.8 1719.8 17
-7 6 1 53181.2 1436.77 19
-7 6 1 52352 1518.57 20
-7 -6 1 51033.4 1666.36 5
-7 -6 2 7179.31 424.477 2
-7 -6 2 6737.94 448.432 10
-7 -6 2 6690.79 516.451 17
-7 6 2 6861.78 397.937 20
-7 -6 3 16900.2 867.688 17
-7 -6 3 18834.7 720.759 2
-7 -6 3 19184.4 801.212 10
-7 -6 4 3156.98 310.339 10
-7 -6 4 2906.78 264.194 2
-7 -6 4 2544.9 318.147 17
-7 -6 5 32162.2 1169.65 10
-7 -6 5 35570.4 1269.08 17
-7 6 8 355.12 105.031 10
-7 7 -6 3675.4 261.769 35
-7 7 -6 4142.9 257.431 38
-7 7 -6 4505.3 296 28
-7 7 -6 4747.03 299.655 30
-7 7 -6 3825.4 252.992 13
-7 7 -6 3672.13 217.772 12
-7 7 -6 4164.63 312.953 22
-7 7 -6 3986.04 241.843 21
-7 -7 -6 4616.05 297.001 3
-7 -7 -5 8847.93 528.165 3
-7 -7 -5 10143.9 635.386 4
-7 7 -5 8552.23 500.933 35
-7 7 -5 7918.43 480.835 32
-7 7 -5 7547.04 519.68 28
-7 7 -5 7725.18 530.292 30
-7 7 -5 8312.28 453.276 13
-7 7 -5 7648.75 404.006 12
-7 7 -5 7396.96 481.314 24
-7 7 -5 8967.55 499.177 27
-7 7 -5 8650.22 535.004 22
-7 7 -5 8213.18 462.383 25
-7 7 -5 8537.85 536.39 21
-7 7 -5 9287.41 539.117 6
-7 -7 -4 1644.33 258.118 3
-7 -7 -4 1809.82 276.59 2
-7 -7 -4 1291.98 281.229 4
-7 7 -4 1175.05 211.155 35
-7 7 -4 1154.7 228.965 30
-7 7 -4 1328.89 203.279 32
-7 7 -4 1298.71 233.167 28
-7 7 -4 1571.21 219.594 13
-7 -7 -4 1080.76 239.679 11
-7 7 -4 1130.89 214.87 25
-7 7 -4 1215.17 219.393 27
-7 7 -4 1383.28 240.453 19
-7 7 -4 1163.37 212.326 22
-7 7 -4 1511.29 239.707 6
-7 -7 -3 13674 845.452 4
-7 -7 -3 12725.3 783.501 2
-7 -7 -3 15228 782.622 3
-7 7 -3 15300.3 723.281 35
-7 7 -3 13932.5 608.364 32
-7 7 -3 15195.8 711.923 28
-7 7 -3 14318.8 706.379 30
-7 -7 -3 14888.2 796.285 9
-7 -7 -3 11252.6 733.285 11
-7 7 -3 13993.6 645.376 22
-7 7 -3 14439.3 725.838 21
-7 7 -3 13890.8 702.997 18
-7 7 -3 13508.2 699.86 19
-7 7 -3 14197.1 691.355 20
-7 7 -3 14919.7 700.675 6
-7 7 -3 12443.2 633.019 8
-7 7 -2 2075.96 231.237 8
-7 -7 -2 2116.96 296.524 5
-7 7 -2 2084.93 237.788 28
-7 7 -2 2191.98 239.169 30
-7 7 -2 1956.54 215.972 11
-7 -7 -2 1777.63 255.208 9
-7 7 -2 2131.61 209.343 22
-7 7 -2 2330.7 242.176 20
-7 7 -2 2439.34 256.771 21
-7 7 -2 1711.12 226.37 18
-7 7 -2 2314.61 252.663 19
-7 -7 -2 1923.18 292.767 4
-7 -7 -2 2756.39 317.426 3
-7 7 -1 1230.21 170.742 28
-7 7 -1 1442.59 180.784 30
-7 -7 -1 1445.03 293.642 2
-7 -7 -1 1227.93 188.316 9
-7 -7 -1 1301.81 225.69 10
-7 7 -1 1240.79 172.964 21
-7 7 -1 1523.97 183.108 19
-7 7 -1 1088.91 172.869 20
-7 7 -1 1276.35 188.136 8
-7 -7 -1 1373.17 237.262 5
-7 -7 0 11151.6 651.911 17
-7 7 0 13505.8 559.093 28
-7 7 0 13428.2 549.348 30
-7 -7 0 13843.2 775.406 2
-7 -7 0 13790.2 696.08 3
-7 7 0 12257.7 621.139 8
-7 -7 0 14238.4 711.435 5
-7 7 0 13143.3 550.035 19
-7 7 0 13231.9 550.49 21
-7 7 0 12741.9 579.433 20
-7 -7 0 12389.7 696.5 10
-7 -7 1 30407.6 1213.13 10
-7 -7 1 28598.2 1228.98 17
-7 -7 1 32858.9 1208.67 2
-7 7 1 32632.6 1057.25 20
-7 -7 1 30594.7 1147.06 5
-7 7 1 31293.9 1171.59 8
-7 -7 2 1830.12 261.634 10
-7 -7 2 2175.49 309.625 17
-7 -7 2 2452.15 272.54 2
-7 7 2 1928.08 217.32 20
-7 -7 2 1874.44 226.239 5
-7 7 2 1714.1 243.062 8
-7 -7 3 12998 631.114 2
-7 -7 3 11257.9 654.409 10
-7 -7 4 20859.7 841.786 2
-7 -7 4 20673.9 977.488 17
-7 -7 5 1425.61 185.646 2
-7 8 -6 11868.8 434.217 13
-7 8 -6 12084.5 450.817 38
-7 8 -6 14318.3 516.573 37
-7 -8 -6 14711.5 518.235 3
-7 -8 -6 14355.1 519.441 4
-7 8 -5 203.392 129.002 37
-7 8 -5 50.2759 103.274 35
-7 8 -5 45.6883 90.3116 13
-7 8 -5 80.673 77.5828 12
-7 8 -5 120.105 82.245 25
-7 8 -5 96.0511 77.8261 27
-7 8 -5 42.9085 99.6337 24
-7 8 -5 54.6318 120.63 22
-7 8 -5 -23.2407 106.748 21
-7 -8 -5 191.709 121.148 3
-7 -8 -5 128.069 117.645 4
-7 8 -4 1592.06 233.04 35
-7 8 -4 1716.01 256.752 28
-7 8 -4 1682.13 261.539 30
-7 8 -4 1861.9 221.772 13
-7 8 -4 1368.77 229.314 25
-7 8 -4 1511.78 234.032 27
-7 8 -4 1391.2 230.901 24
-7 8 -4 1843.13 248.608 22
-7 8 -4 1800.66 241.261 6
-7 -8 -4 1846.19 268.491 2
-7 -8 -4 1594.9 283.09 4
-7 -8 -4 1776.67 254.948 3
-7 -8 -3 2687.62 349.791 2
-7 -8 -3 2413.24 356.339 4
-7 -8 -3 2723.04 332.995 3
-7 8 -3 3371.08 322.303 28
-7 8 -3 3105.18 325.857 30
-7 8 -3 2672.16 290.25 35
-7 8 -3 3104.01 283.881 22
-7 8 -3 2933.82 319.766 21
-7 8 -3 2916.33 309.174 19
-7 8 -3 2489.75 277.714 20
-7 8 -3 2843.04 277.791 8
-7 -8 -3 3405.19 396.115 5
-7 8 -2 89638.1 2394.92 30
-7 8 -2 88117.8 2386.21 28
-7 8 -2 80513.5 2334.49 8
-7 8 -2 87369.8 2398.33 21
-7 8 -2 83412.8 2381.89 19
-7 8 -2 85575.6 2393.49 20
-7 -8 -2 88867.2 2720.31 2
-7 8 -1 7062.13 417.923 28
-7 8 -1 6312.76 395.934 30
-7 -8 -1 6370.87 427.279 9
-7 -8 -1 5706.26 471.415 10
-7 8 -1 5543.26 391.736 8
-7 -8 -1 6680.12 507.532 5
-7 8 -1 6821.42 412.759 21
-7 8 -1 6257.58 399.938 19
-7 8 -1 6442.44 417.998 20
-7 -8 -1 5567.35 547.346 2
-7 -8 -1 6340.06 491.295 3
-7 -8 0 98592.5 2959.75 2
-7 -8 0 103950 2819.48 3
-7 -8 0 95352.6 2783.05 10
-7 8 0 98858.5 2511.37 21
-7 8 0 95371.1 2503.98 19
-7 8 0 95343.1 2575.85 20
-7 8 0 91876.9 2611.71 8
-7 -8 0 99850.4 2731.91 5
-7 -8 1 8680.55 574.156 3
-7 -8 1 8353.54 589.558 2
-7 -8 1 8280.77 575.374 10
-7 -8 1 8153.2 605.058 17
-7 8 1 8585.54 479.111 20
-7 8 1 8629.96 545.208 8
-7 -8 2 2242.7 285.133 2
-7 -8 2 1917.21 284.816 10
-7 8 2 1853.4 221.016 20
-7 8 2 2137.56 289.881 8
-7 -8 2 1687.48 288.412 17
-7 8 3 4627.54 415.206 8
-7 -8 3 5066.77 402.459 2
-7 -8 4 24582.2 949.832 2
-7 -8 4 22581.2 1071.05 17
-7 -8 5 81.5435 115.945 2
-7 8 7 2484.6 185.742 10
-7 9 -5 605.656 147.639 37
-7 9 -5 474.85 133.663 28
-7 9 -5 526.393 139.008 30
-7 9 -5 457.698 97.6818 13
-7 9 -5 327.553 82.5295 12
-7 9 -5 340.649 98.0498 24
-7 9 -5 302.191 99.2916 21
-7 -9 -5 629.947 129.225 3
-7 -9 -5 328.081 99.5274 4
-7 9 -4 17737.1 805.961 30
-7 9 -4 18767.9 811.99 28
-7 9 -4 18864.2 699.954 13
-7 9 -4 18739.2 809.788 24
-7 9 -4 18537.6 812.161 27
-7 9 -4 17488.1 761.729 26
-7 9 -4 18768 749.196 22
-7 9 -4 17875.4 792.633 25
-7 -9 -4 20512.3 837.294 4
-7 -9 -4 18861 821.345 2
-7 9 -4 18129.1 713.662 35
-7 9 -3 259.819 146.814 28
-7 9 -3 237.565 149.15 30
-7 -9 -3 337.207 139.353 4
-7 -9 -3 252.559 158.174 2
-7 9 -3 291.336 126.972 13
-7 9 -3 279.737 152.136 21
-7 9 -3 281.339 133.59 35
-7 9 -2 6085.53 429.616 21
-7 9 -2 5461.62 406.905 19
-7 9 -2 5043.49 394.891 20
-7 9 -2 6199.11 424.376 28
-7 9 -2 5658.33 406.606 30
-7 -9 -2 5772.88 525.762 2
-7 -9 -2 6491.56 502.73 3
-7 9 -1 3330.83 293.811 28
-7 9 -1 3272.6 288.063 30
-7 -9 -1 3368.65 368.028 3
-7 9 -1 2852.18 274.356 21
-7 9 -1 2929.66 279.86 19
-7 9 -1 3027.48 293.473 20
-7 9 -1 3039.42 281.493 8
-7 -9 -1 3129.27 345.981 5
-7 -9 0 17977.4 883.956 10
-7 -9 0 17943.3 1023.23 2
-7 -9 0 20381.2 951.659 3
-7 9 0 19145.3 740.564 21
-7 9 0 19500 806.768 20
-7 9 0 18832.4 800.929 8
-7 -9 1 4821.32 485.713 17
-7 -9 1 4977.86 420.364 10
-7 9 1 5048.49 368.631 27
-7 9 1 5265.66 381.848 20
-7 9 1 5083.41 409.564 8
-7 -9 1 6209.25 526.991 2
-7 -9 1 5236.81 461.638 3
-7 9 2 40931.3 1522.15 8
-7 -9 2 42328.1 1729.73 17
-7 -9 2 48076.2 1645.17 3
-7 -9 2 47711.2 1633.69 2
-7 -9 3 3006.32 394.266 17
-7 -9 3 4073.05 379.791 2
-7 -9 4 2686.18 300.57 2
-7 -9 5 29223.7 999.288 2
-7 10 -5 1776.01 146.78 38
-7 10 -5 1981.54 156.766 37
-7 10 -4 949.193 173.205 37
-7 10 -4 880.11 176.796 30
-7 10 -4 829.658 175.527 28
-7 10 -4 751.45 121.406 13
-7 10 -4 857.34 149.87 25
-7 10 -4 718.795 147.808 27
-7 10 -4 885.534 138.228 26
-7 10 -4 630.519 148.106 24
-7 10 -4 957.409 168.245 21
-7 -10 -4 835.818 149.146 2
-7 10 -3 20659.7 755.346 35
-7 10 -3 19864.5 832.698 28
-7 10 -3 20582.9 847.364 30
-7 10 -3 21044.1 753.876 13
-7 10 -3 21031.9 871.747 24
-7 10 -3 21198.4 872.1 21
-7 -10 -3 22502.9 914.944 3
-7 -10 -3 20993.1 903.425 2
-7 10 -2 5121.66 357.607 35
-7 10 -2 4981.98 379.007 28
-7 10 -2 4592.84 371.329 30
-7 10 -2 4958.27 384.903 21
-7 -10 -2 5630.38 456.374 3
-7 -10 -2 4741.89 452.238 2
-7 10 -2 5274.49 404.885 27
-7 10 -1 72623.8 2108.26 30
-7 10 -1 76096.1 2154.69 21
-7 10 0 7429.73 469.187 27
-7 -10 0 6711.94 612.262 2
-7 -10 0 7857.6 578.333 3
-7 10 0 7994.49 443.041 21
-7 10 1 14312.5 672.883 25
-7 -10 1 15552.7 824.561 3
-7 -10 1 14814.4 876.111 2
-7 -10 2 4217.38 427.594 2
-7 -10 2 4012.83 403.204 3
-7 -10 3 13796.6 753.365 3
-7 -10 3 16735.7 801.694 2
-7 -10 4 750.817 172.85 2
-7 -10 4 507.968 141.911 3
-7 -10 5 28215.1 924.11 2
-7 11 -3 22097.8 717.783 37
-7 11 -3 18551.1 714.026 28
-7 11 -3 18232 717.707 30
-7 11 -3 19232.1 641.158 13
-7 11 -3 19006.2 756.704 21
-7 -11 -3 21373.1 800.399 3
-7 -11 -3 18832.1 756.667 2
-7 11 -3 18129.4 748.848 24
-7 11 -3 19242.1 770.289 27
-7 11 -2 977.425 169.477 30
-7 11 -2 966.118 180.934 21
-7 -11 -2 1275.13 212.608 3
-7 -11 -2 1228.91 210.3 2
-7 11 -2 1040.09 187.537 27
-7 11 -2 1215.88 207.903 24
-7 11 -2 1197.3 201.601 25
-7 11 -1 971.103 176.006 21
-7 -11 -1 939.976 203.404 3
-7 -11 -1 760.162 213.877 2
-7 11 -1 974.58 181.635 27
-7 11 -1 864.718 190.414 24
-7 -11 0 5935.12 465.489 3
-7 11 0 4796.76 365.129 24
-7 11 0 5595.81 394.646 25
-7 11 0 5394.4 382.911 27
-7 -11 1 11606.5 747.078 2
-7 -11 1 11115.6 655.948 3
-7 -11 2 565.004 155.641 3
-7 -11 2 677.349 199.428 2
-7 -11 3 9151.28 531.804 2
-7 -11 3 4121.47 344.836 3
-7 -11 4 11218.8 552.987 2
-7 -12 -3 1880.9 155.477 2
-7 -12 -3 2031.97 166.749 3
-7 12 -2 30437.7 862.031 13
-7 -12 -2 31776.6 1005.57 3
-7 -12 -2 31931.9 1020.75 2
-7 -12 -1 6175.66 416.327 2
-7 -12 -1 5174.02 366.532 3
-7 12 -1 5695.67 356.321 27
-7 12 -1 5985.97 370.949 25
-7 -12 0 24809.2 946.158 3
-7 12 0 25098.1 867.603 25
-7 -12 1 6807.7 481.396 2
-7 12 1 6897.28 381.148 26
-7 -12 2 721.531 189.869 2
-7 -12 3 3568.02 328.726 2
-7 -12 4 14931.6 542.855 2
-7 -13 1 3988.09 288.878 2
-7 -13 2 20887.4 728.527 2
-6 0 -7 -9.69774 114.995 13
-6 0 -7 -42.2173 117.403 11
-6 0 -7 -19.8149 79.1005 22
-6 0 -7 8.61273 103.482 4
-6 0 -6 41588.9 1452.86 6
-6 0 -6 43343.3 1534.19 35
-6 0 -6 41976 1541.81 29
-6 0 -6 41644.7 1436.54 11
-6 0 -6 43933.2 1460.69 22
-6 0 -6 39155.6 1398.69 18
-6 0 -6 44674 1456.08 13
-6 0 -5 134.085 114.746 35
-6 0 -5 -13.4182 142.313 37
-6 0 -5 99.9842 115.703 13
-6 0 -5 -13.7084 130.042 11
-6 0 -5 -16.3942 130.889 29
-6 0 -5 42.8422 76.2028 30
-6 0 -5 10.2263 75.4041 28
-6 0 -5 10.176 60.734 19
-6 0 -5 -12.2563 87.2 18
-6 0 -5 -41.1913 88.055 21
-6 0 -5 53.094 99.5456 6
-6 0 -5 19.822 107.712 9
-6 0 -4 121141 3251.05 36
-6 0 -4 126703 3366.06 35
-6 0 -4 124630 3222.9 30
-6 0 -4 123786 3221.05 28
-6 0 -4 118139 3293.98 29
-6 0 -4 115017 3115.2 9
-6 0 -4 124725 3286.71 11
-6 0 -4 130769 3322.91 13
-6 0 -4 119387 3187.89 18
-6 0 -4 123370 3181.96 21
-6 0 -4 125675 3181.19 19
-6 0 -4 137758 3376.07 8
-6 0 -4 115533 3200.38 6
-6 0 -4 133803 3174.05 5
-6 0 -3 20.2776 52.3554 25
-6 0 -3 50.0839 55.4197 27
-6 0 -3 14.2351 55.9857 24
-6 0 -3 30.8923 48.5995 26
-6 0 -3 -10.3517 81.4234 30
-6 0 -3 32.7782 99.2359 32
-6 0 -3 49.7174 87.1787 29
-6 0 -3 26.3663 69.1303 19
-6 0 -3 11.6717 97.2107 22
-6 0 -3 -17.8471 40.7303 20
-6 0 -3 95.3266 72.151 18
-6 0 -3 35.9123 69.5411 21
-6 0 -3 -10.2411 81.7653 8
-6 0 -3 34.4257 55.7746 5
-6 0 -2 15054.8 562.611 27
-6 0 -2 14689.7 558.577 24
-6 0 -2 13801.5 547.863 25
-6 0 -2 14050 603.794 22
-6 0 -2 15281.6 535.134 20
-6 0 -2 14379.7 550.414 18
-6 0 -2 14769.7 589.995 21
-6 0 -2 15097.7 584.517 19
-6 0 -2 15828.7 542.722 5
-6 0 -2 14605.3 567.087 8
-6 0 -2 14379.6 603.138 28
-6 0 -2 13927.3 568.028 29
-6 0 -2 15453.2 619.509 30
-6 0 -1 -5.84191 62.4736 5
-6 0 -1 9.88233 53.2725 8
-6 0 -1 44.2269 71.8603 19
-6 0 -1 19.4275 62.0685 18
-6 0 -1 -5.7463 51.5941 20
-6 0 0 193846 4450.64 5
-6 0 0 184701 4401.06 8
-6 0 0 193456 4465.14 19
-6 0 1 13.2511 45.3613 8
-6 0 1 31.8021 57.6052 20
-6 0 2 374768 8672.54 20
-6 0 5 29.7823 74.4544 17
-6 0 8 404.188 148.569 10
-6 -1 -8 1364.54 125.801 13
-6 1 -7 2456.26 287.959 29
-6 -1 -7 1949.37 244.085 29
-6 -1 -7 2323.13 263.959 11
-6 1 -7 2445.39 253.096 11
-6 -1 -7 2266.49 229.103 22
-6 1 -7 2394.84 239.581 22
-6 -1 -7 2528.49 242.394 13
-6 -1 -7 1960.41 235.775 4
-6 -1 -6 4499.5 376.418 6
-6 1 -6 4846.51 414.51 6
-6 1 -6 4695 371.334 37
-6 1 -6 4910.32 329.656 30
-6 1 -6 4374.72 305.601 28
-6 1 -6 5234.57 466.935 29
-6 1 -6 5117.69 399.955 11
-6 1 -6 4167.26 286.704 12
-6 -1 -6 4650.8 409.491 11
-6 -1 -6 5359.64 401.012 22
-6 1 -6 5335.38 437.468 22
-6 1 -6 4621.07 381.896 18
-6 -1 -6 5501.28 417.966 13
-6 -1 -5 6323.36 430.548 3
-6 -1 -5 5476.29 472.569 35
-6 1 -5 4946.93 380.122 28
-6 -1 -5 5254.99 343.099 28
-6 1 -5 5330.04 392.885 30
-6 1 -5 5387.59 446.64 29
-6 -1 -5 5232.91 462.235 29
-6 -1 -5 6003.15 451.516 11
-6 1 -5 5288.88 411.164 11
-6 -1 -5 5890.65 445.43 13
-6 1 -5 5928.71 432.522 13
-6 -1 -5 4955.42 372.488 9
-6 1 -5 4459.85 314.579 12
-6 -1 -5 5052.52 413.132 22
-6 1 -5 5386.14 389.72 18
-6 -1 -5 5286.92 387.185 18
-6 1 -5 5400.76 366.302 21
-6 -1 -5 5120.34 365.917 21
-6 1 -5 5022.31 350.732 19
-6 1 -5 5218.04 440.167 8
-6 1 -5 5281.34 420.105 6
-6 -1 -5 4738.97 376.892 6
-6 -1 -4 2109.62 253.375 36
-6 1 -4 1842.56 232.329 36
-6 -1 -4 1692.66 245.763 35
-6 1 -4 2001.71 271.31 35
-6 -1 -4 1850.22 206.93 30
-6 -1 -4 1845.55 204.589 28
-6 1 -4 2027.88 249.497 29
-6 1 -4 2168.12 268.561 32
-6 -1 -4 2036.36 265.176 29
-6 1 -4 1875.38 249.525 28
-6 1 -4 2137.05 270.033 30
-6 -1 -4 1514.82 196.991 9
-6 -1 -4 1711.82 238.076 11
-6 1 -4 1852.93 236.623 11
-6 1 -4 2055.48 247.964 13
-6 -1 -4 1617.26 243.724 13
-6 1 -4 1838.24 208.704 18
-6 1 -4 2241.52 238.5 21
-6 -1 -4 1824.73 209.262 21
-6 -1 -4 1936.12 212.417 18
-6 1 -4 2026.07 225.729 19
-6 -1 -4 1768.34 203.879 19
-6 1 -4 1816.82 237.951 8
-6 -1 -4 1432.75 187.543 6
-6 1 -4 1386.51 203.725 6
-6 -1 -4 2364.02 236.595 5
-6 1 -4 1678.39 184.486 24
-6 1 -4 1991.54 192.285 27
-6 1 -4 1926.33 273.828 22
-6 1 -4 1755.45 175.606 25
-6 -1 -3 1637.37 185.986 30
-6 1 -3 1459.36 199.353 32
-6 1 -3 1036.88 162.762 29
-6 -1 -3 1398.41 195.748 29
-6 1 -3 1310.79 192.889 28
-6 1 -3 1360.42 200.814 30
-6 1 -3 1639.59 153.81 20
-6 -1 -3 1315.68 153.952 20
-6 1 -3 1380.37 159.856 18
-6 -1 -3 1392.31 163.532 18
-6 1 -3 1487.95 201.414 21
-6 -1 -3 1676.22 183.109 21
-6 1 -3 1506.23 196.369 19
-6 -1 -3 1725.79 185.384 19
-6 1 -3 1530.85 189.658 8
-6 -1 -3 1360.38 201.205 8
-6 1 -3 1198.36 133.462 5
-6 -1 -3 1220.17 158.446 5
-6 -1 -3 1491.91 200.65 22
-6 -1 -3 1825.65 173.994 27
-6 -1 -3 1704.03 159.056 24
-6 1 -3 1509.71 155.805 26
-6 1 -3 1273.26 194.911 22
-6 1 -3 1276.31 166.759 25
-6 -1 -3 1449.29 158.646 25
-6 -1 -2 4598.08 284.806 30
-6 -1 -2 4685.49 284.435 28
-6 -1 -2 4340.58 298.456 29
-6 1 -2 3754.13 268.152 32
-6 1 -2 3992.57 255.257 29
-6 -1 -2 4529.01 269.267 20
-6 -1 -2 4826.54 292.163 21
-6 -1 -2 4004.45 267.149 18
-6 -1 -2 5093.72 294.628 19
-6 1 -2 4373.86 278.177 20
-6 1 -2 4449.37 234.619 5
-6 -1 -2 4434.68 291.838 8
-6 -1 -2 4211.12 262.756 5
-6 1 -2 4793.65 280.452 8
-6 1 -2 3632.62 271.889 24
-6 1 -2 3930.17 285.299 27
-6 -1 -2 4285.5 257.208 24
-6 -1 -2 4688.79 276.631 27
-6 -1 -2 4917.38 305.135 22
-6 1 -2 4305.21 280.005 26
-6 1 -2 4211.79 286.772 22
-6 1 -2 4063.47 289.245 25
-6 -1 -2 4661.72 275.013 25
-6 -1 -1 1266.16 132.629 8
-6 1 -1 1675.29 140.046 8
-6 -1 -1 1536.35 158.923 5
-6 1 -1 1289.22 130.637 5
-6 -1 -1 1493.34 153.878 20
-6 1 -1 1129.99 136.826 18
-6 -1 -1 1342.54 134.828 18
-6 1 -1 1415.88 164.391 19
-6 -1 -1 1423.18 146.058 19
-6 1 -1 1124.54 149.934 20
-6 -1 0 470.041 64.0653 8
-6 1 0 488.906 92.1539 8
-6 -1 0 441.537 82.6382 5
-6 1 0 391.419 89.2962 19
-6 1 0 532.737 111.616 20
-6 1 0 454.687 88.3085 18
-6 -1 1 40142.3 987.17 8
-6 1 1 43607 1150.23 20
-6 -1 1 40757.8 1196.44 20
-6 1 1 41547.4 1064.15 19
-6 1 2 48665.2 1287.1 20
-6 -1 2 48715.6 1318.44 20
-6 1 3 80277 1993.93 20
-6 -1 4 62058.9 1797.91 17
-6 -1 5 12561.3 577.992 17
-6 -1 7 6984.05 503.519 10
-6 -1 8 7939.2 459.665 10
-6 1 8 8953.04 511.927 10
-6 2 -8 106.702 62.9867 13
-6 2 -7 7644.59 345.867 37
-6 2 -7 7805.31 472.006 29
-6 -2 -7 7943.09 426.003 29
-6 -2 -7 9183.44 479.989 11
-6 2 -7 6929.45 353.877 11
-6 2 -7 7952.44 420.69 22
-6 -2 -7 8177.88 402.745 22
-6 -2 -7 7753.08 426.738 4
-6 -2 -7 7870.08 379.678 13
-6 2 -7 8507.89 419.914 13
-6 -2 -6 546.525 148.311 3
-6 2 -6 322.172 165.275 35
-6 2 -6 362.518 107.263 38
-6 2 -6 322.429 143.563 37
-6 2 -6 486.951 119.839 28
-6 2 -6 419.985 122.286 30
-6 2 -6 627.072 184.392 29
-6 -2 -6 314.461 155.031 29
-6 -2 -6 376.124 142.325 13
-6 -2 -6 441.141 175.71 11
-6 2 -6 507.642 151.877 11
-6 2 -6 220.356 97.7926 12
-6 -2 -6 509.276 142.949 22
-6 2 -6 307.742 98.9138 21
-6 2 -6 234.731 140.764 6
-6 -2 -6 435.865 134.534 6
-6 2 -5 103993 2957.58 6
-6 -2 -5 106062 2874.06 6
-6 -2 -5 119729 3011.27 3
-6 -2 -5 107016 3105.21 35
-6 2 -5 111359 3057.42 35
-6 2 -5 108912 3060.05 32
-6 2 -5 113565 3010.64 29
-6 2 -5 105487 2999.71 28
-6 2 -5 109141 3011.74 30
-6 -2 -5 115315 3056.46 11
-6 2 -5 109128 2914.27 11
-6 -2 -5 103939 2884.12 9
-6 2 -5 98405 2738.76 12
-6 -2 -5 109487 2943.26 22
-6 2 -5 105985 3094.45 22
-6 2 -5 107082 2894.51 18
-6 2 -5 105862 2864.19 21
-6 -2 -5 92204.5 2855.11 21
-6 2 -5 104462 2856.32 19
-6 -2 -5 114327 3015.48 13
-6 -2 -4 1322.25 212.322 3
-6 2 -4 1232.43 190.541 36
-6 -2 -4 1096.74 217.303 35
-6 -2 -4 1346.43 171.479 28
-6 2 -4 1208.89 212.048 28
-6 2 -4 1370.78 218.559 32
-6 2 -4 951.002 205.121 30
-6 2 -4 1347.15 202.023 29
-6 -2 -4 1081.93 174.83 9
-6 2 -4 1489.38 219.959 11
-6 -2 -4 1321.07 217.57 13
-6 2 -4 1098.83 155.32 12
-6 2 -4 1004.52 187.546 19
-6 2 -4 1335.74 175.611 18
-6 2 -4 1418.11 217.914 21
-6 -2 -4 998.843 158.038 18
-6 -2 -4 1328.64 194.389 21
-6 -2 -4 879.465 148.668 6
-6 -2 -4 1576.22 208.949 5
-6 2 -4 1142.56 182.213 24
-6 2 -4 1808.28 262.691 22
-6 2 -4 1206.94 182.702 27
-6 2 -4 1277.27 176.544 25
-6 -2 -4 1148.17 186.718 22
-6 2 -3 148067 3498.08 29
-6 2 -3 145080 3580.18 28
-6 2 -3 154667 3558 32
-6 -2 -3 141420 3611.95 29
-6 2 -3 148660 3609.05 30
-6 2 -3 133642 3598.61 21
-6 -2 -3 147817 3593.24 21
-6 -2 -3 135114 3460.82 18
-6 2 -3 135090 3589 19
-6 2 -3 133439 3497.11 20
-6 2 -3 146855 3536.4 8
-6 -2 -3 162477 3562.45 5
-6 2 -3 137033 3520.47 24
-6 2 -3 133369 3537.92 27
-6 2 -3 132341 3499.9 26
-6 2 -3 151906 3595.67 22
-6 -2 -3 101759 3442.48 25
-6 2 -2 581.327 121.082 30
-6 2 -2 592.917 98.2168 29
-6 -2 -2 442.34 105.213 28
-6 2 -2 658.489 112.621 32
-6 -2 -2 631.759 130.942 29
-6 2 -2 397.837 103.534 20
-6 2 -2 631.997 121.53 22
-6 -2 -2 405.367 113.598 20
-6 -2 -2 566.511 98.0583 18
-6 -2 -2 625.613 119.947 22
-6 2 -2 537.918 100.786 18
-6 -2 -2 491.442 107.433 5
-6 -2 -2 538.663 122.328 8
-6 2 -2 570.344 113.827 8
-6 2 -2 693.198 78.8865 5
-6 -2 -2 422.052 118.219 25
-6 -2 -2 471.005 117.024 27
-6 -2 -2 571.505 119.223 24
-6 2 -2 677.37 124.054 25
-6 -2 -1 4289.91 273.91 28
-6 2 -1 4246.2 263.296 30
-6 2 -1 4346.48 264.368 28
-6 -2 -1 4631.21 269.132 29
-6 -2 -1 5143.26 276.635 22
-6 -2 -1 3826.02 305.133 20
-6 2 -1 4204.58 263.828 21
-6 2 -1 4433.28 264.79 18
-6 -2 -1 3782.42 230.232 17
-6 2 -1 4285.65 260.604 19
-6 2 -1 4175.31 260.361 20
-6 -2 -1 3951.68 245.152 8
-6 -2 -1 5369.66 300.592 5
-6 2 -1 4869.2 258.531 8
-6 2 -1 4953.75 230.455 5
-6 2 0 819.404 110.427 19
-6 2 0 722.625 106.913 18
-6 2 0 763.158 114.562 20
-6 2 0 672.008 109.169 8
-6 2 1 253142 6073.04 19
-6 2 1 251341 6146.23 20
-6 2 2 3071.26 201.77 20
-6 -2 3 134426 3504.65 17
-6 2 3 136149 3256.27 20
-6 -2 4 3702.2 308.212 17
-6 -2 5 41.7482 126.423 10
-6 -2 5 172.209 89.9337 17
-6 -2 6 1330.82 244.322 10
-6 -2 7 13404.4 715.268 10
-6 -2 8 -15.1554 41.5038 10
-6 -3 -8 214.583 51.047 13
-6 3 -8 350.987 76.1671 13
-6 3 -7 6182.58 350.208 37
-6 3 -7 6273.58 429.097 29
-6 3 -7 4929.38 272.161 12
-6 -3 -7 6295.84 424.727 11
-6 3 -7 6086.26 389.253 22
-6 -3 -7 6373.61 346.625 13
-6 3 -7 6719.64 386.767 13
-6 -3 -7 6779.6 425.569 4
-6 -3 -7 4483.13 287.721 1
-6 -3 -6 5688.68 409.681 3
-6 -3 -6 5655.84 458.935 4
-6 3 -6 5334.19 457.585 35
-6 3 -6 5005.61 350.332 38
-6 3 -6 5499.88 441.047 37
-6 3 -6 5451.59 394.223 28
-6 3 -6 5480 387.644 30
-6 3 -6 5476.33 445.258 29
-6 -3 -6 5457.6 417.861 29
-6 3 -6 5254.73 379.709 11
-6 3 -6 5716.28 420.506 13
-6 3 -6 4756.77 320.111 12
-6 -3 -6 5496.72 467.522 11
-6 -3 -6 5920.51 418.116 22
-6 3 -6 4924.14 331.031 21
-6 -3 -6 5589.53 397.885 13
-6 3 -5 5802.49 449.077 8
-6 -3 -5 5359.21 433.307 3
-6 3 -5 5606.6 464.232 35
-6 3 -5 5027.15 408.877 29
-6 3 -5 4982.84 437.305 32
-6 3 -5 4434.87 419.135 28
-6 -3 -5 5610.69 438.886 29
-6 3 -5 4542.94 430.216 30
-6 3 -5 4834.09 380.07 11
-6 3 -5 6021.4 435.208 13
-6 -3 -5 5237.9 410.562 9
-6 3 -5 4687.65 328.783 12
-6 -3 -5 4507.83 424.56 11
-6 3 -5 4873.13 363.843 24
-6 3 -5 5448.46 485.162 22
-6 -3 -5 5714.91 420.328 22
-6 3 -5 4599.9 365.021 18
-6 3 -5 4804.15 391.994 21
-6 3 -5 4802.06 391.953 19
-6 -3 -5 4672.8 399.351 13
-6 3 -4 3746.57 327.818 6
-6 -3 -4 4173.26 351.75 5
-6 -3 -4 4045.04 376.03 3
-6 -3 -4 3579.65 372.14 2
-6 3 -4 3224.21 297.627 36
-6 -3 -4 3079.92 356.188 35
-6 3 -4 3819.65 364.568 35
-6 3 -4 3879.33 337.072 32
-6 3 -4 4043.07 322.745 29
-6 3 -4 3923.78 355.597 28
-6 3 -4 3432.55 345.17 30
-6 -3 -4 3413.7 307.191 28
-6 -3 -4 4097.12 377.725 11
-6 3 -4 3768.45 328.042 11
-6 -3 -4 3249.86 299.407 9
-6 3 -4 3607.88 320.124 24
-6 3 -4 3319.67 317.032 27
-6 3 -4 3779.72 292.875 26
-6 3 -4 4329.06 381.138 22
-6 -3 -4 4251.49 351.417 22
-6 3 -4 3799.49 326.612 25
-6 -3 -4 3006.86 331.326 21
-6 3 -4 3297.22 338.74 19
-6 3 -4 3470.9 352.949 21
-6 3 -4 3293.42 270.501 20
-6 -3 -4 3971.81 355.081 13
-6 3 -3 4664.98 368.703 35
-6 3 -3 4384.25 315.244 32
-6 3 -3 4940.14 306.864 29
-6 -3 -3 4946.72 360.375 28
-6 -3 -3 4567 362.344 11
-6 -3 -3 4419.23 316.211 9
-6 3 -3 4405.78 329.055 27
-6 3 -3 4735.47 333.147 22
-6 3 -3 4254.45 297.732 18
-6 3 -3 4447.01 347.559 21
-6 -3 -3 3812.62 363.33 21
-6 3 -3 4566.72 349.097 19
-6 -3 -3 4200.31 258.282 18
-6 3 -3 4193.1 309.016 20
-6 3 -3 4133.91 310.9 6
-6 -3 -3 4525.85 333.17 5
-6 -3 -2 2235.52 219.413 22
-6 3 -2 2467.49 207.133 22
-6 3 -2 2247.43 198.517 18
-6 3 -2 2722.95 234.222 21
-6 3 -2 2575.44 227.998 19
-6 3 -2 2409.65 211.499 20
-6 -3 -2 2762.08 232.697 5
-6 3 -2 2580.02 223.677 30
-6 3 -2 2626 218.952 28
-6 3 -2 2555.86 198.239 32
-6 3 -2 2451.65 182.518 29
-6 -3 -2 2237.29 218.777 29
-6 -3 -1 8404.32 356.214 17
-6 -3 -1 8702.94 425.102 22
-6 3 -1 9607.39 407.983 21
-6 3 -1 8538.9 397.428 18
-6 3 -1 9415.54 403.326 19
-6 -3 -1 8952.84 433.548 5
-6 3 -1 9039.66 405.07 8
-6 3 -1 9527.92 328.584 5
-6 -3 -1 7573.78 451.644 28
-6 3 -1 9380.94 399.819 28
-6 3 -1 9566.12 402.059 30
-6 -3 0 644.288 136.707 17
-6 3 0 991.616 111.115 19
-6 3 0 547.7 100.865 18
-6 -3 0 520.013 121.045 21
-6 3 0 1016.57 121.517 20
-6 3 0 444.993 105.87 8
-6 -3 1 15197.9 663.679 17
-6 -3 1 13917.9 547.412 21
-6 3 1 14822.9 491.446 19
-6 3 1 14634.7 541.433 20
-6 3 2 36069.5 1084.88 20
-6 3 3 71761.3 1795.92 20
-6 -3 3 69779.6 2037.41 17
-6 -3 4 25799.9 1057.37 10
-6 -3 4 29317.2 1016.9 17
-6 -3 5 17052.9 843.986 10
-6 -3 5 18276.7 742.1 17
-6 -3 6 1246.97 244.667 10
-6 -3 7 1471.85 207.274 10
-6 4 -7 3272.39 257.177 37
-6 4 -7 3204.49 290.024 29
-6 4 -7 2717.58 190.722 12
-6 4 -7 3074.88 254.319 13
-6 -4 -7 3222.55 226.488 13
-6 -4 -7 3336.59 299.532 4
-6 4 -6 59658.3 1889.93 6
-6 -4 -6 66709.4 1970.09 4
-6 -4 -6 64292.7 1849.61 3
-6 4 -6 61131.5 1891 35
-6 4 -6 53461.2 1701.32 38
-6 4 -6 57640.6 1888.15 37
-6 4 -6 58658.8 1803.85 30
-6 4 -6 56804.5 1873.79 32
-6 4 -6 56626.9 1819.1 29
-6 4 -6 58168.7 1818.96 28
-6 4 -6 64237.1 1820.08 13
-6 4 -6 53859.3 1622.85 12
-6 -4 -6 59933.3 1952.01 11
-6 4 -6 57885 1926.06 22
-6 -4 -6 64143.3 1847.81 22
-6 4 -6 55661.5 1662.62 21
-6 -4 -6 57635.8 1714.15 13
-6 4 -5 4163.76 379.458 6
-6 4 -5 3506.82 350.216 8
-6 -4 -5 5495.61 455.333 3
-6 4 -5 4169.91 402.59 35
-6 -4 -5 4018.95 371.512 29
-6 4 -5 4565.27 404.354 32
-6 4 -5 4166.42 360.382 29
-6 4 -5 3892.31 388.069 28
-6 4 -5 4091.48 412.83 30
-6 4 -5 3986.93 332.134 11
-6 4 -5 4046.85 364.186 13
-6 4 -5 3284.34 285.635 12
-6 4 -5 3764.09 351.178 24
-6 4 -5 4056.72 337.6 27
-6 4 -5 4219.63 415.38 22
-6 -4 -5 4682.98 393.539 22
-6 4 -5 3944.08 346.425 18
-6 4 -5 3842.02 377.008 21
-6 4 -5 3611.44 361.623 19
-6 -4 -5 4156.66 353.583 13
-6 4 -4 122600 3325.43 6
-6 -4 -4 146752 3502.08 5
-6 4 -4 128337 3357.36 8
-6 -4 -4 148207 3582.66 3
-6 -4 -4 122754 3494.35 2
-6 4 -4 121297 3260.12 36
-6 4 -4 132039 3466.92 35
-6 4 -4 130362 3343.47 32
-6 4 -4 132258 3395.27 28
-6 4 -4 127327 3260.61 29
-6 4 -4 133337 3437.66 30
-6 -4 -4 131778 3401.96 29
-6 -4 -4 134283 3513.53 11
-6 4 -4 132217 3336.56 11
-6 4 -4 135893 3380.8 13
-6 -4 -4 126399 3339.29 9
-6 4 -4 120420 3350.17 27
-6 -4 -4 136697 3466.81 22
-6 4 -4 132794 3403.59 22
-6 4 -4 117784 3288.01 26
-6 4 -4 117646 3320.13 25
-6 4 -4 125897 3280.99 18
-6 4 -4 124026 3436.39 21
-6 -4 -4 88800.6 3364.62 21
-6 4 -4 123335 3426.4 19
-6 4 -4 114045 3266.32 20
-6 -4 -4 123848 3339.43 13
-6 -4 -3 1308.96 223.554 3
-6 -4 -3 1060.48 212.418 2
-6 4 -3 1500.71 222.047 35
-6 4 -3 1216.72 152.307 29
-6 4 -3 1241.99 170.677 32
-6 -4 -3 1297.83 207.127 11
-6 4 -3 1277.08 195.639 11
-6 -4 -3 950.305 197.615 28
-6 4 -3 1336.54 185.056 22
-6 -4 -3 1310.77 203.37 22
-6 4 -3 1499.77 183.456 18
-6 -4 -3 933.198 227.599 21
-6 4 -3 1186.52 166.86 20
-6 4 -3 1297.82 186.05 8
-6 4 -3 1330.45 180.045 6
-6 -4 -3 1426.99 201.416 5
-6 4 -2 15937.9 551.918 22
-6 4 -2 11580.5 515.126 18
-6 -4 -2 9694.22 642.676 21
-6 4 -2 12051.8 538.824 19
-6 4 -2 12593.3 542.568 21
-6 4 -2 14163.8 547.629 20
-6 -4 -2 12567.9 572.761 5
-6 4 -2 11446.6 453.472 29
-6 4 -2 12701.6 529.295 28
-6 4 -2 13000.5 495.116 32
-6 4 -2 12355.6 530.879 30
-6 4 -1 213.494 77.2776 19
-6 4 -1 117.713 70.5728 18
-6 4 -1 84.7031 67.4159 21
-6 4 -1 103.375 52.2881 22
-6 -4 -1 110.504 52.4923 17
-6 4 -1 177.395 67.2558 30
-6 4 -1 137.445 64.6469 28
-6 -4 0 138517 3420.9 17
-6 4 0 138652 3299.93 28
-6 4 0 139534 3291.2 30
-6 4 0 135714 3290.14 21
-6 4 0 138011 3324.74 20
-6 4 0 134387 3291.54 19
-6 -4 0 130698 3453.94 21
-6 4 0 140451 3338.96 18
-6 -4 0 133664 3458.87 5
-6 4 1 1716.04 131.315 19
-6 -4 1 1855.98 217.341 17
-6 4 1 1638.96 153.946 20
-6 -4 1 1539.05 186.923 5
-6 4 2 232616 5693.31 20
-6 -4 2 251679 5782.5 5
-6 4 3 3823.27 236.829 20
-6 -4 3 4053.59 331.252 17
-6 -4 3 3685.07 282.029 5
-6 -4 4 43059.3 1501.67 10
-6 -4 4 46936.6 1454.6 17
-6 -4 5 3681.38 385.274 10
-6 -4 5 4100.4 322.47 17
-6 -4 6 877.764 199.608 10
-6 5 -7 996.841 142.766 37
-6 5 -7 1036.99 110.949 38
-6 5 -7 1253.13 178.969 29
-6 5 -7 1032.91 152.672 13
-6 5 -7 851.721 106.367 12
-6 -5 -7 1078.1 112.446 13
-6 -5 -7 1340.62 187.488 4
-6 5 -6 9165.82 563.086 6
-6 -5 -6 9453.53 549.156 3
-6 -5 -6 10815.4 644.052 4
-6 -5 -6 6805.41 377.531 1
-6 5 -6 9803.14 563.735 35
-6 5 -6 9667.86 587.117 37
-6 5 -6 8686.48 551.309 32
-6 5 -6 8362.54 514.492 29
-6 5 -6 8403.57 529.024 28
-6 5 -6 8669.29 529.716 30
-6 5 -6 9215.26 518.242 13
-6 5 -6 8521.17 429.925 12
-6 5 -6 8958.01 581.112 22
-6 5 -6 8554.92 455.768 21
-6 -5 -6 8690.18 439.02 13
-6 5 -5 1694.54 243.074 8
-6 5 -5 1746.73 259.571 6
-6 -5 -5 1362.35 178.329 1
-6 -5 -5 1882.12 296.64 3
-6 -5 -5 1350.22 277.413 4
-6 5 -5 1599.95 264.587 35
-6 5 -5 1925.13 280.411 28
-6 5 -5 1921.16 240.46 29
-6 5 -5 1535.94 250.408 32
-6 5 -5 1682.98 275.952 30
-6 5 -5 1835.27 260.948 13
-6 5 -5 1496.95 198.093 12
-6 -5 -5 2285.31 330.069 11
-6 5 -5 1673.33 241.685 24
-6 5 -5 1277.2 214.077 27
-6 5 -5 1383.88 210.21 25
-6 5 -5 1369.08 244.246 19
-6 5 -5 1371.83 216.634 18
-6 5 -5 1469.63 268.657 22
-6 5 -5 1780.35 269.58 21
-6 -5 -5 1796.74 220.516 13
-6 -5 -4 2874.82 323.456 5
-6 5 -4 2697.17 289.779 6
-6 5 -4 2829.08 295.91 8
-6 -5 -4 2797.23 351.955 3
-6 -5 -4 2698.73 339.924 2
-6 5 -4 3145.9 350.457 35
-6 5 -4 2334.96 263.665 32
-6 5 -4 2907.34 265.937 29
-6 5 -4 2959.45 310.937 28
-6 5 -4 2928.49 306.962 13
-6 5 -4 2889.49 284.054 11
-6 -5 -4 2409.32 285.557 9
-6 -5 -4 2873.08 343.236 11
-6 5 -4 2750.54 300.762 22
-6 5 -4 2849.8 302.716 27
-6 5 -4 2452.05 267.646 18
-6 -5 -4 2822.39 330.796 22
-6 5 -4 2278.18 296.244 21
-6 5 -4 2204.7 283.659 19
-6 5 -4 2278.47 257.752 20
-6 -5 -4 2528.32 266.739 13
-6 -5 -3 1742.04 259.825 3
-6 -5 -3 1293.27 244.181 2
-6 5 -3 1222.05 213.603 35
-6 5 -3 1342.29 181.088 32
-6 5 -3 1606.97 207.79 28
-6 5 -3 1440.65 166.409 29
-6 5 -3 1645.29 211.684 30
-6 -5 -3 1192.19 216.845 11
-6 5 -3 1121.47 190.117 11
-6 -5 -3 1107.9 189.844 9
-6 5 -3 1722.67 209.432 22
-6 5 -3 1346.13 191.051 18
-6 -5 -3 1659.1 253.201 22
-6 5 -3 1315.63 176.801 20
-6 -5 -3 1359.08 284.339 21
-6 5 -3 1102.29 179.139 6
-6 5 -3 1224.39 182.861 8
-6 -5 -3 1352.2 216.46 5
-6 5 -2 11681.5 557.604 8
-6 5 -2 12625 530.402 28
-6 5 -2 11898.8 477.512 32
-6 5 -2 11545.1 527.384 30
-6 -5 -2 12439.2 571.657 9
-6 5 -2 12298.2 503.069 22
-6 5 -2 11477.8 537.618 18
-6 5 -2 11712.9 532.242 21
-6 5 -2 12653.7 545.422 19
-6 -5 -2 10955.5 677.521 21
-6 5 -2 12417.7 525.435 20
-6 -5 -2 13595.4 675.067 3
-6 -5 -1 741.289 111.468 17
-6 5 -1 1280.87 119.709 22
-6 5 -1 1097.2 147.898 18
-6 5 -1 985.238 129.373 19
-6 -5 -1 781.032 172.417 21
-6 -5 -1 791.894 142.168 5
-6 5 -1 1396.49 181.505 8
-6 5 -1 1230.51 138.464 28
-6 5 -1 860.405 120.47 30
-6 -5 0 7574.05 413.873 17
-6 5 0 8065.7 349.35 19
-6 5 0 7585.86 362.639 18
-6 5 0 8215.17 372.461 20
-6 -5 0 7967.83 444.255 5
-6 5 0 7876.68 347.714 28
-6 5 0 8383.64 352.56 30
-6 -5 1 21623.2 847.964 17
-6 -5 1 21091 831.393 5
-6 5 1 21511.1 658.911 19
-6 5 1 22721.5 727.285 20
-6 -5 2 15032.5 695.97 5
-6 5 2 17777.5 627.904 20
-6 -5 3 35638.4 1274.14 5
-6 -5 3 46287.1 1414.74 17
-6 -5 4 41450 1380.22 17
-6 -5 4 42135.8 1427.76 10
-6 -5 5 4173.65 341.779 17
-6 -5 5 4589.14 388.219 10
-6 6 -7 1299.11 145.694 37
-6 6 -7 1446.72 152.498 13
-6 -6 -7 1754.94 188.498 4
-6 6 -6 2242.74 259.507 35
-6 6 -6 2315.28 241.927 38
-6 6 -6 2260.19 247.229 29
-6 6 -6 2592.49 288.517 32
-6 6 -6 2547.78 278.375 28
-6 6 -6 1928.89 256.128 30
-6 6 -6 2584.56 259.419 13
-6 6 -6 2531.79 218.064 12
-6 6 -6 2548.53 297.579 22
-6 6 -6 2247.45 221.43 21
-6 -6 -6 2957.12 294.274 3
-6 -6 -6 2725.04 322.382 4
-6 6 -5 55218.4 1761.29 6
-6 -6 -5 62869.6 1919.85 3
-6 6 -5 58498.7 1778.1 35
-6 6 -5 56346.8 1746.5 32
-6 6 -5 53502.4 1655.18 29
-6 6 -5 56621 1808.99 28
-6 6 -5 53197 1809.04 30
-6 6 -5 60138.2 1759.83 13
-6 6 -5 50783.9 1603.3 12
-6 -6 -5 58434.9 1958.08 11
-6 6 -5 53501.3 1728.3 24
-6 6 -5 52199.4 1722.81 27
-6 6 -5 57674.6 1820.56 22
-6 6 -5 52493.3 1700.84 25
-6 6 -5 55756.1 1833.46 21
-6 -6 -5 52738.1 1569.02 13
-6 -6 -4 4244.96 431.859 2
-6 -6 -4 5077.5 470.111 3
-6 -6 -4 4409.18 449.647 4
-6 6 -4 4955.63 416.598 35
-6 6 -4 4558.6 324.154 29
-6 6 -4 4457.36 349.16 32
-6 6 -4 4481.33 381.042 13
-6 -6 -4 4065.78 426.858 11
-6 6 -4 4179.24 363.016 22
-6 6 -4 4213.88 365.351 27
-6 6 -4 4442.58 396.77 21
-6 6 -4 4062.71 380.502 19
-6 6 -4 4415.52 366.321 18
-6 6 -4 3808.28 342.026 20
-6 6 -4 3917.2 365.058 8
-6 6 -4 4424.54 368.726 6
-6 -6 -4 4686.78 430.919 5
-6 -6 -3 75365.9 2375.33 2
-6 -6 -3 81386.4 2391.23 3
-6 -6 -3 77275.5 2344.62 4
-6 6 -3 81986.2 2293.99 35
-6 6 -3 71575.9 1985.13 29
-6 6 -3 76305.6 2130.43 28
-6 6 -3 73914.1 2050.59 32
-6 6 -3 75234.6 2146.53 30
-6 -6 -3 75281.8 2206.6 9
-6 -6 -3 74332.2 2290.57 11
-6 6 -3 78350.5 2107.55 22
-6 6 -3 75240.1 2153.23 18
-6 6 -3 72859.6 2103.14 20
-6 6 -3 76406.5 2131.88 6
-6 6 -3 74525 2178.61 8
-6 6 -2 2351.8 220.006 6
-6 6 -2 2372.38 243.371 8
-6 -6 -2 2240.52 263.66 5
-6 6 -2 2360.96 219.601 28
-6 6 -2 2388.16 190.419 32
-6 6 -2 2277.28 220.85 30
-6 6 -2 2356.97 228.255 11
-6 -6 -2 1952.05 244.481 10
-6 -6 -2 2081.03 228.549 9
-6 -6 -2 1865.52 232.156 11
-6 6 -2 2404.93 204.146 22
-6 6 -2 2364.59 226.103 21
-6 6 -2 2263.72 213.13 20
-6 6 -2 2243.89 232.932 18
-6 6 -2 1966.22 209.165 19
-6 -6 -2 2096.62 315.043 2
-6 -6 -2 2555.43 300.146 3
-6 -6 -1 3172.07 370.114 2
-6 -6 -1 2484.15 223.724 17
-6 6 -1 3149.95 228.759 28
-6 6 -1 2837.84 220.573 30
-6 -6 -1 3028.31 288.874 10
-6 6 -1 2834.96 193.614 22
-6 6 -1 2874.21 248.655 18
-6 6 -1 3084.45 230.5 19
-6 -6 -1 3065.03 280.128 5
-6 -6 0 340.066 107.023 17
-6 -6 0 230.627 130.106 2
-6 -6 0 215.559 115.254 3
-6 6 0 223.269 69.6563 19
-6 6 0 209.982 76.2877 20
-6 -6 0 104.478 82.3032 5
-6 6 0 194.631 114.213 8
-6 6 0 270.397 75.5419 30
-6 6 0 129.71 65.1195 28
-6 -6 1 150492 3826.43 17
-6 6 1 146780 3537.43 19
-6 6 1 146202 3615.31 20
-6 -6 1 148831 3739.81 5
-6 6 1 150227 3811.32 8
-6 -6 2 6806.02 461.299 17
-6 -6 2 6802.51 398.956 2
-6 6 2 6680.97 354.467 20
-6 -6 2 5553.22 370.343 5
-6 -6 3 89584.8 2638.34 10
-6 -6 3 89699.4 2637.27 17
-6 -6 4 7781.32 533.092 10
-6 -6 4 9229.97 482.475 2
-6 -6 4 8618.41 536.832 17
-6 -6 5 211.281 103.709 2
-6 -6 5 337.804 122.481 17
-6 6 8 361.811 106.306 10
-6 -7 -7 5266.55 258.398 4
-6 7 -6 756.436 147.223 35
-6 7 -6 524.034 125.765 38
-6 7 -6 811.878 171.601 37
-6 7 -6 718.665 153.521 28
-6 7 -6 641.403 157.692 30
-6 7 -6 613.162 143.169 32
-6 7 -6 772.664 144.168 13
-6 7 -6 621.454 114.03 12
-6 7 -6 803.84 177.141 22
-6 7 -6 675.345 122.106 21
-6 -7 -6 642.096 153.1 3
-6 -7 -5 820.328 206.144 3
-6 -7 -5 1145.3 277.099 4
-6 7 -5 825.642 181.608 35
-6 7 -5 826.446 191.275 32
-6 7 -5 678.44 163.522 29
-6 7 -5 776.958 205.056 30
-6 7 -5 942.825 209.905 28
-6 7 -5 539.437 164.162 13
-6 7 -5 744.929 151.368 12
-6 7 -5 743.139 165.358 25
-6 7 -5 493.425 152.587 27
-6 7 -5 774.341 178.674 24
-6 7 -5 905.739 213.11 22
-6 7 -5 766.154 203.784 21
-6 7 -5 679.676 192.268 6
-6 -7 -4 611.821 203.357 3
-6 -7 -4 502.537 206.236 4
-6 -7 -4 364.492 180.251 2
-6 7 -4 467.791 160.198 35
-6 7 -4 478.08 168.647 30
-6 7 -4 486.133 124.774 29
-6 7 -4 582.369 157.485 32
-6 7 -4 302.726 153.427 28
-6 7 -4 580.49 169.784 13
-6 -7 -4 413.781 196.693 11
-6 7 -4 323.673 133.888 19
-6 7 -4 526.458 166.198 22
-6 7 -4 443.881 147.496 18
-6 7 -4 437.25 127.433 20
-6 7 -4 419.618 163.792 21
-6 7 -4 498.429 143.623 6
-6 7 -4 673.787 159.085 8
-6 -7 -3 18767.9 961.997 2
-6 -7 -3 18417.9 924.47 4
-6 -7 -3 19940.2 952.485 3
-6 7 -3 18009.1 827.704 35
-6 7 -3 16710 684.714 32
-6 7 -3 18239.9 766.184 28
-6 7 -3 16905.2 759.368 30
-6 -7 -3 18047.7 829.967 9
-6 -7 -3 15856.2 851.292 11
-6 7 -3 17645.9 730.984 22
-6 7 -3 17581.7 787.182 21
-6 7 -3 18096.3 798.31 18
-6 7 -3 16968.1 779.4 19
-6 7 -3 17482.4 750.759 20
-6 7 -3 18654.9 760.176 6
-6 7 -3 16700.3 773.837 8
-6 7 -2 2072.03 234.863 8
-6 -7 -2 1493.86 229.073 5
-6 7 -2 1749.18 199.948 28
-6 7 -2 1516.75 194.134 30
-6 -7 -2 1464.69 211.256 9
-6 7 -2 1473.41 170.586 22
-6 7 -2 1699.59 215.135 18
-6 7 -2 1495.68 189.724 19
-6 7 -2 1485.42 195.737 21
-6 7 -2 1370.27 179.314 20
-6 -7 -2 1385.54 227.591 4
-6 -7 -2 1630.48 303.305 2
-6 -7 -1 36015.7 1299.25 3
-6 7 -1 33203.9 1034.91 28
-6 7 -1 33328.8 1038.46 30
-6 -7 -1 31628.7 1054.98 9
-6 -7 -1 33605.3 1192.36 10
-6 7 -1 32495.3 1040.69 19
-6 7 -1 33685.9 1066.09 20
-6 7 -1 33082.7 1131.25 8
-6 -7 0 1220.3 230.873 2
-6 -7 0 1142.15 210.17 3
-6 7 0 1247.63 142.389 28
-6 7 0 1178.68 137.725 30
-6 -7 0 1054.9 186.521 10
-6 -7 0 901.692 166.603 17
-6 7 0 1193.29 140.163 19
-6 7 0 1303.47 160.471 20
-6 7 0 1183.73 203.577 8
-6 -7 0 1264.02 177.473 5
-6 -7 1 533.577 147.622 2
-6 -7 1 522.75 145.138 10
-6 -7 1 428.676 133.105 17
-6 7 1 513.575 90.4685 19
-6 7 1 469.333 100.746 20
-6 -7 1 355.352 100.689 5
-6 7 1 470.561 161.338 8
-6 -7 2 25065.1 1055.02 17
-6 7 2 24951.9 856.888 20
-6 -7 2 27266.2 984.404 2
-6 -7 3 26964.4 991.466 2
-6 -7 3 25353.6 1077.48 17
-6 -7 4 18373 762.899 2
-6 -7 4 16636.2 812.213 17
-6 -7 5 15307.4 667.186 2
-6 -7 5 15168.8 730.559 17
-6 8 -6 17784.8 673.376 28
-6 8 -6 17189.5 660.987 30
-6 8 -6 16811.8 588.987 13
-6 8 -6 16004.7 563.245 12
-6 8 -6 16937.2 680.01 22
-6 8 -6 18774.9 692.278 37
-6 8 -6 17541.9 626.208 38
-6 -8 -6 20583.7 736.28 4
-6 -8 -6 19722.6 696.986 3
-6 8 -5 3458.97 280.271 35
-6 8 -5 4130.99 353.504 37
-6 8 -5 3747.46 304.834 32
-6 8 -5 3573.62 291.637 13
-6 8 -5 3575.3 267.487 12
-6 8 -5 3308.54 303.936 24
-6 8 -5 3751.71 319.852 27
-6 8 -5 4187.6 352.466 22
-6 8 -5 3367.42 295.249 25
-6 8 -5 3888.36 351.942 21
-6 -8 -5 4544.83 379.164 3
-6 -8 -5 3956.54 398.813 4
-6 8 -4 54200.9 1716.72 35
-6 8 -4 55272.2 1684.01 32
-6 8 -4 57911.6 1823.38 30
-6 8 -4 57777.2 1799.94 28
-6 8 -4 58709.6 1745.89 13
-6 8 -4 56795.8 1796.54 27
-6 8 -4 58642.9 1763.36 22
-6 8 -4 62698.5 1774.28 6
-6 -8 -4 53416.9 1878.15 2
-6 -8 -4 62890.3 2086.14 4
-6 -8 -3 2136.85 334.289 2
-6 -8 -3 1761.74 295.232 4
-6 8 -3 2194.16 260.453 30
-6 8 -3 2339.27 263.017 28
-6 8 -3 2309.18 274.466 35
-6 8 -3 2199.9 241.636 22
-6 8 -3 2180.76 271.794 21
-6 8 -3 2511.81 278.589 19
-6 8 -3 2054.34 240.438 20
-6 8 -3 2128.69 245.966 8
-6 -8 -3 2151.47 302.953 5
-6 8 -2 6540.19 427.025 8
-6 8 -2 6254.24 403.452 30
-6 8 -2 5856.16 389.345 28
-6 8 -2 6616.87 367.578 22
-6 8 -2 5960.3 404.468 21
-6 8 -2 6313.66 409.78 19
-6 8 -2 6178.32 400.683 20
-6 -8 -2 5982.87 551.731 2
-6 -8 -2 5819.25 462.325 4
-6 -8 -2 6525.51 521.062 3
-6 8 -1 119.343 87.1396 30
-6 8 -1 119.413 81.567 28
-6 -8 -1 184.344 151.476 3
-6 -8 -1 246.212 134.532 10
-6 8 -1 134.019 85.0003 19
-6 8 -1 103.555 83.9401 20
-6 8 -1 96.3865 101.739 8
-6 -8 -1 192.265 101.308 5
-6 -8 0 59181.7 1985.07 17
-6 8 0 64406.2 1763.56 30
-6 -8 0 67894.3 2175.18 2
-6 -8 0 69911.8 2149.49 3
-6 8 0 63704.4 1939.15 8
-6 -8 0 66561.3 1901.16 5
-6 8 0 65665.4 1787.05 19
-6 8 0 65081.2 1840.58 20
-6 -8 0 65316.7 1980.45 10
-6 -8 1 1529.75 227.488 10
-6 -8 1 1840.9 275.13 2
-6 -8 1 1786.06 289.421 3
-6 -8 1 1628.15 252.865 17
-6 8 1 1737.04 195.476 20
-6 8 1 1496.24 243.675 8
-6 -8 2 127097 3549.07 17
-6 8 2 121533 3224.52 20
-6 8 2 125705 3476.14 8
-6 -8 3 7018.83 471.774 2
-6 -8 4 24678.6 1060.09 17
-6 -8 4 25527.2 987.971 2
-6 -8 5 11797.8 569.837 2
-6 9 -6 3367.84 210.251 37
-6 -9 -6 3504.53 218.458 3
-6 9 -5 2722.71 259.432 37
-6 9 -5 2358.47 209.834 13
-6 9 -5 2488.13 198.267 12
-6 9 -5 2276.83 235.77 24
-6 9 -5 2034.28 217.346 27
-6 9 -5 2351.5 237.378 22
-6 9 -5 1918.28 202.071 25
-6 9 -5 2248.51 242.86 21
-6 -9 -5 2645.01 261.765 4
-6 9 -4 952.519 165.025 35
-6 9 -4 1247.53 217.301 30
-6 9 -4 1361.44 219.809 28
-6 9 -4 1171.04 190.526 13
-6 9 -4 1167.68 201.067 27
-6 9 -4 1200.76 200.386 22
-6 -9 -4 1153.11 235.885 4
-6 -9 -4 1084.3 212.867 2
-6 -9 -3 665.073 207.105 4
-6 -9 -3 629.748 198.691 3
-6 -9 -3 568.909 204.739 2
-6 9 -3 789.969 187.74 30
-6 9 -3 748.49 179.015 28
-6 9 -3 880.268 162.908 22
-6 9 -3 805.657 186.342 21
-6 9 -3 518.333 144.895 35
-6 9 -2 35613.5 1178.26 28
-6 9 -2 35715.2 1180.27 30
-6 9 -2 36074.8 1203.61 21
-6 9 -2 33309.7 1176.34 19
-6 9 -2 33316.2 1179.26 20
-6 -9 -2 36815.9 1343.21 5
-6 9 -2 31754.3 1157.51 8
-6 -9 -2 37526.5 1431.77 3
-6 -9 -2 34395.7 1451.09 2
-6 9 -1 471.174 125.622 30
-6 9 -1 674.05 138.266 28
-6 -9 -1 532.772 141.572 5
-6 9 -1 619.168 146.355 8
-6 9 -1 562.802 125.643 19
-6 9 -1 371.995 114.295 20
-6 -9 -1 637.29 196.998 3
-6 -9 0 26444.3 1251.53 2
-6 -9 0 28758.6 1240.96 3
-6 -9 0 23798.9 1104 17
-6 -9 0 27857 1058.26 10
-6 9 0 27574.8 938.863 19
-6 9 0 28378.5 1001.54 20
-6 9 0 27105.3 1042.1 8
-6 -9 1 10020.8 679.041 3
-6 -9 1 10255.8 657.541 2
-6 -9 1 9610.14 646.281 17
-6 -9 1 7968.58 496.696 10
-6 9 1 8962.51 487.255 20
-6 9 1 8931.97 568.006 8
-6 9 2 1047.66 232.837 8
-6 -9 2 1540.85 278.239 3
-6 -9 2 1874.42 272.719 2
-6 -9 2 1706.19 278.242 17
-6 9 3 21191.6 1003.22 8
-6 -9 3 24847.4 1007.36 2
-6 -9 4 22916.1 937.207 2
-6 -9 5 2040.66 232.958 2
-6 10 -5 32004.4 963.59 37
-6 10 -5 30620.7 955.224 38
-6 -10 -5 32798.9 1007.3 3
-6 10 -4 6234.79 404.405 28
-6 10 -4 5901.85 400.618 30
-6 10 -4 5639.85 323.535 13
-6 10 -4 5032.88 366.221 24
-6 10 -4 4871.69 363.221 27
-6 10 -4 5525.32 341.857 22
-6 10 -4 5399.87 373.454 25
-6 -10 -4 4902.49 363.425 2
-6 -10 -4 5351.87 351.638 4
-6 -10 -4 5880.79 417.078 3
-6 10 -4 6079.21 381.447 37
-6 10 -3 31626.6 1043.7 13
-6 10 -3 31624.9 1128.43 21
-6 -10 -3 30940.1 1202.8 2
-6 -10 -3 32570.5 1249.83 3
-6 10 -3 31794.6 1105.84 28
-6 10 -3 31868.3 1113.21 30
-6 10 -2 1160.99 191.729 21
-6 -10 -2 1164.05 249.461 3
-6 -10 -2 1260 277.615 2
-6 10 -2 1203.22 194.302 28
-6 10 -2 1398.74 202.697 30
-6 10 -1 4271.47 333.659 21
-6 -10 -1 4094.03 436.126 3
-6 -10 -1 3679.64 455.436 2
-6 10 -1 4008.11 310.927 28
-6 10 -1 4590.87 334.078 30
-6 10 0 865.343 166.713 20
-6 10 0 1048.73 162.307 21
-6 -10 0 980.825 241.596 3
-6 10 0 866.918 173.308 8
-6 -10 1 63059.5 2159.56 3
-6 -10 1 68578.7 2205.77 2
-6 10 1 64807.9 1887.84 20
-6 10 1 64029.5 1953.43 8
-6 -10 1 59669.8 2135.08 17
-6 -10 2 6497.61 521.46 2
-6 -10 2 5216.98 498.497 3
-6 -10 3 25820.1 1022.69 2
-6 -10 3 18606.5 976.261 3
-6 -10 4 7001.88 443.554 2
-6 -10 4 3570.63 355.625 3
-6 -10 5 1885.42 210.23 2
-6 -11 -4 238.445 103.119 3
-6 11 -3 14290 619.249 28
-6 11 -3 14717.8 633.468 30
-6 11 -3 15064.4 572.312 13
-6 11 -3 14470.9 649.435 21
-6 -11 -3 13318.7 653.989 2
-6 -11 -3 16219.4 734.956 3
-6 11 -3 14678.4 661.23 27
-6 11 -2 743.275 154.237 30
-6 11 -2 675.101 154.964 28
-6 11 -2 764.373 158.334 21
-6 -11 -2 863.587 199.038 3
-6 -11 -2 914.344 212.196 2
-6 11 -1 40350 1279.06 21
-6 -11 -1 39382.1 1535.52 2
-6 -11 -1 39970.9 1482.37 3
-6 -11 0 1275.7 241.461 3
-6 11 0 1258.16 197.911 24
-6 -11 1 5402.25 508.296 2
-6 -11 1 4134.82 414.624 3
-6 -11 2 13197.3 725.677 2
-6 -11 2 8962.57 602.357 3
-6 -11 3 7015.69 488.408 2
-6 -11 4 6917.56 430.621 2
-6 -11 5 7124.09 359.991 2
-6 12 -2 2556.78 195.521 13
-6 12 -2 2379.46 223.402 21
-6 -12 -2 2594.51 260.538 2
-6 -12 -2 1901.71 227.712 3
-6 12 -2 2257.21 230.375 24
-6 12 -2 2298.06 227.458 27
-6 12 -2 2208.37 231.641 25
-6 12 -1 72.4464 90.9068 21
-6 -12 -1 -25.1006 103.122 3
-6 -12 -1 98.8326 122.281 2
-6 12 -1 162.389 114.037 27
-6 12 -1 118.224 106.406 24
-6 12 -1 107.806 106.528 25
-6 -12 0 28100 1113.23 2
-6 12 0 25151.9 885.515 25
-6 -12 2 45502.6 1561.34 2
-6 -12 3 4035.81 349.571 2
-6 -12 4 5319.07 330.995 2
-6 -13 0 24759 895.503 2
-6 -13 2 286.905 112.065 2
-6 -13 3 10225.8 444.304 2
-5 0 -8 17458 649.43 29
-5 0 -7 -16.8313 116.945 4
-5 0 -7 -11.0964 87.2804 22
-5 0 -7 51.8953 110.08 11
-5 0 -7 18.5578 58.6819 12
-5 0 -6 7875.41 505.473 37
-5 0 -6 8008.26 425.622 12
-5 0 -6 8700.39 516.641 11
-5 0 -6 9616.3 582.241 22
-5 0 -6 8448.02 503.605 18
-5 0 -6 8863.7 539.643 6
-5 0 -5 -15.2334 112.324 35
-5 0 -5 25.3594 99.7337 37
-5 0 -5 47.3044 125.891 13
-5 0 -5 58.587 107.625 11
-5 0 -5 63.6136 78.6972 12
-5 0 -5 22.052 79.8869 30
-5 0 -5 -15.4528 130.429 29
-5 0 -5 10.5804 78.015 28
-5 0 -5 -10.2493 74.2594 19
-5 0 -5 10.6839 71.6664 18
-5 0 -5 -33.5071 135.711 22
-5 0 -5 31.0961 76.4295 21
-5 0 -5 -11.6299 96.862 6
-5 0 -4 67246.4 1942.34 36
-5 0 -4 73190.7 2056.12 35
-5 0 -4 69142.1 2004.53 30
-5 0 -4 69313.5 2001.38 28
-5 0 -4 61769.3 2011.18 32
-5 0 -4 65850.7 1993.37 29
-5 0 -4 71805.5 1966.54 11
-5 0 -4 73097 2098.45 13
-5 0 -4 69805.5 1887.7 18
-5 0 -4 69388 1947.64 21
-5 0 -4 70361.6 1938.81 19
-5 0 -4 78711.9 2150.91 8
-5 0 -4 75444.4 1878.82 5
-5 0 -4 60448.2 1879.27 6
-5 0 -3 42.4187 57.2723 27
-5 0 -3 36.5388 64.8496 24
-5 0 -3 -9.71898 100.471 32
-5 0 -3 17.1432 81.3151 29
-5 0 -3 53.7786 72.6082 19
-5 0 -3 -10.8928 113.589 22
-5 0 -3 55.431 44.2607 20
-5 0 -3 50.6009 54.089 18
-5 0 -3 32.2924 85.9421 8
-5 0 -3 -5.6134 53.2546 5
-5 0 -2 419413 10187.6 22
-5 0 -2 458254 10096.6 20
-5 0 -2 438011 10070.7 18
-5 0 -2 448989 10212.2 21
-5 0 -2 463750 10217.7 19
-5 0 -2 428589 10056.5 5
-5 0 -2 457351 10206 8
-5 0 -2 423157 10147.7 32
-5 0 -2 420091 10204.3 30
-5 0 -1 22.9964 49.1864 5
-5 0 -1 -10.2437 58.2556 8
-5 0 -1 26.0913 69.1821 19
-5 0 -1 39.4161 63.579 20
-5 0 0 283047 6521.77 8
-5 0 0 287614 6583.37 19
-5 0 1 30.2792 56.5635 20
-5 0 2 6160.43 272.703 20
-5 0 5 86.016 69.415 17
-5 0 8 2654.84 280.882 10
-5 -1 -8 2433.72 204.972 29
-5 1 -8 2506.15 202.174 13
-5 1 -7 5217.44 331.763 37
-5 -1 -7 6859.83 460.234 29
-5 1 -7 4729.75 293.6 12
-5 -1 -7 6288.28 419.054 11
-5 1 -7 5165.68 356.933 11
-5 -1 -7 6352 399.598 22
-5 1 -7 5503.71 393.085 22
-5 1 -7 6182.6 420.808 13
-5 -1 -7 5907.78 410.241 13
-5 -1 -7 5116 364.436 4
-5 -1 -6 1266.07 200.998 6
-5 1 -6 1644.23 253.838 6
-5 -1 -6 1926.91 254.412 3
-5 1 -6 1554.29 270.846 35
-5 1 -6 1267.01 225.607 37
-5 1 -6 1570.24 194.455 30
-5 1 -6 1438.65 183.704 28
-5 1 -6 1698.97 285.982 29
-5 1 -6 1421.84 216.212 11
-5 -1 -6 1274.4 159.741 12
-5 1 -6 1509.29 194.339 12
-5 -1 -6 1708.68 251.67 11
-5 1 -6 1897.54 296.016 22
-5 -1 -6 1525.26 232.115 22
-5 1 -6 1650.19 224.804 18
-5 -1 -6 1698.8 268.212 13
-5 -1 -5 1990.35 270.281 3
-5 -1 -5 1330.67 230.432 35
-5 1 -5 1680.51 235.405 30
-5 -1 -5 1866.41 197.95 28
-5 1 -5 1272.03 245.37 29
-5 1 -5 1984.86 260.636 28
-5 -1 -5 1731.91 268.244 13
-5 -1 -5 1253.07 209.889 11
-5 -1 -5 1143.01 184.734 9
-5 1 -5 1152.13 198.811 11
-5 1 -5 1345.52 200.663 12
-5 -1 -5 1644.26 254.598 22
-5 1 -5 1317.29 178.735 18
-5 -1 -5 1050.49 165.989 18
-5 1 -5 2059.67 222.223 21
-5 -1 -5 1481.46 206.387 21
-5 1 -5 2004.38 217.817 19
-5 1 -5 1202.38 189.125 6
-5 -1 -5 1180.82 191.506 6
-5 1 -4 23718.7 884.36 36
-5 -1 -4 26649.7 1009.19 35
-5 -1 -4 26783 923.766 30
-5 -1 -4 26838.8 914.364 28
-5 1 -4 24746.6 972.96 32
-5 1 -4 23988.3 980.878 30
-5 1 -4 25944.9 944.801 29
-5 -1 -4 23608.1 974.947 29
-5 1 -4 23796.2 955.521 28
-5 -1 -4 25935.9 935.743 11
-5 1 -4 25811.1 920.173 11
-5 -1 -4 26793.7 1042.5 13
-5 1 -4 27363.3 1023.01 13
-5 -1 -4 23304.8 838.916 9
-5 1 -4 24895.9 860.649 18
-5 -1 -4 25745.4 869.593 18
-5 1 -4 26289.5 971.702 21
-5 -1 -4 26980.8 935.054 21
-5 1 -4 27113.1 971.192 19
-5 -1 -4 26469.4 923.382 19
-5 1 -4 23593.2 888.35 6
-5 -1 -4 26779.8 895.021 5
-5 1 -4 24570.8 884.28 24
-5 -1 -4 24560.3 1003.93 22
-5 1 -4 24817.3 857.533 27
-5 1 -3 1863.51 197.637 32
-5 1 -3 1604.48 176.611 29
-5 -1 -3 1684.65 212.341 29
-5 1 -3 1731.1 164.983 20
-5 1 -3 1561.55 155.325 18
-5 -1 -3 1363.63 153.465 20
-5 -1 -3 1662.28 164.161 18
-5 1 -3 1698.37 207.798 19
-5 -1 -3 2089.97 202.668 19
-5 1 -3 1886.18 215.577 8
-5 -1 -3 1723.51 232.384 8
-5 1 -3 1851.34 139.313 5
-5 -1 -3 1844.05 169.435 5
-5 1 -3 1575.63 176.264 24
-5 1 -3 1616.54 190.572 27
-5 1 -3 1799.89 212.943 22
-5 1 -3 1641.88 182.066 25
-5 -1 -2 7503.77 372.372 30
-5 1 -2 6646.27 344.519 28
-5 1 -2 6903.01 337.274 32
-5 -1 -2 6872.89 370.331 29
-5 -1 -2 6409 333.871 20
-5 -1 -2 6453.85 313.833 18
-5 -1 -2 7904.89 384.521 21
-5 1 -2 5928.64 354.053 21
-5 -1 -2 7805.11 375.985 19
-5 1 -2 6507.96 346.269 20
-5 1 -2 6790.67 274.222 5
-5 -1 -2 7223.64 318.688 5
-5 -1 -2 7824.79 393.082 8
-5 1 -2 7736.14 376.963 8
-5 -1 -2 7553.11 396.975 22
-5 1 -2 7046.75 349.377 22
-5 -1 -1 4313.1 238.977 8
-5 -1 -1 4361.85 234.841 5
-5 1 -1 4841.19 245.599 8
-5 1 -1 3826.21 209.564 5
-5 -1 -1 4295.9 261.006 20
-5 1 -1 3905.53 224.691 18
-5 -1 -1 4205 239.278 18
-5 1 -1 4301.85 252.789 19
-5 1 -1 3977 242.247 20
-5 -1 0 20374.4 606.878 5
-5 -1 0 19500.5 534.109 8
-5 1 0 17513.1 577.66 8
-5 1 0 19728.5 612.178 18
-5 1 0 17506.2 601.735 19
-5 1 0 17896.6 620.438 20
-5 -1 0 18116.2 613.714 19
-5 -1 1 11550.9 428.061 20
-5 1 1 10958.4 350.067 19
-5 1 1 11233.6 425.416 20
-5 1 2 2887.06 177.772 20
-5 1 3 6724.14 249.983 20
-5 -1 4 37965.8 1168.75 17
-5 -1 5 45049.4 1301.23 17
-5 1 5 42838.8 1289.36 17
-5 -1 7 15212.8 771.563 10
-5 -1 8 6110.81 406.287 10
-5 1 8 6840.88 446.472 10
-5 -2 -8 268.635 85.1715 13
-5 2 -8 379.028 103.96 13
-5 2 -7 15268.4 670.083 37
-5 2 -7 16243 786.487 29
-5 -2 -7 17683.5 756.876 29
-5 -2 -7 16630.4 740.493 11
-5 2 -7 17742.8 760.003 22
-5 -2 -7 17208.2 710.935 22
-5 -2 -7 17089.1 713.144 4
-5 2 -7 17406.1 746.601 13
-5 -2 -7 16940.7 720.655 13
-5 -2 -6 1052.43 216.453 3
-5 2 -6 843.825 162.449 30
-5 2 -6 961.402 223.42 29
-5 2 -6 934.309 164.886 28
-5 -2 -6 712.572 188.007 29
-5 2 -6 675.356 152.119 38
-5 2 -6 778.542 206.422 35
-5 2 -6 845.246 198.002 37
-5 -2 -6 721.211 190.484 13
-5 2 -6 962.604 219.193 13
-5 -2 -6 799.74 196.774 11
-5 2 -6 829.607 171.444 11
-5 2 -6 969.463 161.389 12
-5 2 -6 529.744 200.936 22
-5 -2 -6 849.82 181.919 22
-5 2 -6 921.577 178.075 18
-5 2 -6 726.444 132.131 21
-5 2 -6 787.504 195.489 6
-5 -2 -5 776.728 210.334 3
-5 2 -5 773.74 197.681 35
-5 -2 -5 904.281 237.768 35
-5 2 -5 1038.52 218.209 32
-5 2 -5 379.606 152.65 30
-5 -2 -5 457.346 183.495 29
-5 2 -5 1962.02 262.273 29
-5 2 -5 616.605 191.798 28
-5 -2 -5 891.954 221.744 13
-5 2 -5 1144.35 232.113 13
-5 -2 -5 1130.79 212.398 11
-5 2 -5 665.625 167.268 11
-5 2 -5 402.258 147.176 12
-5 2 -5 983.857 175.646 19
-5 -2 -5 715.471 179.029 22
-5 2 -5 870.882 151.191 18
-5 2 -5 1198.74 197.246 21
-5 -2 -5 2049.9 216.645 18
-5 -2 -5 534.47 159.498 6
-5 2 -5 572.262 163.393 6
-5 -2 -5 703.642 159.576 9
-5 2 -5 672.635 186.925 8
-5 -2 -4 1407.34 209.188 3
-5 2 -4 1583.1 185.649 36
-5 -2 -4 1391.18 219.701 35
-5 2 -4 1473.93 218.447 35
-5 2 -4 1482.95 213.613 32
-5 2 -4 1150.27 199.325 30
-5 -2 -4 1184.85 169.712 28
-5 2 -4 1279.46 185.011 29
-5 2 -4 1230.61 196.707 28
-5 -2 -4 1387.86 203.636 11
-5 2 -4 1638.21 202.209 11
-5 -2 -4 1449.26 238.765 13
-5 2 -4 1213.4 176.686 12
-5 -2 -4 1281.92 167.539 9
-5 2 -4 779.471 152.03 25
-5 2 -4 1193.79 173.771 24
-5 2 -4 1143.57 177.312 27
-5 2 -4 1393.73 219.882 22
-5 -2 -4 1383.61 209.125 22
-5 2 -4 1241.83 139.599 20
-5 2 -4 1092.32 195.809 19
-5 -2 -4 1331.91 163.822 18
-5 2 -4 1287.31 215.747 21
-5 -2 -4 1301.32 198.6 21
-5 2 -4 1328.56 160.907 18
-5 -2 -4 1603.89 195.521 5
-5 2 -3 134673 3260.34 22
-5 -2 -3 131008 3256.43 28
-5 2 -3 134093 3228.76 32
-5 2 -3 132801 3187.86 29
-5 -2 -3 120257 3148.56 18
-5 2 -3 123644 3267.09 19
-5 2 -3 116357 3177.35 20
-5 -2 -3 136317 3210.56 5
-5 2 -2 1579.52 153.697 22
-5 -2 -2 1368.47 164.116 22
-5 2 -2 1455.98 135.265 18
-5 -2 -2 1148.02 143.401 20
-5 -2 -2 1261.18 174.067 21
-5 -2 -2 1208.56 137.054 18
-5 2 -2 1506.56 145.484 20
-5 -2 -2 1570.27 187.585 8
-5 2 -2 1395.26 94.3395 5
-5 -2 -2 1305.66 140.103 5
-5 -2 -2 1571.52 187.839 29
-5 2 -2 1470.91 141.505 32
-5 -2 -2 1682.38 174.117 28
-5 -2 -1 327284 7540.39 5
-5 2 -1 330479 7542.84 8
-5 -2 -1 322165 7517.23 8
-5 2 -1 331444 7446.99 5
-5 -2 -1 313896 7601.07 20
-5 2 -1 323645 7508.08 18
-5 2 -1 319222 7517.24 19
-5 2 -1 326830 7505.04 20
-5 -2 -1 324942 7487.99 18
-5 -2 -1 326579 7449.59 17
-5 2 0 1504.48 151.94 8
-5 2 0 1809.99 158.552 18
-5 2 0 1517.83 123.988 19
-5 -2 0 1483 156.559 17
-5 2 0 1579.05 130.911 20
-5 2 1 53206.2 1371.14 19
-5 2 1 56422.8 1430.24 20
-5 2 2 701.03 104.841 20
-5 -2 2 721.753 138.908 17
-5 -2 3 81099.3 2146.36 17
-5 2 3 79986.9 1953.98 20
-5 -2 4 247.309 90.4692 17
-5 -2 5 93861 2446.91 17
-5 -2 6 499.871 181.834 10
-5 -2 7 8760.08 567.118 10
-5 2 9 436.274 82.2376 10
-5 3 -8 7243.79 316.59 13
-5 -3 -8 4548.95 230.178 1
-5 3 -7 762.047 159.476 37
-5 3 -7 571.208 107.181 38
-5 3 -7 918.522 192.656 29
-5 -3 -7 755.923 157.521 13
-5 3 -7 852.155 174.382 13
-5 -3 -7 832.725 187.071 11
-5 3 -7 489.663 109.184 12
-5 3 -7 757.891 172.507 22
-5 -3 -7 810.474 153.373 22
-5 -3 -7 672.795 169.342 4
-5 -3 -6 6562.85 482.577 3
-5 -3 -6 5278.69 428.98 4
-5 3 -6 5296.54 400.752 38
-5 3 -6 5094.1 437.066 37
-5 3 -6 5778.91 460.904 35
-5 3 -6 5234.89 469.882 32
-5 3 -6 5891.06 465.861 29
-5 3 -6 5878.91 436.429 28
-5 -3 -6 6210.05 460.909 29
-5 3 -6 5484.21 417.439 30
-5 3 -6 4418.68 333.235 11
-5 3 -6 6041.7 461.972 13
-5 3 -6 5140.77 353.288 12
-5 -3 -6 5215.75 439.813 11
-5 -3 -6 6300.65 447.114 22
-5 3 -6 5285.02 399.032 18
-5 3 -6 5823.08 364.937 21
-5 -3 -6 5701.57 443.358 13
-5 3 -5 7219.5 520.917 8
-5 -3 -5 7401.6 542.398 3
-5 3 -5 6277.6 466.858 35
-5 3 -5 7117.49 498.147 32
-5 3 -5 6774.53 458.078 29
-5 3 -5 6599.65 480.951 28
-5 -3 -5 6915.29 504.766 29
-5 3 -5 5554.81 466.624 30
-5 3 -5 6406.57 397.972 11
-5 3 -5 7476.55 505.604 13
-5 -3 -5 5770.92 407.5 9
-5 3 -5 5642.64 390.26 12
-5 -3 -5 6787.08 478.95 11
-5 3 -5 5611.91 400.538 24
-5 3 -5 6361.03 505.996 22
-5 -3 -5 7405.96 496.248 22
-5 3 -5 6258.55 409.621 18
-5 3 -5 6017.02 462.008 21
-5 3 -5 6057.1 460.577 19
-5 -3 -5 6867.14 520.825 13
-5 -3 -4 1526.85 264.439 2
-5 -3 -4 1476.26 233.056 3
-5 3 -4 1620.25 189.037 36
-5 -3 -4 1106.36 216.706 35
-5 3 -4 1308.57 209.905 35
-5 -3 -4 1747.98 243.222 29
-5 -3 -4 1156.75 187.331 28
-5 3 -4 1333.42 185.29 29
-5 3 -4 1329.24 197.531 28
-5 3 -4 1273.3 197.446 32
-5 3 -4 1347.1 211.907 30
-5 3 -4 1179.9 176.951 11
-5 -3 -4 1361.82 233.002 13
-5 3 -4 1308.86 215.082 13
-5 -3 -4 1415.93 186.493 9
-5 3 -4 1126.55 179.859 27
-5 -3 -4 2161.48 258.736 22
-5 3 -4 1099.21 176.424 25
-5 3 -4 1056.69 198.583 19
-5 3 -4 1404.51 217.261 22
-5 -3 -4 1229.09 154.264 18
-5 3 -4 1131.74 203.213 21
-5 -3 -4 978.193 193.576 21
-5 3 -4 1196.6 168.959 20
-5 -3 -4 1714.05 217.909 5
-5 3 -4 1215.58 187.248 6
-5 3 -4 1572.26 232.41 8
-5 3 -3 5511.04 337.498 22
-5 -3 -3 5596.87 376.894 22
-5 3 -3 5380.22 344.659 21
-5 -3 -3 4662.08 274.928 18
-5 3 -3 4716.92 326.792 19
-5 3 -3 4742.91 293.998 20
-5 3 -3 4948.45 290.031 18
-5 3 -3 4651.09 341.747 8
-5 -3 -3 4819.59 319.676 5
-5 3 -3 5135.58 316.553 32
-5 3 -3 4651.3 316.365 30
-5 3 -3 4794.27 287.229 29
-5 3 -3 4730.6 306.469 28
-5 -3 -3 3880.81 334.484 28
-5 3 -2 469.893 92.6556 22
-5 3 -2 522.342 92.8244 18
-5 -3 -2 324.741 131.061 21
-5 -3 -2 365.167 68.8438 18
-5 3 -2 641.277 100.175 20
-5 -3 -2 387.84 99.0304 5
-5 3 -2 446.171 81.0414 29
-5 3 -2 515.809 99.6278 30
-5 3 -2 428.431 92.866 28
-5 3 -2 424.722 86.2123 32
-5 -3 -2 251.785 107.873 28
-5 -3 -1 9066.44 331.463 17
-5 3 -1 9481.14 366.921 28
-5 -3 -1 9604.95 449.446 22
-5 3 -1 9315.36 376.475 18
-5 3 -1 10125.9 380.559 19
-5 3 -1 9532.48 302.775 5
-5 3 0 12457 413.59 19
-5 3 0 12424.1 476.102 18
-5 -3 0 12624.8 476.079 17
-5 3 0 12846 432.93 20
-5 -3 0 11309.3 488.422 5
-5 3 1 27596.9 750.791 19
-5 3 1 27233 796.04 20
-5 -3 1 27960.3 887.599 5
-5 3 2 651.297 62.6513 19
-5 3 2 882.602 114.914 20
-5 3 3 550.358 79.184 20
-5 -3 3 845.39 146.966 17
-5 -3 4 37460.9 1167.99 17
-5 -3 5 20938.7 963.854 10
-5 -3 5 24285.2 830.743 17
-5 -3 6 36759 1405.03 10
-5 -3 7 9728.97 556.191 10
-5 4 -8 13961.2 464.334 13
-5 4 -7 848.408 182.805 29
-5 -4 -7 572.203 119.402 1
-5 -4 -7 676.735 165.771 4
-5 -4 -7 615.433 131.681 13
-5 4 -7 699.53 163.127 13
-5 4 -7 599.783 114.06 12
-5 4 -7 743.201 167.489 22
-5 4 -7 669.236 122.541 38
-5 4 -7 796.833 165.625 37
-5 4 -6 3694.32 360.845 6
-5 -4 -6 4002.49 378.283 4
-5 -4 -6 3868.14 397.395 3
-5 4 -6 3833.8 368.726 35
-5 4 -6 3393.92 333.032 38
-5 4 -6 3356.55 360.43 37
-5 -4 -6 3440.57 337.493 29
-5 4 -6 3651.62 385.133 32
-5 4 -6 3941.07 362.877 29
-5 4 -6 3302.58 341.486 28
-5 4 -6 3568.86 355.518 30
-5 4 -6 3262.02 346.602 13
-5 4 -6 3055.11 276.087 12
-5 -4 -6 3701.02 380.88 11
-5 -4 -6 3580.04 346.263 22
-5 4 -6 3173.92 279.547 21
-5 -4 -6 3194.21 317.293 13
-5 -4 -5 1533.5 277.485 3
-5 4 -5 1325.39 228.821 35
-5 4 -5 1167.6 227.071 30
-5 4 -5 1208.64 228.79 32
-5 4 -5 1284.46 215.629 29
-5 -4 -5 1395.71 233.509 29
-5 4 -5 1288.9 225.661 28
-5 -4 -5 922.641 204.902 13
-5 4 -5 1228.56 232.856 13
-5 4 -5 1140.37 184.065 12
-5 -4 -5 1542.61 245.033 22
-5 4 -5 1109.1 196.739 27
-5 4 -5 1053.64 185.335 24
-5 4 -5 1146.04 187.795 18
-5 4 -5 1074.62 214.047 19
-5 4 -5 1300.29 254.908 22
-5 4 -5 912.064 212.274 21
-5 4 -5 1227.07 206.943 6
-5 4 -5 1407.61 238.054 8
-5 4 -4 78289.4 2298.29 6
-5 4 -4 84684.7 2433.82 8
-5 -4 -4 92394.1 2424.92 5
-5 -4 -4 79878.3 2528.96 2
-5 -4 -4 92818.8 2552.13 3
-5 4 -4 89351.3 2447.56 35
-5 4 -4 86781 2361.63 28
-5 4 -4 86500.8 2347.82 32
-5 4 -4 86347.2 2291.41 29
-5 4 -4 90006.1 2412.14 30
-5 -4 -4 85560.5 2456.48 29
-5 4 -4 84522.8 2290.68 11
-5 4 -4 89529.7 2471.65 13
-5 -4 -4 82589.1 2312.32 9
-5 -4 -4 89397.7 2439.55 11
-5 -4 -4 91394.6 2527.1 22
-5 4 -4 87138.6 2394.49 22
-5 4 -4 82385 2286.63 18
-5 4 -4 84975.4 2426.38 21
-5 -4 -4 68690.8 2366.92 21
-5 4 -4 81815.7 2402.53 19
-5 4 -4 79753.2 2287.07 20
-5 -4 -4 77815.3 2447.4 13
-5 -4 -3 7577.22 523.492 2
-5 -4 -3 8204.31 496.082 3
-5 4 -3 8096.65 477.393 35
-5 -4 -3 5374.79 430.831 28
-5 4 -3 7854.43 372.888 29
-5 4 -3 7368.68 384.741 32
-5 -4 -3 7689.16 469.225 29
-5 -4 -3 7620.63 437.625 11
-5 4 -3 7770.96 408.912 22
-5 -4 -3 8236.36 504.471 22
-5 4 -3 8429.97 439.142 21
-5 -4 -3 6225.52 472.942 21
-5 4 -3 7143.04 411.795 19
-5 4 -3 7896.19 391.119 20
-5 4 -3 7384.85 379.277 18
-5 4 -3 6745.97 382.904 6
-5 4 -3 7495.85 454.334 8
-5 -4 -3 7181.73 417.946 5
-5 4 -2 443828 9919.81 22
-5 4 -2 440263 9929.22 18
-5 4 -2 447405 9963.12 19
-5 4 -2 436323 9922.08 20
-5 4 -2 442204 10043.1 8
-5 4 -2 433696 9855.84 29
-5 4 -2 437690 9890.98 32
-5 4 -2 423318 9943.14 30
-5 -4 -1 6349.5 279.66 17
-5 -4 -1 6869.88 345.334 5
-5 4 -1 6962 372.954 8
-5 4 -1 6622.8 315.832 18
-5 4 -1 6818.12 308.469 19
-5 -4 -1 6124.65 375.202 21
-5 -4 0 267556 6076.64 17
-5 -4 0 260919 6108.89 5
-5 4 0 254998 5980.93 19
-5 4 0 261863 6082.96 18
-5 -4 0 248985 6095.91 21
-5 4 0 260486 6008.26 20
-5 -4 1 984.586 139.261 17
-5 -4 1 674.428 125.613 5
-5 4 1 725.276 75.8899 19
-5 4 1 837.662 98.176 20
-5 -4 2 3446.52 267.738 5
-5 4 2 4250.31 235.675 20
-5 -4 3 411.239 114.987 17
-5 -4 3 187.077 88.1651 5
-5 -4 4 85872.7 2306.61 17
-5 -4 5 852.901 213.001 10
-5 -4 5 1071.82 157.359 17
-5 -4 6 20728.7 922.114 10
-5 5 -7 4409.82 261.652 38
-5 5 -7 5342.51 352.043 37
-5 5 -7 4917.48 345.694 29
-5 5 -7 4398.67 250.111 12
-5 -5 -7 5142.23 277.243 13
-5 5 -7 5195.7 329.19 13
-5 -5 -7 5480.25 362.092 4
-5 5 -6 2009.82 273.741 6
-5 -5 -6 2100 298.596 4
-5 -5 -6 2365.62 316.951 3
-5 -5 -6 1608.64 198.478 1
-5 5 -6 1894.76 259.516 35
-5 5 -6 2037.25 276.111 37
-5 5 -6 1663.05 258.591 32
-5 5 -6 2074.57 264.28 29
-5 5 -6 1675.17 255.046 28
-5 5 -6 2114.77 282.406 30
-5 5 -6 1849.75 263.02 13
-5 5 -6 2256.92 235.276 12
-5 5 -6 1810.96 296.191 22
-5 5 -6 1901.71 222.638 21
-5 -5 -6 2156.2 242.63 13
-5 -5 -5 752.307 227.712 3
-5 -5 -5 594.887 151.599 1
-5 -5 -5 737.12 198.662 4
-5 5 -5 788.534 183.728 35
-5 5 -5 678.595 175.479 32
-5 5 -5 456.915 174.587 30
-5 5 -5 802.632 171.135 29
-5 5 -5 893.668 195.074 28
-5 -5 -5 764.468 184.157 13
-5 5 -5 868.783 209.759 13
-5 -5 -5 525.509 180.429 11
-5 5 -5 833.381 168.514 12
-5 5 -5 629.866 162.976 25
-5 5 -5 662.574 161.055 27
-5 5 -5 682.2 178.582 19
-5 5 -5 414.858 137.463 18
-5 5 -5 993.151 225.374 22
-5 5 -5 616.959 180.411 21
-5 5 -5 606.442 165.151 6
-5 5 -5 703.698 195.931 8
-5 5 -4 21276.2 866.825 6
-5 5 -4 23635.2 988.77 8
-5 -5 -4 26188.9 993.848 5
-5 -5 -4 20055.9 834.91 1
-5 -5 -4 22578.8 1051.97 2
-5 -5 -4 25026.4 1077.64 3
-5 5 -4 24140.6 985.998 35
-5 5 -4 23175.3 883.082 32
-5 5 -4 23990.7 908.804 28
-5 5 -4 21803.2 831.643 29
-5 5 -4 21906.9 914.99 30
-5 5 -4 24673.7 1005.78 13
-5 -5 -4 22546.7 897.349 9
-5 -5 -4 23415.3 976.686 11
-5 5 -4 24869.8 944.218 22
-5 5 -4 23555.2 956.572 21
-5 5 -4 22352 871.542 18
-5 -5 -4 23966.8 1082.94 22
-5 5 -4 22140.8 931.566 19
-5 5 -4 22067.5 853.996 20
-5 -5 -4 19638.2 920.882 13
-5 -5 -3 814.717 191.911 3
-5 -5 -3 489.858 176.757 2
-5 5 -3 616.597 163.329 35
-5 5 -3 715.981 140.339 30
-5 5 -3 643.861 131.563 28
-5 5 -3 678.352 111.821 29
-5 5 -3 788.865 129.378 32
-5 -5 -3 689.888 150.86 11
-5 -5 -3 773.735 187.445 22
-5 5 -3 681.348 132.461 22
-5 5 -3 710.465 122.548 20
-5 5 -3 770.367 134.726 18
-5 -5 -3 503.723 147.517 21
-5 5 -3 652.811 125.14 6
-5 -5 -3 438.705 117.301 9
-5 5 -3 632.586 154.497 8
-5 5 -2 12630.7 492.924 22
-5 5 -2 12172.9 449.485 29
-5 5 -2 12809.9 478.642 32
-5 5 -2 12753.5 524.747 18
-5 5 -2 12449.5 520.232 19
-5 -5 -2 12059 619.415 21
-5 5 -2 12935.5 505.156 20
-5 5 -2 12918.8 592.718 8
-5 -5 -2 13356 571.279 5
-5 -5 -1 17112.1 596.71 17
-5 5 -1 16890.8 632.092 18
-5 5 -1 18657.5 611.291 19
-5 5 -1 18248.1 711.666 8
-5 -5 -1 18999.6 673.621 5
-5 5 -1 17379.4 561.566 22
-5 -5 0 9092.92 422.479 17
-5 -5 0 9830.31 442.432 5
-5 5 0 9827.06 501.964 8
-5 5 0 9496.61 367.462 19
-5 5 0 10130.3 419.396 18
-5 5 0 9737.25 387.696 20
-5 -5 1 21283.9 746.762 17
-5 -5 1 19876 715.81 5
-5 5 1 20022.4 595.031 19
-5 5 1 20123.2 641.424 20
-5 -5 2 13272.9 577.609 5
-5 5 2 15032.6 519.254 20
-5 -5 3 4280.3 321.695 5
-5 -5 3 5650.92 357.377 17
-5 -5 4 5550.31 364.308 17
-5 -5 5 39490.2 1261.58 17
-5 6 -7 11051.4 448.322 38
-5 6 -7 12891 543.503 37
-5 6 -7 10566.8 424.526 12
-5 6 -7 10810.3 468.141 13
-5 -6 -7 13487.2 570.922 4
-5 6 -6 73.7752 105.06 35
-5 6 -6 -28.5177 113.844 30
-5 6 -6 53.0018 123.054 32
-5 6 -6 33.7712 117.388 29
-5 6 -6 -13.7978 129.522 28
-5 -6 -6 68.9589 77.399 13
-5 6 -6 82.4647 131.047 13
-5 6 -6 18.5719 93.4363 12
-5 6 -6 44.5387 140.838 22
-5 6 -6 10.8536 89.17 21
-5 -6 -6 59.8558 160.027 3
-5 -6 -6 45.0784 73.4694 1
-5 -6 -6 91.4677 151.962 4
-5 6 -5 1328.83 215.317 6
-5 6 -5 1310.26 247.217 8
-5 -6 -5 1409.74 282.506 3
-5 -6 -5 982.086 170.328 1
-5 6 -5 1130 214.549 35
-5 6 -5 1347.62 236.923 30
-5 6 -5 1054.81 191.043 29
-5 6 -5 1675.45 236.286 32
-5 6 -5 1319.13 221.945 28
-5 6 -5 1564.23 262.842 13
-5 -6 -5 1557.98 278.854 11
-5 6 -5 1805.98 236.407 12
-5 6 -5 1040.31 194.668 25
-5 6 -5 815.113 182.56 27
-5 6 -5 1118.86 216.774 19
-5 6 -5 1276.93 208.241 18
-5 6 -5 1272.83 248.516 22
-5 6 -5 1541.67 254.653 21
-5 -6 -5 1505.8 210.915 13
-5 -6 -4 1185.07 256.079 3
-5 -6 -4 1218.41 219.9 4
-5 -6 -4 1307.85 260.62 2
-5 6 -4 1176.88 215.925 35
-5 6 -4 1013.93 167.114 29
-5 6 -4 1386.95 201.451 32
-5 -6 -4 908.271 187.376 13
-5 6 -4 1185.84 239.507 13
-5 -6 -4 1000.45 219.097 11
-5 6 -4 1342.42 214.1 22
-5 6 -4 1063.83 197.119 21
-5 6 -4 1114.88 198.112 19
-5 6 -4 932.628 178.919 18
-5 6 -4 1060.53 173.22 20
-5 6 -4 1165.44 188.681 6
-5 6 -4 1425.51 239.248 8
-5 -6 -4 1319.17 228.321 5
-5 -6 -3 60370.6 2000.73 2
-5 -6 -3 61472.2 1839.63 4
-5 -6 -3 59857.4 1930.99 3
-5 6 -3 60961.6 1835.47 35
-5 6 -3 59048.5 1650.59 32
-5 6 -3 55790.3 1685.29 28
-5 6 -3 58468.3 1716.54 30
-5 6 -3 56526.5 1600.13 29
-5 -6 -3 58858.2 1740.77 9
-5 -6 -3 61503 1830.14 11
-5 6 -3 60939.5 1700.49 22
-5 6 -3 60694.6 1727.73 18
-5 6 -3 58684.4 1681.22 20
-5 6 -3 55946.6 1673.76 6
-5 6 -3 61754.4 1853.95 8
-5 -6 -3 57803.8 1804.1 5
-5 6 -2 4733.34 352.924 8
-5 -6 -2 4464.52 331.476 5
-5 6 -2 4496.68 260.428 32
-5 6 -2 4663.42 280.104 22
-5 -6 -2 4569.2 329.441 4
-5 -6 -2 4933.17 466.661 2
-5 6 -2 4703.67 309.228 18
-5 6 -2 4913.68 307.087 19
-5 6 -2 4818.33 294.546 20
-5 -6 -2 4605.65 328.958 10
-5 -6 -2 4296.83 294.143 9
-5 6 -1 129476 3157.08 22
-5 6 -1 135512 3293.83 18
-5 6 -1 132264 3227.2 19
-5 6 -1 134968 3390.06 8
-5 -6 -1 137313 3333.43 5
-5 -6 -1 123140 3242.84 17
-5 6 0 6786.52 316.613 19
-5 6 0 6952.77 339.867 20
-5 6 0 7720.83 346.544 18
-5 -6 0 7104.89 370.768 5
-5 6 0 7198.63 446.597 8
-5 -6 0 7440.92 398.134 17
-5 6 1 6786.44 293.535 19
-5 6 1 6974.04 329.695 20
-5 -6 1 7122.21 359.891 5
-5 -6 1 7390.03 410.764 17
-5 6 2 3298.64 218.668 20
-5 -6 2 3113.68 220.395 5
-5 -6 3 61576.4 1724.41 2
-5 -6 3 56868.1 1741.49 17
-5 -6 4 174.463 95.4197 2
-5 -6 4 259.438 110.398 17
-5 -6 5 65025.8 1809.33 2
-5 -6 5 59877 1813.79 17
-5 7 -7 267.076 80.4989 13
-5 -7 -7 483.372 113.264 4
-5 7 -6 3537.05 273.715 35
-5 7 -6 3371.98 310.588 38
-5 7 -6 4097.09 340.951 37
-5 7 -6 4144.09 338.124 32
-5 7 -6 3101.76 306.599 28
-5 7 -6 3712.88 297.155 29
-5 7 -6 3875.46 340.801 30
-5 7 -6 4069.07 305.76 13
-5 7 -6 3619.9 267.493 12
-5 7 -6 4332.31 366.67 22
[truncated: 707,812 more chars]
